# Supplementary material for: Widespread Alternative Splicing Changes in Metastatic Breast Cancer Cells
Source: Cells. 2021 Apr 9;10(4):858. doi: 10.3390/cells10040858 (PMC8070448; doi:10.3390/cells10040858)
Supplement: Supplementary file 1 [file cells-10-00858-s001.zip]

Archive with 7 entries (7 files):
- Supplementary figures.pptx
- Supplementary Table 1.xlsx
- Supplementary Table 2.xlsx
- Supplementary Table 3.xlsx
- Supplementary Table 4.xlsx
- Supplementary Table 5.xlsx
- Supplementary Table 6.xlsx
