# Supplementary material for: Widespread Alternative Splicing Changes in Metastatic Breast Cancer Cells
Source: Cells. 2021 Apr 9;10(4):858. doi: 10.3390/cells10040858 (PMC8070448; doi:10.3390/cells10040858)
Supplement: Supplementary file 1 [file cells-10-00858-s001.zip › Supplementary Table 1.xlsx]

## Sheet: Validation primers of RASL-Seq
<Up>			<Down>
Primer name	Sequence		Primer name	Sequence
MARK3 F	AGAGGCACTGCCAGTCGTAG		SLK F	CCTGGAACAAGAGCACACAA
MARK3 R	AGCCCTCATATCTCCCGTTC		SLK R	AACTCTGCCTTCTGCTGCTG
DST F	GCTTCACCCAACAGATCCAC		ADD3 F	CCAGCTCCTCCTAACCCATT
DST R	TGGCAGCTGCAGTTGTTATC		ADD3 R	GCCTTCAGGTGACAGGACTT
TBC1D13 F	GTCCTGAAGGAGCCCTCAAT		USO1 F	GAAAATGCCACCCAGAAAGA
TBC1D13 R	GGAGGTCCATGAGGCTCTCT		USO1 R	TGGAACATTGGCTGAATTGT
BCOR F	GGAGCTGATGAGGCTGAATC		KIF13A F	TCTCCTCAGCCACCAAAGTT
BCOR R	CTTTCAACCTTTCCCAGTCG		KIF13A R	GTTCTCCAAGCTGGCATTGT
MYOF F	GTTGGAACAACATATCTACACCTCTC		TAF1 F	GATATTCCCAGTGCCACTCC
MYOF R	TGGGAATCCCGTGTACTCTC		TAF1 R	CCCAGCATCTTCCTCATCAT
DCUN1D5 F	AAGTTGTAGGGCCAGAAGGAA		ATP11C F	GCCCAAATGCTGTCTTCTGT
DCUN1D5 R	ATTCAACTGTGAGCGCAAAA		ATP11C R	GGCAGTTCAAGATTCGGATT
FGFR1OP2 F	AAGAACATCAGTCGGCCTTG		SMARCA1 F	AGATGACTCGCTTGCTGGAT
FGFR1OP2 R	CTTGTTCCTTGCAACCCTGT		SMARCA1 R	CAACCTGTGGGTTCCAGTCT
FNBP1 F	CAGAGGAGAAGGCAAACCAG		ACIN1 F	GGTGAGGAAATGAGCCAGAA
FNBP1 R	TTCTGCTGCAGCTTTTTCCT		ACIN1 R	CGTCTTTCTCCTTTCCTTGG
SYNE2 F	CATGGAAGACCCCAGAGAAA		SMG7 F	TCTGTAATGGCACAGCAAGC
SYNE2 R	GGTGGAACATTCCTGTCACC		SMG7 R	TGAGAGAGAATCCGGTGAGG

## Sheet: RT-PCR primers
Primer name	Sequence
GAPDH F	ACCACAGTCCATGCCATCA
GAPDH R	TCCACCACCCTGTTGCTGTA
GAPDH R(qPCR)	GTTCAGCTCAGGGATGACCT
DCUN1D5 F(qPCR)	GCTCTTCTGCTTGGGAGGACAT
DCUN1D5 R(qPCR)	AAGATCAGCATGGACTGTTCTGC
DCUN1D5 exon4 AS For	TTGTAGGGCCAGAAGGAATGG
DCUN1D5 exon4 AS Rev	ATCATTCAACTGTGAGCGCAA
DCUN1D5 total expression For	GCTCACAGTTGAATGATATTTCG
DCUN1D5 total expression Rev	AGTTACTAAGATCAGCATGGAC
RPLP0 housekepping For	ATGCCCAGGGAAGACAGGGCG
RPLP0 housekepping Rev	CGAAGGGACATGCGGATCTGCTGC
B2M F	CCACTGAAAAAGATGAGTATGCCT
B2M R	CCAATCCAAATGCGGCATCTTCA
U2AF65 F	ATTTCTTCAACGCCCAGATG
U2AF65 R	ACAACCCCAGGCACATAGAC
SRSF9 F	ATATGCCCTGCGTAAACTGG
SRSF9 R	AGGGCCTGAAAGGAGAGAAG
H-ras F	AACAAGTGTGACCTGGCTGC
H-ras R	ATGTCCTGAGCTTGTGCTGC

## Sheet: Cloning primers
Primer name	Sequence
HindIII DCUN1D5 F	CCCAAGCTTCGCCGGTGAAGAAGAAGAGAAAATCCCC
BamHI DCUN1D5 R	CGGGATCCCTATGATGTCTGACGGACTTTTTGCCAC
