# Supplementary material for: Widespread Alternative Splicing Changes in Metastatic Breast Cancer Cells
Source: Cells. 2021 Apr 9;10(4):858. doi: 10.3390/cells10040858 (PMC8070448; doi:10.3390/cells10040858)
Supplement: Supplementary file 1 [file cells-10-00858-s001.zip › Supplementary Table 2.xlsx]

## Sheet: up
event_id	gene_symbol	event_type	short_isoform(MCF7_1)	long_isoform(MCF7_1)	short_isoform(MCF7_2)	long_isoform(MCF7_2)	short_isoform(MCF7_3)	long_isoform(MCF7_3)	short_isoform(MDAMB231_1)	long_isoform(MDAMB231_1)	short_isoform(MDAMB231_2)	long_isoform(MDAMB231_2)	short_isoform(MDAMB231_3)	long_isoform(MDAMB231_3)		short_probepair		long_probepair	event_position	log2FC(7/231)	T test(p-value)
1724	SCARB1	Cassette	34	182	33	157	39	185	8	106	21	196	22	172	D1A3	123836855-123836875:123829065-123829085	D1A2	123836855-123836875:123833290-123833310	chr12:123829085-123836855:-	1.0002	0.0123285
1600	KIAA0494	Cassette	797	695	915	677	884	750	647	1047	801	1339	870	1420	D1A3	46927845-46927865:46925109-46925129	D1A2	46927845-46927865:46926783-46926803	chr1:46925129-46927845:-	1.00395	0.000176774
5885	FUBP3	Cassette	4362	41	4340	40	4983	23	10939	163	12729	186	12853	192	D1A3	132460776-132460796:132475161-132475181	D1A2	132460776-132460796:132461744-132461764	chr9:132460796-132475161:+	1.00801	0.040482
754	TMEM126B	Cassette	4116	3451	4616	3433	4550	3591	3356	5100	4438	6703	4051	7093	D1A3	85017360-85017380:85020378-85020398	D1A2	85017360-85017380:85019836-85019856	chr11:85017380-85020378:+	1.00988	0.000296644
3495	RBM9	Cassette	20	390	21	389	19	417	42	1521	46	1696	38	1849	D1A3	34485880-34485900:34472534-34472554	D1A2	34485880-34485900:34482117-34482137	chr22:34472554-34485880:-	1.01159	0.00290133
1271	RASA1	AltStart	161	164	139	139	155	161	68	136	77	159	79	166	D1A3	86600608-86600628:86662920-86662940	D1A2	86600543-86600563:86662920-86662940	chr5:86599906-86662920:+	1.01198	2.67696e-06
3360	EIF2A	Cassette	68	22033	92	23955	82	22816	38	21900	46	28664	58	31404	D1A3	151758919-151758939:151763991-151764011	D1A2	151758919-151758939:151763018-151763038	chr3:151758939-151763991:+	1.01673	0.000768596
6767	TEAD1	Cassette	14	244	12	209	20	238	68	2226	81	2504	101	2990	D1A3	12861228-12861248:12903034-12903054	D1A2	12861228-12861248:12880062-12880082	chr11:12861248-12903034:+	1.01733	0.00565862
3324	LAS1L	Cassette	2313	37	2162	44	2369	54	3449	119	4698	204	4689	193	D1A3	64661569-64661589:64660847-64660867	D1A2	64661569-64661589:64661199-64661219	chrX:64660867-64661569:-	1.01828	0.00490293
1361	ATRX	Cassette	87	1770	98	1800	99	1940	36	1124	45	1579	31	1729	D1A3	76928123-76928143:76840753-76840773	D1A2	76928123-76928143:76859356-76859376	chrX:76840773-76928123:-	1.02027	0.0170152
6904	BZW2	Cassette	39	3666	36	3467	37	3661	19	3202	21	4429	17	3616	D1A3	16652418-16652438:16680561-16680581	D1A2	16652418-16652438:16671586-16671606	chr7:16652438-16680561:+	1.02576	0.000789846
1835	ERC1	Cassette	374	2105	430	1938	354	2177	165	1609	211	2461	219	2543	D1A3	1089754-1089774:1095292-1095312	D1A2	1089754-1089774:1091641-1091661	chr12:1089774-1095292:+	1.02723	0.00289927
995	FOXJ3	Cassette	1072	1925	1054	2126	1041	2105	860	3260	1102	4344	1103	4585	D1A3	42466140-42466160:42437468-42437488	D1A2	42466140-42466160:42444101-42444121	chr1:42437488-42466140:-	1.02806	0.000114223
642	PCGF2	Cassette	2504	56	2430	65	2431	83	3494	179	3908	253	4249	224	D1A3	34157974-34157994:34150201-34150221	D1A2	34157974-34157994:34157730-34157750	chr17:34150221-34157974:-	1.03257	0.00747438
1311	TCERG1	Cassette	235	230	230	231	249	229	113	270	190	348	184	328	D1A3	145823529-145823549:145829299-145829319	D1A2	145823529-145823549:145828096-145828116	chr5:145823549-145829299:+	1.03643	0.00177658
6578	C10orf28	Cassette	527	206	595	201	485	184	294	225	421	317	384	291	D1A3	99913124-99913144:99957847-99957867	D1A2	99913124-99913144:99936213-99936233	chr10:99913144-99957847:+	1.04127	8.64947e-05
6509	KIAA1438	Cassette	36	52	33	65	34	57	15	55	16	65	24	67	D1A3	39362427-39362447:39278297-39278317	D1A2	39362427-39362447:39320665-39320685	chr22:39278317-39362427:-	1.04135	0.00730877
1534	GTF2I	Cassette	6261	20	6526	25	6760	21	1601	15	2278	13	2257	14	D1A3	73763356-73763376:73769149-73769169	D1A2	73763356-73763376:73767112-73767132	chr7:73763376-73769149:+	1.04168	0.0123501
6876	SETDB2	Cassette	127	188	120	237	120	247	56	218	82	291	74	283	D1A3	48916974-48916994:48932243-48932263	D1A2	48916974-48916994:48923689-48923709	chr13:48916994-48932243:+	1.04471	0.0025297
6009	EPB41	Cassette	174	4073	174	3898	155	4141	42	2229	55	3049	72	3051	D1A3	29192621-29192641:29210963-29210983	D1A2	29192621-29192641:29196313-29196333	chr1:29192641-29210963:+	1.05121	0.00179124
2200	LAMP2	AltEnd	9059	341	9754	366	9342	363	5303	404	6668	518	6854	566	D1A3	119459612-119459632:119457156-119457176	D1A2	119459612-119459632:119449325-119449345	chrX:119444030-119459612:-	1.05153	1.07431e-05
835	ALCAM	Cassette	18	19	12	14	19	14	13	29	16	40	20	29	D1A3	106751773-106751793:106754001-106754021	D1A2	106751773-106751793:106753677-106753697	chr3:106751793-106754001:+	1.0519	0.0282044
1331	ATP5C1	Cassette	92	7718	101	7971	103	8526	52	8909	56	11403	75	10547	D1A3	7870212-7870232:7879015-7879035	D1A2	7870212-7870232:7878089-7878109	chr10:7870232-7879015:+	1.05406	0.00253697
2315	SFRS12	Cassette	698	11	759	10	731	16	557	21	798	29	834	25	D1A3	65485160-65485180:65490802-65490822	D1A2	65485160-65485180:65490392-65490412	chr5:65485180-65490802:+	1.05863	0.0112159
1280	PUM1	Cassette	76	645	92	729	68	650	58	950	57	1147	64	1138	D1A3	31274229-31274249:31238074-31238094	D1A2	31274229-31274249:31240634-31240654	chr1:31238094-31274229:-	1.06286	0.000815159
2097	PRMT5	Alt5Prime	26	9	17	6	25	7	53	45	87	48	78	52	D1A3	22468300-22468320:22467644-22467664	D1A2	22468215-22468235:22467644-22467664	chr14:22467664-22468501:-	1.0635	0.00708253
1506	PRC1	Cassette	227	144	245	135	227	125	36	48	46	46	43	57	D1A3	89313680-89313700:89311416-89311436	D1A2	89313680-89313700:89313334-89313354	chr15:89311436-89313680:-	1.06629	0.00222143
541	C11orf67	Cassette	55	1519	48	1486	54	1459	8	578	11	728	16	719	D1A3	77231302-77231322:77260868-77260888	D1A2	77231302-77231322:77258415-77258435	chr11:77231322-77260868:+	1.07249	0.00807152
2159	C13orf23	Cassette	308	1089	328	802	313	1173	134	958	229	1464	222	1467	D1A3	38509334-38509354:38503748-38503768	D1A2	38509334-38509354:38506313-38506333	chr13:38503768-38509334:-	1.07355	0.00568463
3474	ITGA6	Cassette	5	23	13	29	10	28	596	3823	890	5676	842	5568	D1A3	173071054-173071074:173077064-173077084	D1A2	173071054-173071074:173074745-173074765	chr2:173071074-173077064:+	1.07833	0.0250518
1149	ING4	Cassette	223	8307	219	8730	218	9257	37	3321	55	4697	56	4368	D1A3	6636153-6636173:6632457-6632477	D1A2	6636153-6636173:6632803-6632823	chr12:6632477-6636153:-	1.08173	0.000178008
564	GSTM4	AltEnd	382	263	377	270	464	283	381	518	485	667	459	703	D1A3	110003235-110003255:110009155-110009175	D1A2	110003235-110003255:110005309-110005329	chr1:110003255-110009646:+	1.08378	0.000256926
903	ANO6	Cassette	558	9	524	6	535	11	544	25	573	18	712	18	D1A3	43896421-43896441:43982063-43982083	D1A2	43896421-43896441:43950511-43950531	chr12:43896441-43982063:+	1.08825	0.0363375
6055	NDUFB5	Alt3Prime	458	18	496	14	492	27	389	34	456	37	507	43	D1A3	180805401-180805421:180815452-180815472	D1A2	180805401-180805421:180815433-180815453	chr3:180805421-180815541:+	1.10152	0.0167746
5324	ZNF511	Alt5Prime	48	9727	50	10272	43	10698	30	15275	39	19205	47	19243	D1A3	134973703-134973723:134975209-134975229	D1A2	134973762-134973782:134975209-134975229	chr10:134973657-134975209:+	1.10302	0.00128219
1747	NDUFV3	Cassette	2677	61	2367	43	2668	46	1466	55	1752	78	1859	79	D1A3	43190206-43190226:43202042-43202062	D1A2	43190206-43190226:43196360-43196380	chr21:43190226-43202042:+	1.10467	0.00154433
531	C1orf149	Cassette	2291	80	2141	69	2138	106	1309	111	1774	147	1963	156	D1A3	37739991-37740011:37734086-37734106	D1A2	37739991-37740011:37734772-37734792	chr1:37734106-37739991:-	1.1077	0.00454517
2144	BRE	Cassette	643	21	645	23	656	27	1059	84	1463	121	1378	102	D1A3	27967193-27967213:27970903-27970923	D1A2	27967193-27967213:27968753-27968773	chr2:27967213-27970903:+	1.11355	0.000496893
1335	ANKRD17	Cassette	234	14	217	10	201	9	182	15	238	24	205	31	D1A3	74226321-74226341:74219826-74219846	D1A2	74226321-74226341:74224844-74224864	chr4:74219846-74226321:-	1.11591	0.0182894
5163	GTPBP10	Cassette	109	2218	112	1633	127	2297	80	2640	112	4518	118	4898	D1A3	89821779-89821799:89839404-89839424	D1A2	89821779-89821799:89822335-89822355	chr7:89821799-89839404:+	1.12139	0.00305444
5619	STX17	Cassette	2140	64	2095	57	2246	80	1418	87	1790	126	1859	129	D1A3	101717445-101717465:101730880-101730900	D1A2	101717445-101717465:101718151-101718171	chr9:101717465-101730880:+	1.1234	0.000988183
3725	FBW1A	Cassette	112	24	141	25	103	26	61	25	75	35	67	35	D1A3	103103955-103103975:103229114-103229134	D1A2	103103955-103103975:103180091-103180111	chr10:103103975-103229114:+	1.12698	0.00322797
5707	LARP4	Cassette	212	6	228	6	235	10	181	15	222	16	253	14	D1A3	49081058-49081078:49107811-49107831	D1A2	49081058-49081078:49092454-49092474	chr12:49081078-49107811:+	1.12749	0.014892
5694	PMS2	Cassette	122	1573	134	1489	113	1510	22	535	31	798	24	768	D1A3	6010128-6010148:6008773-6008793	D1A2	6010128-6010148:6009929-6009949	chr7:6008793-6010128:-	1.12908	0.00149055
6116	CXorf45	Cassette	52	345	45	359	61	353	19	317	28	389	26	360	D1A3	110866743-110866763:110882673-110882693	D1A2	110866743-110866763:110874551-110874571	chrX:110866763-110882673:+	1.12977	0.00217005
1991	TMEM62	Cassette	406	75	429	55	408	68	322	107	458	151	459	174	D1A3	41249147-41249167:41260670-41260690	D1A2	41249147-41249167:41258096-41258116	chr15:41249167-41260670:+	1.13177	0.00264018
6869	ADARB1	Cassette	2431	332	2358	309	2499	336	3630	1044	5302	1513	5123	1641	D1A3	45372896-45372916:45415952-45415972	D1A2	45372896-45372916:45379057-45379077	chr21:45372916-45415952:+	1.14987	3.44794e-05
1630	XPNPEP1	Cassette	35	1899	46	1986	50	2018	35	4329	68	5852	62	6019	D1A3	111673149-111673169:111657543-111657563	D1A2	111673149-111673169:111664827-111664847	chr10:111657563-111673149:-	1.15007	0.0046092
6023	DDR1	Cassette	5156	3665	6112	3889	5706	4349	1219	1875	1547	2444	1578	2451	D1A3	30960446-30960466:30964443-30964463	D1A2	30960446-30960466:30961380-30961400	chr6:30960466-30964443:+	1.15091	0.000114704
2345	ARP11	Cassette	53	58	61	58	55	55	13	35	18	47	16	26	D1A3	152087924-152087944:152128548-152128568	D1A2	152087924-152087944:152111204-152111224	chr7:152087944-152128548:+	1.15221	0.00904344
819	PHF14	Cassette	24	904	33	874	26	851	7	411	6	521	8	568	D1A3	10981077-10981097:10996854-10996874	D1A2	10981077-10981097:10988523-10988543	chr7:10981097-10996854:+	1.15689	0.00625474
2984	NEO1	Cassette	202	31	171	34	194	35	51	16	94	38	93	45	D1A3	71353379-71353399:71357524-71357544	D1A2	71353379-71353399:71354085-71354105	chr15:71353399-71357524:+	1.15955	0.00539429
6000	RIPK2	Cassette	7448	696	7643	651	7334	784	2782	584	3240	740	3770	769	D1A3	90839576-90839596:90846705-90846725	D1A2	90839576-90839596:90844193-90844213	chr8:90839596-90846705:+	1.17426	0.000391633
6180	CDKAL1	Cassette	558	1014	613	1025	548	1004	487	1843	670	2688	643	2742	D1A3	21173418-21173438:21306230-21306250	D1A2	21173418-21173438:21216610-21216630	chr6:21173438-21306230:+	1.17993	5.47365e-05
5726	TACC1	Alt5Prime	1891	362	2041	393	2150	437	2606	1106	2912	1356	2899	1285	D1A3	38803943-38803963:38807799-38807819	D1A2	38804030-38804050:38807799-38807819	chr8:38803842-38807799:+	1.18249	1.53994e-05
2115	RTN4	Cassette	111	25	157	21	132	15	679	218	851	286	713	265	D1A3	55130384-55130404:55068318-55068338	D1A2	55130384-55130404:55108840-55108860	chr2:55068338-55130384:-	1.18341	0.017667
1108	TXNDC11	Cassette	56	33	46	13	50	31	51	42	56	62	53	71	D1A3	11735338-11735358:11723007-11723027	D1A2	11735338-11735358:11732111-11732131	chr16:11723027-11735338:-	1.1881	0.0471766
5630	C9orf85	Cassette	75	1695	71	1473	90	1621	27	1011	39	1697	28	1741	D1A3	73751828-73751848:73787392-73787412	D1A2	73751828-73751848:73776240-73776260	chr9:73751848-73787392:+	1.19484	0.00728072
6132	THAP9	Cassette	44	30	39	40	31	46	19	37	28	60	20	62	D1A3	84048092-84048112:84057120-84057140	D1A2	84048092-84048112:84050873-84050893	chr4:84048112-84057120:+	1.21333	0.033962
1788	GTF2I	Cassette	11274	7747	11402	7722	11442	8469	1957	3261	2713	4313	2683	4389	D1A3	73769186-73769206:73781059-73781079	D1A2	73769186-73769206:73771133-73771153	chr7:73769206-73781059:+	1.21771	1.04477e-05
6104	SDCCAG10	Cassette	89	6697	116	6747	92	6911	62	8918	67	11443	67	11399	D1A3	64303375-64303395:64349741-64349761	D1A2	64303375-64303395:64308717-64308737	chr5:64303395-64349741:+	1.22273	0.0011715
6795	CPEB2	Cassette	200	27	158	32	212	42	256	113	299	126	343	127	D1A3	14643913-14643933:14663135-14663155	D1A2	14643913-14643933:14651185-14651205	chr4:14643933-14663135:+	1.22281	0.00393644
2181	PCSK7	Cassette	36	11	32	6	42	17	58	29	54	37	52	45	D1A3	116583895-116583915:116583066-116583086	D1A2	116583895-116583915:116583641-116583661	chr11:116583086-116583895:-	1.22545	0.0367449
5414	WNT2B	Cassette	9	38	15	33	18	33	61	355	87	537	92	561	D1A3	112811716-112811736:112859018-112859038	D1A2	112811716-112811736:112835155-112835175	chr1:112811736-112859018:+	1.22836	0.0284614
6774	ZNF673	Cassette	22	22	29	26	22	18	47	113	62	134	71	129	D1A3	46207667-46207687:46217128-46217148	D1A2	46207667-46207687:46215520-46215540	chrX:46207687-46217128:+	1.22867	0.00104834
6656	EML4	Cassette	35	3457	39	3605	38	3756	27	5824	38	7150	25	7158	D1A3	42384070-42384090:42396605-42396625	D1A2	42384070-42384090:42385127-42385147	chr2:42384090-42396605:+	1.22891	0.00246842
5743	PPP4R2	Cassette	62	1303	71	1337	64	1373	28	1448	38	2024	48	1924	D1A3	73129979-73129999:73190877-73190897	D1A2	73129979-73129999:73179026-73179046	chr3:73129999-73190877:+	1.23364	0.000984357
2468	TCF20	Cassette	2954	11	3218	15	3121	7	3512	32	4329	31	4425	36	D1A3	40895796-40895816:40887288-40887308	D1A2	40895796-40895816:40894666-40894686	chr22:40887308-40895796:-	1.25643	0.0185874
3188	USP47	Cassette	885	68	929	68	863	71	1403	269	1921	342	2066	382	D1A3	11820327-11820347:11858299-11858319	D1A2	11820327-11820347:11851922-11851942	chr11:11820347-11858299:+	1.2566	2.6549e-05
6590	PIP5K1A	Cassette	1679	741	1873	713	1652	759	580	539	644	663	652	719	D1A3	149463359-149463379:149466419-149466439	D1A2	149463359-149463379:149463470-149463490	chr1:149463379-149466419:+	1.25759	0.000325965
1018	ARHGAP12	Cassette	3648	242	3800	212	3905	269	3663	516	4545	735	4911	755	D1A3	32190328-32190348:32181511-32181531	D1A2	32190328-32190348:32183120-32183140	chr10:32181531-32190328:-	1.26001	0.000334495
480	EIF4G1	MulSkip	105	3316	130	3266	113	3967	156	10816	180	13509	174	13108	D1A3	185515136-185515156:185517802-185517822	D1A2	185515136-185515156:185515970-185515990	chr3:185515156-185517802:+	1.27163	0.00100035
2378	CUX1	Cassette	2051	2753	2464	2617	1990	2880	387	1088	481	1562	459	1489	D1A3	101627285-101627305:101630070-101630090	D1A2	101627285-101627305:101628801-101628821	chr7:101627305-101630070:+	1.28115	0.00106115
921	RBBP6	Cassette	1019	3351	921	2820	1228	3888	657	5137	931	7368	1006	7446	D1A3	24486307-24486327:24487566-24487586	D1A2	24486307-24486327:24486613-24486633	chr16:24486327-24487566:+	1.28155	6.90746e-06
1596	CASP8	Cassette	284	19	267	13	368	16	1161	136	1373	186	1412	182	D1A3	201845724-201845744:201847856-201847876	D1A2	201845724-201845744:201845865-201845885	chr2:201845744-201847856:+	1.28409	0.00280722
6200	MEF2A	Cassette	67	1596	66	1429	65	1581	37	1818	44	2710	47	2834	D1A3	97990881-97990901:98029050-98029070	D1A2	97990881-97990901:98003288-98003308	chr15:97990901-98029050:+	1.28752	0.000375645
5806	IQCE	Cassette	354	977	368	1030	337	1116	61	444	68	503	80	554	D1A3	2565357-2565377:2575113-2575133	D1A2	2565357-2565377:2573275-2573295	chr7:2565377-2575113:+	1.28848	0.000133423
3175	ITSN	Cassette	38	165	25	155	34	188	92	1097	118	1461	97	1446	D1A3	34113477-34113497:34120991-34121011	D1A2	34113477-34113497:34117660-34117680	chr21:34113497-34120991:+	1.29534	0.00202857
5847	ZMYM1	Cassette	156	17	178	14	165	24	181	40	224	77	267	65	D1A3	35335734-35335754:35342482-35342502	D1A2	35335734-35335754:35337538-35337558	chr1:35335754-35342482:+	1.29695	0.0156047
82	RPAIN	Cassette	2081	337	2318	344	1993	362	913	349	1080	464	1198	475	D1A3	5266853-5266873:5276585-5276605	D1A2	5266853-5266873:5270279-5270299	chr17:5266873-5276585:+	1.29963	0.000186831
2219	DNMT1	Cassette	2865	202	3007	242	3042	245	2818	564	3329	628	3401	619	D1A3	10152025-10152045:10149023-10149043	D1A2	10152025-10152045:10151890-10151910	chr19:10149043-10152025:-	1.30347	6.52944e-05
599	ENOX2	Cassette	40	48	38	41	35	47	22	41	14	54	14	51	D1A3	129863338-129863358:129664889-129664909	D1A2	129863338-129863358:129745325-129745345	chrX:129664909-129863338:-	1.30425	0.020174
2655	TPD52L2	Cassette	173	473	150	478	162	545	373	2905	505	3929	578	4224	D1A3	61975593-61975613:61984515-61984535	D1A2	61975593-61975613:61977612-61977632	chr20:61975613-61984515:+	1.30573	0.000159637
2666	IVNS1ABP	Cassette	1983	2697	2039	2690	2169	2484	1456	4170	1890	6413	2004	6510	D1A3	183542768-183542788:183541378-183541398	D1A2	183542768-183542788:183542360-183542380	chr1:183541398-183542768:-	1.31379	0.000242782
3557	CD97	Cassette	79	10	82	16	105	15	3340	1220	3713	1481	3613	1366	D1A3	14368265-14368285:14369469-14369489	D1A2	14368265-14368285:14368888-14368908	chr19:14368285-14369469:+	1.32151	0.00222775
632	ACACA	Cassette	45	1190	53	1112	37	1319	27	1474	26	1864	23	1828	D1A3	32652757-32652777:32638807-32638827	D1A2	32652757-32652777:32641497-32641517	chr17:32638827-32652757:-	1.32506	0.00843424
5580	RFC5	Alt5Prime	453	33	328	29	430	41	181	39	253	46	214	53	D1A3	116939983-116940003:116941259-116941279	D1A2	116940221-116940241:116941259-116941279	chr12:116939877-116941259:+	1.32725	0.00155847
5196	HSKM-B	Cassette	80	127	63	124	64	117	146	582	150	701	153	744	D1A3	212521373-212521393:212554727-212554747	D1A2	212521373-212521393:212545152-212545172	chr1:212521393-212554727:+	1.32908	0.000461158
3424	TLK2	Cassette	449	16596	524	16759	402	17649	128	10641	140	14564	153	14637	D1A3	57953346-57953366:57967262-57967282	D1A2	57953346-57953366:57954226-57954246	chr17:57953366-57967262:+	1.33156	0.00120387
6482	SNHG3-RCC1	Cassette	1749	477	1745	472	1681	470	1314	925	1727	1153	1922	1357	D1A3	28707984-28708004:28728956-28728976	D1A2	28707984-28708004:28715823-28715843	chr1:28708004-28728956:+	1.33597	1.49868e-06
1252	ODF2	Cassette	29	5479	23	5979	27	5972	6	3843	10	4794	8	4588	D1A3	130261737-130261757:130263041-130263061	D1A2	130261737-130261757:130262612-130262632	chr9:130261757-130263041:+	1.33961	0.00175077
477	ARID4B	Cassette	748	2966	762	2527	668	2861	286	2810	447	4247	459	4492	D1A3	233449730-233449750:233426033-233426053	D1A2	233449730-233449750:233443944-233443964	chr1:233426053-233449730:-	1.33993	0.000264054
3022	PRDM2	Cassette	1153	34	991	38	1205	40	545	56	783	62	847	64	D1A3	13948549-13948569:13972159-13972179	D1A2	13948549-13948569:13968199-13968219	chr1:13948569-13972159:+	1.34459	0.00158226
1358	PTDSS2	Cassette	790	523	862	582	930	531	670	963	855	1424	771	1380	D1A3	450268-450288:469084-469104	D1A2	450268-450288:463894-463914	chr11:450288-469084:+	1.35647	0.000353864
6649	ZNF2	Cassette	87	29	110	35	105	45	35	32	36	32	36	34	D1A3	95195312-95195332:95206954-95206974	D1A2	95195312-95195332:95205659-95205679	chr2:95195332-95206954:+	1.35925	0.000560437
994	PML	Cassette	40	60	53	58	41	52	26	91	50	144	40	141	D1A3	72104301-72104321:72112549-72112569	D1A2	72104301-72104321:72111965-72111985	chr15:72104321-72112549:+	1.36438	0.00110001
2026	ICMT	Cassette	17	11	15	14	9	10	11	26	14	38	14	25	D1A3	6217532-6217552:6216270-6216290	D1A2	6217532-6217552:6217138-6217158	chr1:6216290-6217532:-	1.36455	0.00933135
6715	UBXN2A	Cassette	36	2778	37	2538	40	2903	21	4151	40	5397	23	5741	D1A3	24059387-24059407:24076045-24076065	D1A2	24059387-24059407:24061046-24061066	chr2:24059407-24076045:+	1.37171	0.00647215
182	FKBP14	Cassette	1210	182	1073	167	1226	198	607	262	947	362	945	376	D1A3	30028805-30028825:30025244-30025264	D1A2	30028805-30028825:30026425-30026445	chr7:30025264-30028805:-	1.37268	2.0868e-05
5258	KIAA0723	Cassette	2117	52	2144	60	2056	68	1636	137	2157	148	2284	157	D1A3	138642697-138642717:138678262-138678282	D1A2	138642697-138642717:138670826-138670846	chr5:138642717-138678262:+	1.37291	0.000933377
5270	CCT7	Cassette	18405	10	17997	6	18453	11	15397	13	22029	33	22921	34	D1A3	73315000-73315020:73320278-73320298	D1A2	73315000-73315020:73316185-73316205	chr2:73315020-73320278:+	1.37299	0.0219884
1296	ACLY	Cassette	532	2636	658	2799	537	2849	151	1910	215	2560	185	2416	D1A3	37307527-37307547:37302933-37302953	D1A2	37307527-37307547:37306408-37306428	chr17:37302953-37307527:-	1.37888	0.000173226
2570	SENP1	Cassette	263	229	278	172	297	221	63	104	68	136	70	150	D1A3	46786077-46786097:46778154-46778174	D1A2	46786077-46786097:46781546-46781566	chr12:46778174-46786077:-	1.3805	0.00160622
2344	RBM5	Cassette	2230	1393	2225	1274	2175	1402	941	1776	1366	1971	1351	2080	D1A3	49987809-49987829:50060681-50060701	D1A2	49987809-49987829:50011876-50011896	chr3:49987829-50060681:+	1.3949	0.000395364
3069	NFIB	Cassette	87	19	85	9	132	27	65	28	110	53	106	44	D1A3	14102997-14103017:14078305-14078325	D1A2	14102997-14103017:14092489-14092509	chr9:14078325-14102997:-	1.39568	0.014753
3657	HIF1A	Cassette	10	748	7	865	8	795	9	1668	6	2231	9	2238	D1A3	61281264-61281284:61283404-61283424	D1A2	61281264-61281284:61282161-61282181	chr14:61281284-61283404:+	1.40719	0.0172183
5266	KIAA0807	Cassette	25	2791	13	2546	29	2914	19	4551	13	6794	21	6895	D1A3	46246610-46246630:46257854-46257874	D1A2	46246610-46246630:46248988-46249008	chr1:46246630-46257854:+	1.40852	0.0335309
5672	arh3	Cassette	15	1402	15	1428	12	1615	7	2915	19	3635	13	3694	D1A3	36327283-36327303:36329805-36329825	D1A2	36327283-36327303:36329431-36329451	chr1:36327303-36329805:+	1.41355	0.0181697
724	MAPK14	TwoMulx	1521	19	1637	15	1550	16	1497	49	1782	49	1901	48	D1A3	36152343-36152363:36171741-36171761	D1A2	36152343-36152363:36175942-36175962	chr6:36152363-36178325:+	1.42186	0.00113179
1903	C2orf33	Cassette	47	102	50	94	52	97	20	113	35	115	18	152	D1A3	227913320-227913340:227928636-227928656	D1A2	227913320-227913340:227925473-227925493	chr2:227913340-227928636:+	1.45481	0.0221815
6686	CCNT2	Cassette	1077	5	1062	8	1183	8	1103	21	1273	20	1461	24	D1A3	135416694-135416714:135420140-135420160	D1A2	135416694-135416714:135419928-135419948	chr2:135416714-135420140:+	1.45897	0.00304396
6566	TACC2	Cassette	292	12	290	7	316	14	677	86	877	76	988	83	D1A3	123882219-123882239:123944544-123944564	D1A2	123882219-123882239:123893076-123893096	chr10:123882239-123944544:+	1.46509	0.0120478
1564	GTF2I	Cassette	6261	39	6526	33	6760	43	1601	27	2278	42	2257	31	D1A3	73763356-73763376:73769149-73769169	D1A2	73763356-73763376:73767115-73767135	chr7:73763376-73769149:+	1.47127	0.00085948
6761	HHAT	Cassette	31	22	31	29	35	29	8	17	13	33	11	24	D1A3	208627528-208627548:208644430-208644450	D1A2	208627528-208627548:208640434-208640454	chr1:208627548-208644430:+	1.47308	0.00046539
407	UTRN	Cassette	92	22	75	45	120	30	2229	2046	2889	2685	2923	2711	D1A3	145183827-145183847:145190439-145190459	D1A2	145183827-145183847:145190176-145190196	chr6:145183847-145190439:+	1.48774	0.0262265
5813	DAP3	Alt5Prime	2258	2214	2311	2085	2303	2208	626	1724	814	1994	764	2153	D1A3	153925569-153925589:153946187-153946207	D1A2	153925638-153925658:153946187-153946207	chr1:153925508-153946187:+	1.49548	3.19856e-05
1606	NASP	Cassette	8147	914	7507	855	8032	1113	4509	1708	6526	2124	6682	2155	D1A3	45844830-45844850:45851427-45851447	D1A2	45844830-45844850:45845579-45845599	chr1:45844850-45851427:+	1.49635	0.000267708
3336	ARID4A	Cassette	402	10786	356	11098	351	10953	80	6373	111	9097	103	9324	D1A3	57902073-57902093:57903353-57903373	D1A2	57902073-57902093:57902494-57902514	chr14:57902093-57903353:+	1.50034	8.08723e-05
2828	CASC3	Cassette	197	484	225	436	228	473	100	620	129	749	129	804	D1A3	35550993-35551013:35571531-35571551	D1A2	35550993-35551013:35551348-35551368	chr17:35551013-35571531:+	1.50189	0.000149271
1166	USP8	Cassette	5191	1971	5215	1899	5318	1969	160	181	228	227	232	241	D1A3	48504123-48504143:48518497-48518517	D1A2	48504123-48504143:48511826-48511846	chr15:48504143-48518497:+	1.50481	1.21888e-05
6781	C20orf199	Cassette	5197	15335	4788	15217	4970	15568	1149	10878	1690	14455	1777	14932	D1A3	47330494-47330514:47338988-47339008	D1A2	47330494-47330514:47330846-47330866	chr20:47330514-47338988:+	1.51127	1.77222e-05
2745	REV3L	Cassette	83	96	93	87	95	97	36	89	38	119	42	140	D1A3	111910645-111910665:111844348-111844368	D1A2	111910645-111910665:111900016-111900036	chr6:111844368-111910645:-	1.5153	0.000669184
1640	CTNND1	Cassette	169	4274	211	3868	165	4021	40	2278	61	3871	54	3960	D1A3	57335514-57335534:57339441-57339461	D1A2	57335514-57335534:57338358-57338378	chr11:57335534-57339441:+	1.51733	0.00110176
705	NAP1L4	Cassette	2678	2775	2787	2273	3112	2995	2453	5923	3272	9259	3124	8754	D1A3	2929064-2929084:2923432-2923452	D1A2	2929064-2929084:2927050-2927070	chr11:2923452-2929064:-	1.51903	0.000272752
6731	MELK	Cassette	311	657	309	617	355	641	149	777	187	1133	187	1093	D1A3	36641854-36641874:36655346-36655366	D1A2	36641854-36641874:36647237-36647257	chr9:36641874-36655346:+	1.53323	7.91759e-05
435	CHK1	Cassette	19	5836	27	6388	28	5667	6	5667	10	7489	15	7635	D1A3	125001918-125001938:125004336-125004356	D1A2	125001918-125001938:125002711-125002731	chr11:125001938-125004336:+	1.53782	0.00804176
5204	NBPF8	Cassette	4505	129	4799	139	5018	181	9976	940	12500	1094	12257	1104	D1A3	143310117-143310137:143317725-143317745	D1A2	143310117-143310137:143315834-143315854	chr1:143310137-143317725:+	1.54465	0.000164226
5214	WHSC1L1	Alt5Prime	1561	709	1665	677	1674	743	564	691	696	837	679	940	D1A3	38258174-38258194:38256336-38256356	D1A2	38258141-38258161:38256336-38256356	chr8:38256356-38258258:-	1.54572	4.26067e-05
623	ITSN1	Cassette	64	38	92	25	74	34	74	92	90	118	85	97	D1A3	34113477-34113497:34123797-34123817	D1A2	34113477-34113497:34120991-34121011	chr21:34113497-34123797:+	1.54973	0.0100376
6548	EXOSC2	Cassette	270	7297	252	6830	274	7923	249	19322	319	27027	331	26832	D1A3	132562815-132562835:132564536-132564556	D1A2	132562815-132562835:132563369-132563389	chr9:132562835-132564536:+	1.55106	5.70154e-06
3027	CHKA	Cassette	15	463	12	452	19	481	27	2140	36	3113	29	3142	D1A3	67621061-67621081:67598853-67598873	D1A2	67621061-67621081:67605480-67605500	chr11:67598873-67621061:-	1.55233	0.00188966
1994	NCOR2	Cassette	1157	308	1249	337	1319	359	923	679	1162	962	1117	905	D1A3	123428735-123428755:123423089-123423109	D1A2	123428735-123428755:123424942-123424962	chr12:123423109-123428735:-	1.55256	8.21585e-06
6391	VEZT	Cassette	128	859	142	668	155	895	137	2193	187	3075	189	3305	D1A3	94169958-94169978:94175056-94175076	D1A2	94169958-94169978:94174456-94174476	chr12:94169978-94175056:+	1.55275	0.000534337
2005	TMEM188	Cassette	13	2332	14	2137	15	2264	9	2597	7	3579	5	3573	D1A3	48617859-48617879:48624808-48624828	D1A2	48617859-48617879:48621136-48621156	chr16:48617879-48624808:+	1.55766	0.0162578
196	ZNF207	Cassette	209	624	240	691	209	664	69	701	102	901	110	872	D1A3	27716599-27716619:27718903-27718923	D1A2	27716599-27716619:27717796-27717816	chr17:27716619-27718903:+	1.56772	0.000148972
2227	AP1GBP1	Cassette	614	106	633	134	706	122	425	222	531	295	563	320	D1A3	33018868-33018888:33011804-33011824	D1A2	33018868-33018888:33013623-33013643	chr17:33011824-33018868:-	1.56899	0.000114159
2188	ZC3H14	Cassette	358	3660	364	3280	367	3894	282	7311	365	10451	318	10956	D1A3	88114217-88114237:88143339-88143359	D1A2	88114217-88114237:88132830-88132850	chr14:88114237-88143339:+	1.56985	0.000358026
1219	PIGU	Cassette	53	2268	59	2167	38	2204	17	2553	27	3256	25	3321	D1A3	32686079-32686099:32640052-32640072	D1A2	32686079-32686099:32667584-32667604	chr20:32640072-32686079:-	1.57398	0.00182911
3083	PXN	Cassette	382	49	472	54	438	42	911	327	1163	378	1254	401	D1A3	119143808-119143828:119137439-119137459	D1A2	119143808-119143828:119137827-119137847	chr12:119137459-119143808:-	1.57618	0.000288066
1628	LEPR	AltEnd	12	365	13	351	12	388	12	1072	21	1496	14	1564	D1A3	65861232-65861252:65868472-65868492	D1A2	65861232-65861252:65871422-65871442	chr1:65861252-65873699:+	1.58092	0.00144825
1515	PXMP3	Cassette	500	1455	594	1653	498	1619	174	1393	176	1731	176	1589	D1A3	78074780-78074800:78061067-78061087	D1A2	78074780-78074800:78063109-78063129	chr8:78061087-78074780:-	1.585	0.000129675
6650	RAB3IP	Cassette	171	1320	214	1319	175	1447	18	383	24	481	20	500	D1A3	68481748-68481768:68493010-68493030	D1A2	68481748-68481768:68492824-68492844	chr12:68481768-68493010:+	1.58673	0.000574102
353	SUMO1	Cassette	391	1204	375	1077	293	1177	164	1583	179	1830	216	2112	D1A3	202811407-202811427:202787382-202787402	D1A2	202811407-202811427:202793054-202793074	chr2:202787402-202811407:-	1.58781	0.00044623
31	LSR	Cassette	169	100	198	105	161	92	25	46	26	56	38	48	D1A3	40441787-40441807:40449101-40449121	D1A2	40441787-40441807:40445288-40445308	chr19:40441807-40449101:+	1.60105	0.00235306
1128	PBRM1	Cassette	5249	17	4781	9	5109	15	9833	83	14102	99	14912	126	D1A3	52636328-52636348:52626574-52626594	D1A2	52636328-52636348:52633977-52633997	chr3:52626594-52636328:-	1.60198	0.00336023
5907	ZNF509	Cassette	22	46	14	42	11	61	28	196	27	238	15	237	D1A3	4355699-4355719:4365668-4365688	D1A2	4355699-4355719:4358765-4358785	chr4:4355719-4365668:+	1.60291	0.0410623
658	CIP29	Cassette	804	32	807	30	790	16	519	53	710	65	683	62	D1A3	54497716-54497736:54483759-54483779	D1A2	54497716-54497736:54495970-54495990	chr12:54483779-54497716:-	1.60792	0.00692706
1428	RBM41	Cassette	859	160	856	144	920	166	183	100	258	133	268	155	D1A3	106245237-106245257:106218705-106218725	D1A2	106245237-106245257:106243334-106243354	chrX:106218725-106245237:-	1.61628	1.52015e-05
3	BTBD10	Cassette	47	523	40	550	50	614	67	2181	56	2466	71	2685	D1A3	13441214-13441234:13399941-13399961	D1A2	13441214-13441234:13423284-13423304	chr11:13399961-13441214:-	1.61686	0.000461426
2513	BRCA1	Alt5Prime	116	452	115	429	118	507	48	637	62	735	61	706	D1A3	38500286-38500306:38496555-38496575	D1A2	38496977-38496997:38496555-38496575	chr17:38496575-38500403:-	1.62188	4.58133e-05
5446	C11orf30	Cassette	121	4095	146	4495	104	4180	18	1683	24	2023	12	1867	D1A3	75861512-75861532:75902077-75902097	D1A2	75861512-75861532:75884906-75884926	chr11:75861532-75902077:+	1.62395	0.00534499
1715	NCOA6	Cassette	35	35	34	31	34	39	23	85	39	102	35	111	D1A3	32798271-32798291:32788203-32788223	D1A2	32798271-32798291:32794786-32794806	chr20:32788223-32798271:-	1.62444	0.0007239
2401	DMWD	Cassette	9	6	9	8	20	9	15	16	11	26	9	28	D1A3	50980691-50980711:50979368-50979388	D1A2	50980691-50980711:50979793-50979813	chr19:50979388-50980691:-	1.62615	0.0402696
3208	FBW1A	Cassette	112	65	141	58	103	56	61	78	75	121	67	124	D1A3	103103955-103103975:103229114-103229134	D1A2	103103955-103103975:103211727-103211747	chr10:103103975-103229114:+	1.62617	0.00171911
2554	TCP1	Cassette	272	103	333	106	230	142	90	110	90	139	108	127	D1A3	160130426-160130446:160128873-160128893	D1A2	160130426-160130446:160129145-160129165	chr6:160128893-160130426:-	1.63285	0.00632322
388	BNIP2	Cassette	819	11	740	8	880	14	1638	56	2179	96	2290	105	D1A3	57748382-57748402:57743591-57743611	D1A2	57748382-57748402:57747609-57747629	chr15:57743611-57748382:-	1.63398	0.00144003
6550	CCDC7	Cassette	90	92	90	79	101	92	63	194	99	249	94	298	D1A3	32791963-32791983:32801414-32801434	D1A2	32791963-32791983:32799997-32800017	chr10:32791983-32801414:+	1.63629	0.000191326
214	RNF7	Cassette	244	596	264	700	183	593	70	580	83	725	85	741	D1A3	142940028-142940048:142946690-142946710	D1A2	142940028-142940048:142945040-142945060	chr3:142940048-142946690:+	1.63664	0.000188255
5175	CDCA2	Cassette	1119	48	1289	48	1156	61	427	51	471	77	456	60	D1A3	25383393-25383413:25393345-25393365	D1A2	25383393-25383413:25385545-25385565	chr8:25383413-25393345:+	1.64328	0.00115363
6716	LOC728323	Cassette	225	362	267	275	257	398	540	2358	773	3157	757	3407	D1A3	242713259-242713279:242750167-242750187	D1A2	242713259-242713279:242729607-242729627	chr2:242713279-242750167:+	1.65568	0.00140058
1952	JARID1C	Cassette	21	8280	40	9169	24	8349	15	10705	14	13764	10	14241	D1A3	53266745-53266765:53263853-53263873	D1A2	53266745-53266765:53264285-53264305	chrX:53263873-53266745:-	1.66335	0.0111317
3537	RALY	Cassette	40	2615	51	2616	41	2406	20	2929	17	3831	21	3992	D1A3	32125082-32125102:32127340-32127360	D1A2	32125082-32125102:32125285-32125305	chr20:32125102-32127340:+	1.66488	0.00130243
146	RAD51L3	MulSkip	147	93	160	107	139	108	32	88	61	129	61	110	D1A3	30470242-30470262:30457593-30457613	D1A2	30470242-30470262:30469731-30469751	chr17:30457613-30470242:-	1.66519	0.00110173
961	MAP3K3	Cassette	15	92	10	68	10	99	11	195	9	250	8	215	D1A3	59063874-59063894:59077125-59077145	D1A2	59063874-59063894:59065800-59065820	chr17:59063894-59077125:+	1.66744	0.00487695
2118	ASAP1	Cassette	458	493	492	460	544	552	1065	3215	1244	4199	1311	4232	D1A3	131193521-131193541:131161379-131161399	D1A2	131193521-131193541:131173551-131173571	chr8:131161399-131193521:-	1.66981	2.44336e-05
3674	MLX	Cassette	752	219	788	225	758	224	345	279	382	378	400	398	D1A3	37973179-37973199:37974380-37974400	D1A2	37973179-37973199:37974013-37974033	chr17:37973199-37974380:+	1.67267	7.3223e-05
5782	SLC25A14	Cassette	2725	53	2618	47	2638	56	1017	65	1274	101	1282	61	D1A3	129320370-129320390:129326282-129326302	D1A2	129320370-129320390:129320701-129320721	chrX:129320390-129326282:+	1.67451	0.00172927
3461	MGRN1	Cassette	64	86	58	55	76	84	21	43	12	86	24	75	D1A3	4667554-4667574:4671551-4671571	D1A2	4667554-4667574:4670033-4670053	chr16:4667574-4671551:+	1.67502	0.0382859
2301	DIAPH3	Cassette	64	410	73	376	70	386	126	2040	150	2662	133	2750	D1A3	59635721-59635741:59584301-59584321	D1A2	59635721-59635741:59605104-59605124	chr13:59584321-59635721:-	1.67635	0.000268621
158	ARHGEF10	Cassette	788	49	973	62	893	61	1043	209	1428	289	1432	314	D1A3	1812287-1812307:1818207-1818227	D1A2	1812287-1812307:1815620-1815640	chr8:1812307-1818207:+	1.67934	8.36011e-06
2304	SFRS11	Cassette	518	16	691	12	532	16	466	39	620	52	606	46	D1A3	70466806-70466826:70470538-70470558	D1A2	70466806-70466826:70469365-70469385	chr1:70466826-70470538:+	1.68186	0.00361294
2534	NELF	Cassette	435	484	475	494	445	518	662	2491	863	2991	848	2950	D1A3	139470683-139470703:139468696-139468716	D1A2	139470683-139470703:139469560-139469580	chr9:139468716-139470683:-	1.69129	1.00978e-05
1137	ATG9A	Cassette	96	35	124	41	107	30	30	31	28	39	29	23	D1A3	219802500-219802520:219800999-219801019	D1A2	219802500-219802520:219801431-219801451	chr2:219801019-219802500:-	1.69261	0.00284987
6371	DKFZp686D0714	Cassette	52	570	60	659	53	629	13	566	14	566	23	638	D1A3	17534880-17534900:17615378-17615398	D1A2	17534880-17534900:17571205-17571225	chr6:17534900-17615378:+	1.69825	0.00115594
6662	MAP2K3	Cassette	2535	75	2357	68	2423	89	6253	656	8012	856	8205	786	D1A3	21128854-21128874:21142317-21142337	D1A2	21128854-21128874:21139990-21140010	chr17:21128874-21142317:+	1.6993	0.000148344
2868	ATRX	Cassette	1637	549	1708	543	1634	595	501	619	682	713	699	727	D1A3	76838720-76838740:76831056-76831076	D1A2	76838720-76838740:76836062-76836082	chrX:76831076-76838720:-	1.70428	6.81986e-05
6825	ZMYM4	Cassette	342	83	315	105	371	119	323	310	438	425	391	380	D1A3	35507253-35507273:35563547-35563567	D1A2	35507253-35507273:35534114-35534134	chr1:35507273-35563547:+	1.70811	0.000292156
859	C1orf83	Cassette	77	840	104	833	83	859	20	657	25	886	27	744	D1A3	54292765-54292785:54326857-54326877	D1A2	54292765-54292785:54307016-54307036	chr1:54292785-54326857:+	1.71624	0.000601694
1569	FBXW11	Cassette	8677	879	9485	868	8888	992	3767	1273	4590	1528	4868	1592	D1A3	171366066-171366086:171270386-171270406	D1A2	171366066-171366086:171273994-171274014	chr5:171270406-171366066:-	1.71736	3.35095e-05
2756	DDX42	Cassette	1615	19286	1620	18574	1547	21766	554	24196	846	33925	861	33787	D1A3	59229171-59229191:59231559-59231579	D1A2	59229171-59229191:59230680-59230700	chr17:59229191-59231559:+	1.71897	7.21784e-05
700	RAPGEF1	Cassette	53	144	58	172	72	185	118	1074	155	1546	168	1436	D1A3	133516017-133516037:133508605-133508625	D1A2	133516017-133516037:133515430-133515450	chr9:133508625-133516017:-	1.7427	3.89356e-05
6183	RNF13	Cassette	5162	186	5226	198	5293	228	3581	483	4367	577	4776	599	D1A3	151013810-151013830:151046487-151046507	D1A2	151013810-151013830:151014401-151014421	chr3:151013830-151046487:+	1.74941	2.96692e-05
5510	TAF1B	Cassette	235	1872	233	1776	269	1921	229	6221	314	7683	304	7570	D1A3	9925989-9926009:9940285-9940305	D1A2	9925989-9926009:9933444-9933464	chr2:9926009-9940285:+	1.75148	1.15389e-05
6897	CCDC126	Cassette	230	25	195	26	206	32	49	28	75	22	74	38	D1A3	23603729-23603749:23617314-23617334	D1A2	23603729-23603749:23604110-23604130	chr7:23603749-23617314:+	1.75225	0.00628357
5978	GNAS	Cassette	84713	21769	92160	22421	85829	22886	26156	22062	31636	27521	33744	29381	D1A3	56904114-56904134:56911980-56912000	D1A2	56904114-56904134:56907390-56907410	chr20:56904134-56911980:+	1.75341	1.83572e-06
5824	FNDC3A	Cassette	62	1610	71	1648	53	1925	50	6421	90	7414	104	8255	D1A3	48640868-48640888:48646571-48646591	D1A2	48640868-48640888:48644179-48644199	chr13:48640888-48646571:+	1.7538	0.00404521
3622	SAMD4A	Cassette	186	16	146	33	169	31	1278	705	1770	882	1814	909	D1A3	54239028-54239048:54285282-54285302	D1A2	54239028-54239048:54273491-54273511	chr14:54239048-54285282:+	1.75712	0.0145639
3023	XRCC6	Cassette	188	9769	203	8813	196	9386	67	10620	93	16134	104	16075	D1A3	40348016-40348036:40362062-40362082	D1A2	40348016-40348036:40354067-40354087	chr22:40348036-40362062:+	1.76603	4.05301e-05
6146	TLK2	Cassette	2141	1161	2164	1070	2170	1215	857	1495	1079	2039	1086	1966	D1A3	57912279-57912299:57951865-57951885	D1A2	57912279-57912299:57939500-57939520	chr17:57912299-57951865:+	1.77098	9.6881e-06
6771	CUX1	Cassette	391	14949	459	15829	367	16169	65	8329	85	11046	69	9709	D1A3	101346205-101346225:101500338-101500358	D1A2	101346205-101346225:101458097-101458117	chr7:101346225-101500338:+	1.778	8.7948e-05
2157	FAM44A	Cassette	1088	260	1144	239	1130	300	2659	2047	3432	2855	3273	2750	D1A3	13187559-13187579:13180830-13180850	D1A2	13187559-13187579:13183544-13183564	chr4:13180850-13187559:-	1.78109	7.83077e-05
6466	AKAP9	Alt5Prime	295	6364	283	5870	327	6730	70	4464	77	6207	93	6767	D1A3	91537412-91537432:91538154-91538174	D1A2	91537436-91537456:91538154-91538174	chr7:91537279-91538154:+	1.78133	5.8535e-05
2386	TRIP12	Cassette	1098	4058	1239	4060	1077	4553	788	10269	1011	12758	1011	12883	D1A3	230452941-230452961:230432514-230432534	D1A2	230452941-230452961:230433471-230433491	chr2:230432534-230452941:-	1.78504	7.57155e-05
6178	RNF121	Cassette	449	1301	612	1187	522	1370	164	1163	161	1594	183	1580	D1A3	71317798-71317818:71349443-71349463	D1A2	71317798-71317818:71345920-71345940	chr11:71317818-71349443:+	1.787	0.00132227
432	DNM1L	Cassette	10044	10	10104	9	10379	6	11665	26	15369	49	16185	48	D1A3	32745743-32745763:32751567-32751587	D1A2	32745743-32745763:32750025-32750045	chr12:32745763-32751567:+	1.78712	0.00336486
2922	TLK1	Cassette	1263	566	1075	614	1250	656	782	1599	1252	2038	1198	2016	D1A3	171647536-171647556:171625892-171625912	D1A2	171647536-171647556:171646444-171646464	chr2:171625912-171647536:-	1.79396	0.000245777
6338	DKFZp434F1720	Alt3Prime	2458	94	2723	96	2632	110	2302	290	2599	357	2677	374	D1A3	49019948-49019968:49024071-49024091	D1A2	49019948-49019968:49023857-49023877	chr3:49019968-49026553:+	1.80768	2.83842e-05
2895	COQ5	Cassette	9547	72	10007	78	9803	88	2195	67	3109	95	3275	80	D1A3	119451125-119451145:119444529-119444549	D1A2	119451125-119451145:119448712-119448732	chr12:119444549-119451125:-	1.81072	0.000164581
2715	PDGFC	Cassette	575	22	484	11	571	33	5258	701	6384	780	6464	865	D1A3	158111387-158111407:157990998-157991018	D1A2	158111387-158111407:158002071-158002091	chr4:157991018-158111387:-	1.81292	0.00983866
172	MTRR	Cassette	195	124	169	102	136	121	205	551	300	724	325	749	D1A3	7924016-7924036:7928370-7928390	D1A2	7924016-7924036:7926485-7926505	chr5:7924036-7928370:+	1.81739	0.000631942
1373	MTRR	Cassette	195	124	169	102	136	121	205	551	300	724	325	749	D1A3	7924016-7924036:7928370-7928390	D1A2	7924016-7924036:7926485-7926505	chr5:7924036-7928370:+	1.81739	0.000631942
1540	SEC31A	Cassette	5058	520	4812	513	4983	570	3620	1325	4681	1805	4832	1882	D1A3	83982316-83982336:83969215-83969235	D1A2	83982316-83982336:83971132-83971152	chr4:83969235-83982316:-	1.81813	4.32913e-06
6684	IQCK	Cassette	398	788	361	700	479	821	66	493	101	655	122	727	D1A3	19652630-19652650:19682670-19682690	D1A2	19652630-19652650:19654175-19654195	chr16:19652650-19682670:+	1.81837	9.39225e-05
5659	RNF34	Cassette	1449	41	1710	35	1552	52	876	72	924	89	1051	114	D1A3	120322384-120322404:120338344-120338364	D1A2	120322384-120322404:120324927-120324947	chr12:120322404-120338344:+	1.82258	0.00157902
1119	TPD52L1	Cassette	30792	283	33213	254	31894	269	846	33	1036	27	1084	28	D1A3	125611208-125611228:125625678-125625698	D1A2	125611208-125611228:125616561-125616581	chr6:125611228-125625678:+	1.82303	0.000978773
3519	CAMTA2	Cassette	238	748	221	844	241	760	133	1490	162	1896	140	1834	D1A3	4826775-4826795:4825830-4825850	D1A2	4826775-4826795:4826159-4826179	chr17:4825850-4826775:-	1.83465	8.92439e-05
1025	SLC25A16	Cassette	792	7	752	10	779	8	778	33	867	31	948	35	D1A3	69957008-69957028:69946586-69946606	D1A2	69957008-69957028:69946928-69946948	chr10:69946606-69957008:-	1.84525	0.000604029
3347	MDM1	Cassette	49	1525	60	1525	40	1523	11	782	7	1059	8	1046	D1A3	66982666-66982686:66975393-66975413	D1A2	66982666-66982686:66977009-66977029	chr12:66975413-66982666:-	1.84834	0.00778513
5375	SUMF2	Cassette	1263	5761	1404	5909	1410	5909	430	6086	463	8196	516	7785	D1A3	56108278-56108298:56109772-56109792	D1A2	56108278-56108298:56109360-56109380	chr7:56108298-56109772:+	1.85137	5.82732e-05
3460	RFC2	Cassette	319	2000	310	1943	261	2213	57	1136	44	1408	56	1377	D1A3	73301277-73301297:73295492-73295512	D1A2	73301277-73301297:73299009-73299029	chr7:73295512-73301277:-	1.85221	0.00164714
621	EPB41L1	Cassette	547	16	477	12	582	19	391	48	546	59	574	49	D1A3	34245676-34245696:34249194-34249214	D1A2	34245676-34245696:34246664-34246684	chr20:34245696-34249194:+	1.85295	0.000597661
6660	C5orf22	Cassette	2329	11	2156	15	2532	13	2609	51	3240	63	3468	73	D1A3	31581556-31581576:31587156-31587176	D1A2	31581556-31581576:31584353-31584373	chr5:31581576-31587156:+	1.85584	0.000435397
201	TIAL1	Cassette	347	33	364	19	340	16	233	55	275	65	290	58	D1A3	121345935-121345955:121337730-121337750	D1A2	121345935-121345955:121342995-121343015	chr10:121337750-121345935:-	1.85933	0.00468873
5451	SDHC	Cassette	26	452	32	538	34	463	6	431	10	594	13	580	D1A3	159560064-159560084:159577007-159577027	D1A2	159560064-159560084:159564809-159564829	chr1:159560084-159577007:+	1.85994	0.00123165
6750	MLLT10	Cassette	12765	284	12628	275	12996	294	10038	890	13495	1093	14918	1105	D1A3	21980683-21980703:21999383-21999403	D1A2	21980683-21980703:21997851-21997871	chr10:21980703-21999383:+	1.86693	1.67767e-05
2886	mccb	Cassette	844	859	858	862	738	906	75	400	139	572	172	479	D1A3	70936031-70936051:70963703-70963723	D1A2	70936031-70936051:70958222-70958242	chr5:70936051-70963703:+	1.86852	0.00291064
2018	TJP2	Cassette	107	1514	124	1482	85	1804	38	2197	42	2705	56	2631	D1A3	71052940-71052960:71055770-71055790	D1A2	71052940-71052960:71054110-71054130	chr9:71052960-71055770:+	1.86904	0.00260942
6032	GCC2	Cassette	267	3288	317	3186	184	3390	74	4104	123	5558	127	5653	D1A3	108432557-108432577:108435286-108435306	D1A2	108432557-108432577:108433915-108433935	chr2:108432577-108435286:+	1.87077	0.00249101
1796	MAP4K4	Cassette	646	869	601	830	662	988	3380	15869	4259	21160	3562	20907	D1A3	101853289-101853309:101856540-101856560	D1A2	101853289-101853309:101854387-101854407	chr2:101853309-101856540:+	1.87528	6.13978e-05
5950	KLC1	Alt5Prime	352	2380	367	2360	370	2641	188	5028	285	6567	250	6314	D1A3	103215588-103215608:103221075-103221095	D1A2	103215615-103215635:103221075-103221095	chr14:103215473-103221075:+	1.88273	1.59437e-05
3694	GUF1	Cassette	137	233	133	217	149	219	148	936	188	1185	227	1170	D1A3	44383467-44383487:44386059-44386079	D1A2	44383467-44383487:44384780-44384800	chr4:44383487-44386059:+	1.8849	8.38272e-05
5587	DMTF1	Cassette	64	641	62	699	53	668	23	673	23	912	15	932	D1A3	86632282-86632302:86638246-86638266	D1A2	86632282-86632302:86633734-86633754	chr7:86632302-86638246:+	1.88754	0.00461078
838	ARHGAP17	Cassette	513	728	409	650	533	789	284	1572	386	2110	399	2246	D1A3	24849605-24849625:24839062-24839082	D1A2	24849605-24849625:24846534-24846554	chr16:24839082-24849605:-	1.89097	2.74068e-06
445	PLAA	Cassette	15	761	12	780	8	770	5	1280	5	1487	8	1706	D1A3	26909307-26909327:26903925-26903945	D1A2	26909307-26909327:26907143-26907163	chr9:26903945-26909307:-	1.89224	0.00333632
3494	CCM2	Cassette	1452	892	1673	907	1546	979	449	1039	564	1249	611	1299	D1A3	45006467-45006487:45070041-45070061	D1A2	45006467-45006487:45044376-45044396	chr7:45006487-45070041:+	1.89697	1.62207e-05
5664	STARD3NL	Cassette	781	45	755	59	806	67	1211	322	1487	404	1553	417	D1A3	38184527-38184547:38213572-38213592	D1A2	38184527-38184547:38185216-38185236	chr7:38184547-38213572:+	1.89853	0.000315739
6512	C1orf151	Cassette	10659	13	10936	14	10599	10	19025	86	23857	100	24626	100	D1A3	19796170-19796190:19821180-19821200	D1A2	19796170-19796190:19816338-19816358	chr1:19796190-19821180:+	1.90228	0.000190247
911	DKFZp434K245	Cassette	568	3403	596	3230	444	3333	93	2212	109	2823	144	2988	D1A3	129218547-129218567:129231605-129231625	D1A2	129218547-129218567:129222769-129222789	chr4:129218567-129231605:+	1.90422	0.000339892
1299	ANXA11	Cassette	109	70	102	65	135	74	134	265	145	353	158	391	D1A3	81955078-81955098:81922585-81922605	D1A2	81955078-81955098:81925871-81925891	chr10:81922605-81955078:-	1.91031	0.000117202
2225	ZC3H11A	Cassette	40	62	37	49	48	90	31	146	34	182	27	219	D1A3	202031525-202031545:202037325-202037345	D1A2	202031525-202031545:202032043-202032063	chr1:202031545-202037325:+	1.91048	0.0023365
471	EXOSC1	Cassette	633	78	814	84	572	86	177	91	222	117	216	81	D1A3	99195478-99195498:99190986-99191006	D1A2	99195478-99195498:99193038-99193058	chr10:99191006-99195478:-	1.91064	0.00101287
6625	NRF1	Cassette	139	8	153	7	145	8	140	25	164	34	139	29	D1A3	129154421-129154441:129182093-129182113	D1A2	129154421-129154441:129171248-129171268	chr7:129154441-129182093:+	1.9108	0.00010824
5870	GOLGA4	Cassette	686	4827	747	4769	673	5277	255	6859	285	8066	342	8437	D1A3	37267959-37267979:37298452-37298472	D1A2	37267959-37267979:37290030-37290050	chr3:37267979-37298452:+	1.91217	5.02098e-05
727	BRE	Cassette	146	36	145	43	127	45	205	247	301	336	307	325	D1A3	28374842-28374862:28414820-28414840	D1A2	28374842-28374862:28386452-28386472	chr2:28374862-28414820:+	1.92672	0.000275566
1668	MAPKAP1	Cassette	122	1389	134	1452	132	1542	92	4615	114	5105	146	5162	D1A3	127308409-127308429:127270189-127270209	D1A2	127308409-127308429:127286663-127286683	chr9:127270209-127308409:-	1.92808	0.000222542
404	CSPP1	Cassette	126	385	156	355	138	444	54	677	95	925	93	946	D1A3	68212372-68212392:68228812-68228832	D1A2	68212372-68212392:68224571-68224591	chr8:68212392-68228812:+	1.93151	0.000549618
1616	MARK2	Cassette	1184	106	1111	98	1094	127	215	84	324	128	288	98	D1A3	63429071-63429091:63432307-63432327	D1A2	63429071-63429091:63430135-63430155	chr11:63429091-63432307:+	1.94675	0.000183487
3514	KLHDC10	Cassette	220	19	205	11	170	24	119	44	116	39	171	52	D1A3	129497865-129497885:129543520-129543540	D1A2	129497865-129497885:129523996-129524016	chr7:129497885-129543520:+	1.95084	0.00899684
5607	KIAA0284	Cassette	108	795	154	818	135	872	25	427	19	565	19	548	D1A3	104402875-104402895:104413637-104413657	D1A2	104402875-104402895:104405805-104405825	chr14:104402895-104413637:+	1.95269	0.00264862
32	TRIP4	Cassette	99	644	153	666	123	643	34	680	42	873	43	894	D1A3	62489060-62489080:62497792-62497812	D1A2	62489060-62489080:62493336-62493356	chr15:62489080-62497792:+	1.95587	0.000315166
2079	DNAJC1	Cassette	315	237	323	223	289	246	47	172	78	193	75	218	D1A3	22257974-22257994:22249878-22249898	D1A2	22257974-22257994:22257467-22257487	chr10:22249898-22257974:-	1.96515	0.00045237
3655	SEZ6L2	Cassette	908	262	907	284	792	339	141	172	169	247	149	193	D1A3	29792061-29792081:29791328-29791348	D1A2	29792061-29792081:29791545-29791565	chr16:29791348-29792061:-	1.96668	0.000487288
2449	FMR1	Cassette	3203	74	3033	86	3150	84	868	104	1260	128	1327	115	D1A3	146826791-146826811:146829786-146829806	D1A2	146826791-146826811:146827309-146827329	chrX:146826811-146829786:+	1.97202	0.000254126
200	APP	MulSkip	216	1413	228	1564	225	1370	179	4305	172	5222	224	5062	D1A3	26316026-26316046:26276641-26276661	D1A2	26316026-26316046:26294348-26294368	chr21:26276661-26316026:-	1.97209	0.000143071
886	C2orf4	Cassette	185	382	217	356	174	382	62	473	83	678	97	704	D1A3	31970564-31970584:31948505-31948525	D1A2	31970564-31970584:31962015-31962035	chr2:31948525-31970564:-	1.97547	0.000135053
2981	AXIN1	Cassette	2547	62	2771	65	2586	81	1450	144	1840	193	1931	205	D1A3	283488-283508:279588-279608	D1A2	283488-283508:281278-281298	chr16:279608-283488:-	1.98342	0.000122594
2548	PICALM	Cassette	111	354	174	329	123	386	70	731	74	822	83	844	D1A3	85369819-85369839:85365353-85365373	D1A2	85369819-85369839:85366764-85366784	chr11:85365373-85369819:-	1.9873	0.00136617
6006	TTLL5	Cassette	91	15	70	11	92	9	66	31	65	25	48	42	D1A3	75271365-75271385:75281190-75281210	D1A2	75271365-75271385:75273661-75273681	chr14:75271385-75281190:+	1.98768	0.00989196
5611	BCL7A	Alt5Prime	157	15	194	11	175	7	175	42	221	54	202	47	D1A3	120977195-120977215:120981380-120981400	D1A2	120977258-120977278:120981380-120981400	chr12:120977093-120981380:+	1.99218	0.00550819
3104	KIF13B	Cassette	12	6	15	10	16	18	32	93	43	125	41	115	D1A3	29006180-29006200:28985732-28985752	D1A2	29006180-29006200:28988759-28988779	chr8:28985752-29006180:-	1.99388	0.00435288
2352	ERCC2	AltEnd	39	417	34	420	51	426	26	769	20	1052	21	942	D1A3	50556621-50556641:50553990-50554010	D1A2	50556621-50556641:50552777-50552797	chr19:50546488-50556621:-	1.99436	0.00257517
141	FUBP1	Cassette	10289	1042	10196	1010	10026	974	2233	981	3143	1234	3337	1197	D1A3	78208196-78208216:78206455-78206475	D1A2	78208196-78208216:78207336-78207356	chr1:78206475-78208196:-	1.99612	2.07546e-05
1599	SFRS10	Cassette	172	796	211	755	202	709	158	2022	162	2815	182	3072	D1A3	187138306-187138326:187127196-187127216	D1A2	187138306-187138326:187132314-187132334	chr3:187127216-187138306:-	2.00433	0.000462041
5618	LOC645166	Cassette	35	39	39	35	43	52	66	207	57	298	54	263	D1A3	147199524-147199544:147217868-147217888	D1A2	147199524-147199544:147199914-147199934	chr1:147199544-147217868:+	2.01508	0.00158008
373	ZRANB2	Cassette	2364	150	2714	135	2488	133	1453	309	1893	434	1850	427	D1A3	71305046-71305066:71303388-71303408	D1A2	71305046-71305066:71304003-71304023	chr1:71303408-71305046:-	2.01986	5.33114e-05
5715	RNF216L	Alt3Prime	434	1524	408	1452	497	1687	279	3463	325	5076	359	5260	D1A3	4989910-4989930:4991118-4991138	D1A2	4989910-4989930:4991066-4991086	chr7:4989930-4991232:+	2.02174	3.65469e-05
5826	C5orf32	Cassette	20	492	24	449	19	445	25	1983	22	2255	27	2483	D1A3	139535034-139535054:139603073-139603093	D1A2	139535034-139535054:139554214-139554234	chr5:139535054-139603073:+	2.03871	0.000229955
6455	CHN1	Cassette	207	1220	264	1203	229	1271	42	867	47	1013	50	1164	D1A3	175450813-175450833:175397472-175397492	D1A2	175450813-175450833:175419911-175419931	chr2:175397492-175450813:-	2.03956	7.75954e-05
3293	FBXW11	Cassette	55	37	51	34	61	35	23	55	28	64	25	83	D1A3	171366066-171366086:171317287-171317307	D1A2	171366066-171366086:171356640-171356660	chr5:171317307-171366066:-	2.04665	0.000382094
5385	C19orf2	Cassette	21253	4542	24350	4618	20966	5352	10954	10200	13685	12009	13544	12336	D1A3	35125391-35125411:35167969-35167989	D1A2	35125391-35125411:35153939-35153959	chr19:35125411-35167969:+	2.0562	8.51912e-05
2649	ZFAND3	Cassette	1181	1394	1384	1398	1233	1556	801	3928	953	4309	952	4708	D1A3	38137509-38137529:38192325-38192345	D1A2	38137509-38137529:38158145-38158165	chr6:38137529-38192325:+	2.06247	3.76847e-05
2232	RANBP17	Cassette	42	18	34	6	43	14	26	21	25	33	23	39	D1A3	170327966-170327986:170529738-170529758	D1A2	170327966-170327986:170388480-170388500	chr5:170327986-170529738:+	2.06602	0.0136886
2796	GPSN2	Cassette	19570	12	20327	28	20132	15	6930	24	8886	28	8706	37	D1A3	14501503-14501523:14534336-14534356	D1A2	14501503-14501523:14516925-14516945	chr19:14501523-14534336:+	2.06783	0.00523822
975	BCLAF1	Alt3Prime	291	915	330	835	279	875	108	1355	176	1913	142	1919	D1A3	136640695-136640715:136638800-136638820	D1A2	136640695-136640715:136639319-136639339	chr6:136638673-136640695:-	2.0689	0.000118299
472	EP400	Cassette	71	1320	89	1368	54	1390	14	1254	18	1495	20	1467	D1A3	131070696-131070716:131074274-131074294	D1A2	131070696-131070716:131071576-131071596	chr12:131070716-131074274:+	2.07101	0.000883322
2212	PHF20L1	Cassette	204	6	194	5	209	7	282	45	401	44	442	49	D1A3	133880268-133880288:133885245-133885265	D1A2	133880268-133880288:133880522-133880542	chr8:133880288-133885245:+	2.08551	0.000561647
2009	BBX	Cassette	1663	126	1813	117	1753	109	1084	278	1310	374	1357	439	D1A3	108980036-108980056:108992776-108992796	D1A2	108980036-108980056:108991323-108991343	chr3:108980056-108992776:+	2.09457	8.81002e-05
2063	SFRS7	Cassette	17096	463	19233	463	17470	534	10816	1199	13652	1652	13371	1570	D1A3	38830174-38830194:38829279-38829299	D1A2	38830174-38830194:38829972-38829992	chr2:38829299-38830174:-	2.10149	3.84054e-05
1766	NUMB	Cassette	13307	214	12714	181	12992	247	9901	725	14561	1018	15430	1048	D1A3	72859590-72859610:72833726-72833746	D1A2	72859590-72859610:72852863-72852883	chr14:72833746-72859590:-	2.10661	7.27191e-05
943	ATXN2	Cassette	929	710	954	661	842	851	513	1815	638	2063	592	2222	D1A3	110378215-110378235:110375007-110375027	D1A2	110378215-110378235:110376012-110376032	chr12:110375027-110378215:-	2.1087	0.000270442
6533	Rabex5	Cassette	787	2914	813	3322	742	3087	221	4206	317	5482	326	5015	D1A3	65877795-65877815:65897932-65897952	D1A2	65877795-65877815:65886096-65886116	chr7:65877815-65897932:+	2.10993	3.3562e-05
6551	EPS8L1	Cassette	37	54	46	42	55	53	7	38	10	46	10	42	D1A3	60286804-60286824:60289020-60289040	D1A2	60286804-60286824:60286946-60286966	chr19:60286824-60289020:+	2.11728	0.000906302
442	GAB1	Cassette	784	217	691	143	813	245	127	139	196	218	196	234	D1A3	144580965-144580985:144599987-144600007	D1A2	144580965-144580985:144598282-144598302	chr4:144580985-144599987:+	2.1319	0.000225277
3371	SLC19A2	Cassette	38	1238	43	1215	51	1301	13	1497	15	1960	16	2113	D1A3	167721424-167721444:167706028-167706048	D1A2	167721424-167721444:167713599-167713619	chr1:167706048-167721424:-	2.13431	5.95334e-05
2700	C11orf30	Cassette	307	32	319	20	295	28	71	30	87	32	103	35	D1A3	75842060-75842080:75846874-75846894	D1A2	75842060-75842080:75843440-75843460	chr11:75842080-75846874:+	2.13726	0.000926883
5635	SMAP1	Cassette	4312	21	3484	23	4161	21	3743	134	7461	139	7715	161	D1A3	71539829-71539849:71565080-71565100	D1A2	71539829-71539849:71558112-71558132	chr6:71539849-71565080:+	2.14085	0.00265734
1611	TIMM9	Cassette	90	30	109	21	94	32	40	55	47	62	55	58	D1A3	57963524-57963544:57948422-57948442	D1A2	57963524-57963544:57960546-57960566	chr14:57948442-57963524:-	2.15036	0.00185774
1441	THYN1	Alt5Prime	11	488	14	419	25	478	19	1616	21	2034	8	2159	D1A3	133628402-133628422:133628000-133628020	D1A2	133628330-133628350:133628000-133628020	chr11:133628020-133628470:-	2.15082	0.027322
665	DPH3	Cassette	13	39	12	42	10	46	5	77	5	117	9	107	D1A3	16281279-16281299:16277320-16277340	D1A2	16281279-16281299:16280720-16280740	chr3:16277340-16281279:-	2.15696	0.00305719
1129	RIC8B	Cassette	18	18	22	13	15	28	14	77	26	97	22	106	D1A3	105788830-105788850:105803811-105803831	D1A2	105788830-105788850:105792388-105792408	chr12:105788850-105803811:+	2.16197	0.0130095
5856	TMEM87B	Cassette	42	119	48	70	39	114	15	105	14	205	18	193	D1A3	112541095-112541115:112551239-112551259	D1A2	112541095-112541115:112548959-112548979	chr2:112541115-112551239:+	2.16923	0.00850254
981	TRIM33	Cassette	2546	4436	2638	3973	2553	4619	334	2220	433	3112	370	3365	D1A3	114743601-114743621:114741985-114742005	D1A2	114743601-114743621:114742115-114742135	chr1:114742005-114743601:-	2.17195	0.000162619
93	CEP57	Cassette	2438	51	3181	41	2218	50	1527	102	1822	171	1819	163	D1A3	95194770-95194790:95200597-95200617	D1A2	95194770-95194790:95195310-95195330	chr11:95194790-95200597:+	2.17675	0.00181675
6727	dJ1198O21.1	Cassette	1704	65	1370	45	1738	81	2004	344	2294	421	2665	458	D1A3	29697745-29697765:29698909-29698929	D1A2	29697745-29697765:29698033-29698053	chr22:29697765-29698909:+	2.17824	0.000129564
2092	RNF19A	AltStart	355	1390	379	1377	375	1394	54	1032	74	1174	76	1243	D1A3	101381931-101381951:101369651-101369671	D1A2	101391270-101391290:101369651-101369671	chr8:101369671-101391503:-	2.18369	1.64445e-05
6174	DKFZp313H139	Alt3Prime	122905	89	149987	91	112611	91	31919	85	38071	137	39419	137	D1A3	33052671-33052691:33053196-33053216	D1A2	33052671-33052691:33053014-33053034	chr6:33052691-33053325:+	2.18388	0.000279856
2866	BCLAF1	Cassette	71	541	69	440	49	535	23	776	26	900	25	1066	D1A3	136630992-136631012:136624288-136624308	D1A2	136630992-136631012:136629986-136630006	chr6:136624308-136630992:-	2.18419	0.000975191
2314	PHF21A	Cassette	199	173	231	174	199	211	49	184	64	260	57	244	D1A3	45927012-45927032:45916419-45916439	D1A2	45927012-45927032:45924205-45924225	chr11:45916439-45927012:-	2.18513	0.000140338
708	CDC16	Cassette	183	18	196	23	197	20	292	158	374	148	381	197	D1A3	114018689-114018709:114020375-114020395	D1A2	114018689-114018709:114020221-114020241	chr13:114018709-114020375:+	2.18732	0.00017061
1873	FAM76A	Cassette	47	27	47	25	44	19	17	43	17	48	24	42	D1A3	27943889-27943909:27954292-27954312	D1A2	27943889-27943909:27948165-27948185	chr1:27943909-27954292:+	2.18853	0.000831569
5681	SWAP70	Cassette	107	94	81	87	70	92	43	246	84	387	74	334	D1A3	9672389-9672409:9702780-9702800	D1A2	9672389-9672409:9691588-9691608	chr11:9672409-9702780:+	2.19463	0.000394045
1298	KIAA0621	Cassette	8	94	9	84	9	97	33	1603	41	2076	45	2104	D1A3	142507119-142507139:142573754-142573774	D1A2	142507119-142507139:142566955-142566975	chr5:142507139-142573754:+	2.20143	2.77088e-05
3650	ZC3H18	Cassette	893	20	915	26	962	18	276	37	382	35	375	36	D1A3	87180573-87180593:87192086-87192106	D1A2	87180573-87180593:87181450-87181470	chr16:87180593-87192086:+	2.2099	0.000845903
65	ABI2	Cassette	70	48	47	43	61	46	16	59	17	90	35	84	D1A3	203975682-203975702:203989875-203989895	D1A2	203975682-203975702:203984252-203984272	chr2:203975702-203989875:+	2.20996	0.00328114
1741	TEAD1	Cassette	272	542	297	570	356	565	996	7909	1234	10696	1296	11351	D1A3	12840417-12840437:12842960-12842980	D1A2	12840417-12840437:12842808-12842828	chr11:12840437-12842960:+	2.21135	3.7554e-05
2673	PISD	Cassette	43	136	53	178	36	163	7	124	6	138	12	143	D1A3	30388129-30388149:30374242-30374262	D1A2	30388129-30388149:30376744-30376764	chr22:30374262-30388129:-	2.21917	0.00224018
5928	HAUS2	Cassette	724	3788	796	3928	765	3852	229	6253	359	7963	387	8686	D1A3	40628435-40628455:40638828-40638848	D1A2	40628435-40628455:40637687-40637707	chr15:40628455-40638828:+	2.23609	2.40093e-05
2508	TJP1	Cassette	893	12	767	13	962	15	1045	88	1453	102	1537	97	D1A3	27799853-27799873:27798614-27798634	D1A2	27799853-27799873:27799492-27799512	chr15:27798634-27799853:-	2.23832	0.000137294
5869	C14orf179	Cassette	2939	15	2687	9	2995	16	1865	48	2635	57	2541	44	D1A3	75595449-75595469:75618390-75618410	D1A2	75595449-75595469:75612692-75612712	chr14:75595469-75618390:+	2.24066	0.00116442
6349	ZNF138	Cassette	47	113	31	108	44	113	10	211	23	252	22	217	D1A3	63913446-63913466:63929263-63929283	D1A2	63913446-63913466:63928752-63928772	chr7:63913466-63929263:+	2.24266	0.00415383
613	TGDS	Cassette	223	842	221	850	212	865	87	1305	72	1774	109	1905	D1A3	94042495-94042515:94033471-94033491	D1A2	94042495-94042515:94041178-94041198	chr13:94033491-94042495:-	2.25611	0.00046101
1595	BCAS3	Cassette	49	51	61	45	55	46	20	48	11	85	18	69	D1A3	56448024-56448044:56466808-56466828	D1A2	56448024-56448044:56459008-56459028	chr17:56448044-56466808:+	2.26352	0.0114412
1767	CD97	MulSkip	2140	409	2439	398	2605	462	18726	15543	21919	19766	21923	18114	D1A3	14362871-14362891:14369469-14369489	D1A2	14362871-14362891:14368153-14368173	chr19:14362891-14369469:+	2.26831	8.14564e-06
6416	NARG1L	Cassette	210	722	240	649	224	675	48	656	79	967	55	1039	D1A3	40803485-40803505:40827279-40827299	D1A2	40803485-40803505:40808785-40808805	chr13:40803505-40827279:+	2.27254	0.00043636
3475	CCDC88A	Cassette	26	5	15	8	21	17	125	242	144	328	164	352	D1A3	55389448-55389468:55382692-55382712	D1A2	55389448-55389468:55383772-55383792	chr2:55382712-55389448:-	2.27761	0.0212916
2871	SETD3	Cassette	828	5731	851	5585	765	5967	75	2901	116	4017	138	4281	D1A3	98999575-98999595:98995255-98995275	D1A2	98999575-98999595:98997410-98997430	chr14:98995275-98999575:-	2.29125	4.11547e-05
5933	MDM2	Cassette	20165	166	19092	155	20712	237	3433	176	4901	183	4998	235	D1A3	67493655-67493675:67496858-67496878	D1A2	67493655-67493675:67494649-67494669	chr12:67493675-67496858:+	2.29297	0.000412113
5585	OFD1	Cassette	670	803	640	855	599	927	287	2232	474	2875	477	2997	D1A3	13690464-13690484:13695166-13695186	D1A2	13690464-13690484:13691784-13691804	chrX:13690484-13695166:+	2.30072	0.000119395
1638	APBB2	Cassette	72	32	92	22	84	50	120	229	147	302	114	224	D1A3	40641638-40641658:40631453-40631473	D1A2	40641638-40641658:40631893-40631913	chr4:40631473-40641638:-	2.30934	0.00404105
2938	CBWD2	Cassette	12139	1303	11068	1231	12105	1489	4682	2723	7201	3994	7699	4301	D1A3	113928805-113928825:113934719-113934739	D1A2	113928805-113928825:113931111-113931131	chr2:113928825-113934719:+	2.31304	3.20313e-06
1635	OBSCN	AltEnd	94	29	82	31	82	32	35	77	57	115	65	82	D1A3	226607366-226607386:226610474-226610494	D1A2	226607366-226607386:226616899-226616919	chr1:226607386-226633198:+	2.31427	0.00103099
5238	C4orf8	Cassette	2883	34	3147	41	2849	29	2099	129	2741	158	2828	154	D1A3	2618337-2618357:2629327-2629347	D1A2	2618337-2618357:2626582-2626602	chr4:2618357-2629327:+	2.31554	3.59725e-05
2960	GSK3B	Cassette	403	27	460	33	444	44	102	42	130	61	149	46	D1A3	121077949-121077969:121065122-121065142	D1A2	121077949-121077969:121068145-121068165	chr3:121065142-121077949:-	2.32283	0.000738721
6770	WNK1	Cassette	153	48	182	47	160	57	50	89	63	96	75	100	D1A3	841677-841697:857638-857658	D1A2	841677-841697:850691-850711	chr12:841697-857638:+	2.32309	0.000211979
888	STK39	Cassette	62	975	61	942	69	1082	45	4079	76	5441	74	5507	D1A3	168639737-168639757:168628306-168628326	D1A2	168639737-168639757:168630117-168630137	chr2:168628326-168639737:-	2.32887	2.51303e-05
5358	KTN1	Cassette	14278	1235	13543	1271	14617	1309	3756	1894	5025	2210	5533	2352	D1A3	55116805-55116825:55148489-55148509	D1A2	55116805-55116825:55138227-55138247	chr14:55116825-55148489:+	2.33961	9.27289e-06
3000	SPATA7	Cassette	73	50	73	64	67	76	22	127	34	154	55	186	D1A3	87927532-87927552:87932252-87932272	D1A2	87927532-87927552:87929489-87929509	chr14:87927552-87932252:+	2.34011	0.00157881
3516	DENND1A	Cassette	199	1441	234	1469	197	1436	74	2249	77	3032	84	3027	D1A3	125594686-125594706:125559902-125559922	D1A2	125594686-125594706:125571643-125571663	chr9:125559922-125594686:-	2.34132	5.62885e-05
2152	RNF14	Cassette	85	313	80	298	61	295	15	420	30	552	33	557	D1A3	141333471-141333491:141338051-141338071	D1A2	141333471-141333491:141334552-141334572	chr5:141333491-141338051:+	2.34481	0.000831289
777	PUM2	Cassette	1790	19	1643	12	1829	12	1400	58	1650	68	1724	68	D1A3	20346188-20346208:20326682-20326702	D1A2	20346188-20346208:20342041-20342061	chr2:20326702-20346188:-	2.34958	0.000373935
1465	LETMD1	Cassette	719	4788	634	4927	676	5112	49	1761	50	2257	73	2403	D1A3	49729215-49729235:49733827-49733847	D1A2	49729215-49729235:49732141-49732161	chr12:49729235-49733827:+	2.3641	0.000100088
1631	SNX1	MulSkip	159	3322	140	3400	149	3706	28	2629	30	3342	20	3344	D1A3	62191916-62191936:62202754-62202774	D1A2	62191916-62191936:62197368-62197388	chr15:62191936-62202754:+	2.3715	0.000791239
5185	ZC3H14	Cassette	3049	3660	2964	3280	3084	3894	1170	7311	1720	10451	1789	10956	D1A3	88114217-88114237:88138020-88138040	D1A2	88114217-88114237:88132830-88132850	chr14:88114237-88138020:+	2.3717	1.9555e-06
1744	EPB41	Cassette	1133	1916	1268	1735	1022	1975	123	869	146	1259	137	1395	D1A3	29252391-29252411:29264080-29264100	D1A2	29252391-29252411:29259520-29259540	chr1:29252411-29264080:+	2.37206	0.000352624
2424	LRRFIP2	Cassette	4325	16	4090	15	4429	13	3935	74	5770	105	5943	96	D1A3	37145557-37145577:37113135-37113155	D1A2	37145557-37145577:37138011-37138031	chr3:37113155-37145557:-	2.37233	4.9827e-05
2431	CEP152	Cassette	255	1474	279	1404	257	1471	41	1076	62	1466	42	1565	D1A3	46831837-46831857:46824461-46824481	D1A2	46831837-46831857:46828079-46828099	chr15:46824481-46831837:-	2.37256	0.000341095
6228	NHLRC3	Cassette	43	332	53	328	68	387	41	1240	58	1694	39	1673	D1A3	38511828-38511848:38516226-38516246	D1A2	38511828-38511848:38514241-38514261	chr13:38511848-38516226:+	2.37417	0.000421215
1826	POM121	Cassette	531	24	637	13	630	26	539	96	682	129	730	116	D1A3	71999565-71999585:72034735-72034755	D1A2	71999565-71999585:72022237-72022257	chr7:71999585-72034735:+	2.37858	0.00300812
1008	DLG1	Cassette	57	32	46	35	61	46	82	267	103	385	106	407	D1A3	198405692-198405712:198361044-198361064	D1A2	198405692-198405712:198372986-198373006	chr3:198361064-198405692:-	2.39356	0.000121679
5581	C1orf144	Cassette	68	512	61	444	69	491	20	743	21	964	29	975	D1A3	16566370-16566390:16592309-16592329	D1A2	16566370-16566390:16590456-16590476	chr1:16566390-16592309:+	2.39996	5.80626e-05
3268	MFF	Cassette	1426	223	1432	208	1453	213	1054	882	1261	1013	1467	1076	D1A3	227901729-227901749:227903585-227903605	D1A2	227901729-227901749:227902565-227902585	chr2:227901749-227903585:+	2.4034	3.28126e-06
6163	TCTN1	Cassette	235	10	185	9	203	6	46	11	98	18	112	24	D1A3	109556631-109556651:109558668-109558688	D1A2	109556631-109556651:109556857-109556877	chr12:109556651-109558668:+	2.4217	0.000556203
6374	MLL	Alt3Prime	732	20	693	13	692	12	225	23	219	27	258	28	D1A3	117844749-117844769:117850103-117850123	D1A2	117844749-117844769:117847586-117847606	chr11:117844769-117850240:+	2.42191	0.000370326
3250	BAZ2A	Cassette	136	24	148	21	135	14	22	15	27	20	29	23	D1A3	55316232-55316252:55297563-55297583	D1A2	55316232-55316252:55310896-55310916	chr12:55297583-55316232:-	2.42306	0.000469708
3397	IMAA	Cassette	1815	618	1958	504	1784	681	712	1190	927	1621	847	1497	D1A3	29513708-29513728:29485051-29485071	D1A2	29513708-29513728:29488130-29488150	chr16:29485071-29513708:-	2.42349	0.000142796
1393	HNRNPH1	Cassette	63	1096	59	1115	57	1123	13	1635	27	2278	24	2309	D1A3	178980498-178980518:178977910-178977930	D1A2	178980498-178980518:178978994-178979014	chr5:178977930-178980498:-	2.4334	0.000164011
6786	SUV39H2	Cassette	4826	148	4385	120	4506	164	2627	501	3193	496	3542	578	D1A3	14960904-14960924:14978850-14978870	D1A2	14960904-14960924:14963504-14963524	chr10:14960924-14978850:+	2.43542	8.23684e-05
1502	RHOT1	Cassette	190	466	200	455	179	526	148	1963	151	2345	187	2368	D1A3	27559421-27559441:27575747-27575767	D1A2	27559421-27559441:27562247-27562267	chr17:27559441-27575747:+	2.43787	6.60974e-05
1034	SNX14	Cassette	7305	768	7000	706	7594	883	8149	5138	10602	6088	11357	6204	D1A3	86308421-86308441:86303341-86303361	D1A2	86308421-86308441:86305281-86305301	chr6:86303361-86308421:-	2.44189	9.13994e-06
215	MADD	Cassette	131	833	160	913	155	966	19	735	32	1129	40	1087	D1A3	47302684-47302704:47306784-47306804	D1A2	47302684-47302704:47304864-47304884	chr11:47302704-47306784:+	2.45255	0.000105516
5161	CSPP1	Cassette	364	42	366	36	315	33	130	73	176	106	189	111	D1A3	68265528-68265548:68270170-68270190	D1A2	68265528-68265548:68268252-68268272	chr8:68265548-68270170:+	2.46139	4.66488e-06
2173	TRA2A	Cassette	1124	260	1046	200	975	251	559	642	741	932	736	976	D1A3	23537932-23537952:23527964-23527984	D1A2	23537932-23537952:23528556-23528576	chr7:23527984-23537932:-	2.46478	6.0002e-05
6035	DKFZp434N2030	Cassette	825	5	906	13	851	13	826	47	901	60	948	56	D1A3	86953626-86953646:86960732-86960752	D1A2	86953626-86953646:86958055-86958075	chr12:86953646-86960732:+	2.46551	0.00480778
6387	NUMA1	Cassette	267	922	254	704	301	1022	143	2297	164	3336	172	2953	D1A3	71397381-71397401:71396109-71396129	D1A2	71397381-71397401:71396819-71396839	chr11:71396129-71397381:-	2.47716	6.65848e-05
2110	PCM1	Cassette	76	1775	67	1729	68	1926	33	3689	25	4786	36	4988	D1A3	17874456-17874476:17887235-17887255	D1A2	17874456-17874476:17882379-17882399	chr8:17874476-17887235:+	2.48015	0.000490412
601	PUF60	Cassette	410	359	450	398	471	476	316	1586	376	1993	370	1906	D1A3	144975754-144975774:144972672-144972692	D1A2	144975754-144975774:144974854-144974874	chr8:144972692-144975754:-	2.48402	3.86046e-06
6902	ZFX	Cassette	670	25	698	13	713	16	1060	148	1353	188	1311	187	D1A3	24100818-24100838:24107220-24107240	D1A2	24100818-24100838:24101644-24101664	chrX:24100838-24107220:+	2.49042	0.00114701
1156	SMARCB1	Alt5Prime	3719	1696	3761	1629	3890	1897	2321	5876	2900	7408	2974	7896	D1A3	22464034-22464054:22465745-22465765	D1A2	22464061-22464081:22465745-22465765	chr22:22463942-22465745:+	2.4926	1.29969e-06
6082	FKTN	Cassette	285	1817	275	1808	291	2001	128	5192	160	6035	196	6656	D1A3	107360247-107360267:107377046-107377066	D1A2	107360247-107360267:107375756-107375776	chr9:107360267-107377046:+	2.49799	6.54498e-06
1567	NCOR1	Cassette	724	166	692	166	685	184	578	786	734	1118	802	1058	D1A3	15935901-15935921:15930461-15930481	D1A2	15935901-15935921:15931364-15931384	chr17:15930481-15935901:-	2.51033	1.10673e-05
3310	TNIK	Cassette	22	6	18	7	15	8	17	38	27	62	24	49	D1A3	172308547-172308567:172302096-172302116	D1A2	172308547-172308567:172307669-172307689	chr3:172302116-172308547:-	2.51115	0.000904901
673	FAS	Cassette	35	197	43	219	34	228	6	243	6	277	17	324	D1A3	90760317-90760337:90761735-90761755	D1A2	90760317-90760337:90760489-90760509	chr10:90760337-90761735:+	2.51143	0.00373919
3525	DPF2	Cassette	175	32	148	12	156	15	155	94	200	133	190	126	D1A3	64868096-64868116:64869712-64869732	D1A2	64868096-64868116:64868626-64868646	chr11:64868116-64869712:+	2.51718	0.00219871
2924	PRNPIP	Cassette	531	506	593	528	521	527	170	936	217	1269	230	1152	D1A3	44523093-44523113:44459879-44459899	D1A2	44523093-44523113:44486277-44486297	chr1:44459899-44523093:-	2.51796	7.37717e-06
831	PSAT1	Cassette	85	192	125	171	96	199	318	2830	334	3844	335	3991	D1A3	80122520-80122540:80133716-80133736	D1A2	80122520-80122540:80132786-80132806	chr9:80122540-80133716:+	2.52454	0.000628541
145	CAMK2G	Cassette	357	911	429	893	355	998	38	495	49	721	48	714	D1A3	75267231-75267251:75253828-75253848	D1A2	75267231-75267251:75255091-75255111	chr10:75253848-75267231:-	2.52563	5.82861e-05
766	CAMK2G	Cassette	357	911	429	893	355	998	38	495	49	721	48	714	D1A3	75267231-75267251:75253828-75253848	D1A2	75267231-75267251:75255091-75255111	chr10:75253848-75267231:-	2.52563	5.82861e-05
3681	DGUOK	Cassette	4433	79	4444	87	4497	107	2602	333	3147	381	3097	318	D1A3	74007667-74007687:74027353-74027373	D1A2	74007667-74007687:74019544-74019564	chr2:74007687-74027353:+	2.52745	8.38757e-05
1435	SKP2	AltEnd	87	48	79	29	76	39	11	27	24	54	17	62	D1A3	36213131-36213151:36219698-36219718	D1A2	36213131-36213151:36217676-36217696	chr5:36213151-36219904:+	2.53281	0.000834861
5735	SMC2	Cassette	122	426	103	406	120	448	12	262	18	344	15	367	D1A3	105897634-105897654:105900547-105900567	D1A2	105897634-105897654:105898249-105898269	chr9:105897654-105900547:+	2.54476	2.44618e-05
1789	CEP110	Cassette	35	41	38	48	44	58	6	54	8	60	12	69	D1A3	19442891-19442911:19446689-19446709	D1A2	19442891-19442911:19444541-19444561	chr16:19442911-19446689:+	2.54551	0.000195424
133	ZFYVE16	Cassette	391	17	393	17	441	14	172	43	256	63	313	61	D1A3	79739708-79739728:79765683-79765703	D1A2	79739708-79739728:79759066-79759086	chr5:79739728-79765683:+	2.54992	0.000177344
1875	GNAS	Cassette	19094	21769	17661	22421	17454	22886	2972	22062	3605	27521	4249	29381	D1A3	56904114-56904134:56911977-56911997	D1A2	56904114-56904134:56907390-56907410	chr20:56904134-56911977:+	2.56329	4.2179e-06
1467	SNAPIN	Cassette	466	852	444	700	459	977	94	1106	114	1240	138	1367	D1A3	151897966-151897986:151898547-151898567	D1A2	151897966-151897986:151898237-151898257	chr1:151897986-151898547:+	2.56362	5.87368e-05
6485	OCLN	Cassette	2202	1551	2076	1606	2050	1569	111	582	166	661	171	709	D1A3	68841382-68841402:68866276-68866296	D1A2	68841382-68841402:68845530-68845550	chr5:68841402-68866276:+	2.56581	3.99946e-05
1060	PI4KB	Cassette	1798	35	1900	34	1780	49	507	71	580	67	702	87	D1A3	149554672-149554692:149546881-149546901	D1A2	149554672-149554692:149549335-149549355	chr1:149546901-149554672:-	2.56929	0.000240997
860	DKFZp434I0612	Cassette	1688	239	1942	301	1883	271	1334	1133	1719	1568	1630	1561	D1A3	20986274-20986294:20978971-20978991	D1A2	20986274-20986294:20979600-20979620	chr1:20978991-20986274:-	2.62532	2.15909e-06
1239	NFAT5	Cassette	1233	271	1158	231	1146	248	734	988	963	1208	1035	1383	D1A3	68157758-68157778:68217806-68217826	D1A2	68157758-68157778:68159898-68159918	chr16:68157778-68217806:+	2.6312	1.06722e-06
6066	UGCGL1	Alt5Prime	570	26	453	16	559	21	768	169	1059	268	1089	282	D1A3	128565406-128565426:128571472-128571492	D1A2	128565620-128565640:128571472-128571492	chr2:128565251-128571472:+	2.63214	3.86967e-05
1742	NUP98	Cassette	19	1424	24	1368	14	1449	6	2780	9	3699	7	3875	D1A3	3669152-3669172:3661227-3661247	D1A2	3669152-3669172:3663980-3664000	chr11:3661247-3669152:-	2.63245	0.000696478
1477	TRAF3	Cassette	14	177	17	170	12	205	16	1551	37	1962	19	1928	D1A3	102313745-102313765:102406274-102406294	D1A2	102313745-102313765:102366423-102366443	chr14:102313765-102406274:+	2.63863	0.00216142
3603	SENP6	Cassette	1549	180	1618	157	1603	209	1276	852	1588	1203	1854	1312	D1A3	76401227-76401247:76414166-76414186	D1A2	76401227-76401247:76407119-76407139	chr6:76401247-76414166:+	2.64256	3.98446e-05
6273	SLC35A3	Cassette	3278	59	3194	52	3183	62	3639	431	4828	519	5241	577	D1A3	100208286-100208306:100231680-100231700	D1A2	100208286-100208306:100213114-100213134	chr1:100208306-100231680:+	2.64668	6.60331e-06
2201	AZI2	Cassette	61	786	42	799	45	841	22	2669	42	3638	36	3858	D1A3	28354987-28355007:28353360-28353380	D1A2	28354987-28355007:28354511-28354531	chr3:28353380-28354987:-	2.64716	0.000335288
2195	MBTD1	Cassette	263	184	268	139	283	223	80	293	94	358	77	413	D1A3	46692194-46692214:46657549-46657569	D1A2	46692194-46692214:46691546-46691566	chr17:46657569-46692194:-	2.67718	0.00043469
1180	SRPK2	AltStart	2392	144	2320	132	2460	140	305	118	490	191	493	167	D1A3	104816330-104816350:104631448-104631468	D1A2	104696488-104696508:104631448-104631468	chr7:104631468-104816577:-	2.67793	2.97431e-06
3004	C6orf134	Cassette	48	28	34	46	51	41	12	63	14	69	13	86	D1A3	30716158-30716178:30717931-30717951	D1A2	30716158-30716178:30716290-30716310	chr6:30716178-30717931:+	2.6919	0.00202394
631	SETD8	Cassette	2079	1316	2424	1448	2049	1323	483	2095	603	2168	558	2365	D1A3	122434688-122434708:122441129-122441149	D1A2	122434688-122434708:122439932-122439952	chr12:122434708-122441129:+	2.69355	7.97554e-06
6738	UPF3	Cassette	106	106	127	125	113	120	55	321	52	451	80	451	D1A3	114070186-114070206:114075210-114075230	D1A2	114070186-114070206:114075065-114075085	chr13:114070206-114075210:+	2.69762	0.000182237
3223	GIT1	Cassette	1855	22	1900	44	1929	56	2664	357	3352	447	3376	421	D1A3	24932481-24932501:24929903-24929923	D1A2	24932481-24932501:24930112-24930132	chr17:24929923-24932481:-	2.7089	0.00223934
3166	MIER1	Cassette	58	34	60	27	60	33	119	383	125	508	159	498	D1A3	67164493-67164513:67178298-67178318	D1A2	67164493-67164513:67167157-67167177	chr1:67164513-67178298:+	2.71381	8.12247e-05
3060	SEC31A	Cassette	1037	14	1027	22	977	24	1172	162	1700	203	1648	207	D1A3	83988980-83989000:83984666-83984686	D1A2	83988980-83989000:83985450-83985470	chr4:83984686-83988980:-	2.72966	0.000527006
2169	TMPO	Cassette	571	497	539	451	548	546	57	298	61	363	54	371	D1A3	97455461-97455481:97462350-97462370	D1A2	97455461-97455481:97462138-97462158	chr12:97455481-97462350:+	2.73414	3.72081e-05
295	KIF13A	Cassette	184	20	206	28	173	17	110	94	147	98	124	98	D1A3	17902458-17902478:17896065-17896085	D1A2	17902458-17902478:17898100-17898120	chr6:17896085-17902458:-	2.75891	9.26366e-05
95	ARHGAP10	Cassette	117	276	149	289	120	255	20	237	16	295	21	290	D1A3	149187632-149187652:149205016-149205036	D1A2	149187632-149187652:149203748-149203768	chr4:149187652-149205016:+	2.7592	0.000172962
5819	C6orf151	Alt3Prime	144	139	175	152	158	160	33	235	54	317	53	335	D1A3	7540313-7540333:7546567-7546587	D1A2	7540313-7540333:7544904-7544924	chr6:7540333-7546756:+	2.7606	1.20878e-05
6769	OSBPL9	Cassette	28	843	44	832	41	918	7	1191	11	1746	12	1792	D1A3	52010963-52010983:52019423-52019443	D1A2	52010963-52010983:52015092-52015112	chr1:52010983-52019423:+	2.76852	0.000169031
582	CPEB4	Cassette	68	30	78	25	72	40	30	119	63	147	53	144	D1A3	173270193-173270213:173304575-173304595	D1A2	173270193-173270213:173292058-173292078	chr5:173270213-173304575:+	2.77415	0.0010171
5529	TRIM33	Cassette	21	127	30	96	28	149	5	236	9	281	12	271	D1A3	114765580-114765600:114754441-114754461	D1A2	114765580-114765600:114764576-114764596	chr1:114754461-114765580:-	2.77872	0.00262031
162	ANGEL2	Cassette	114	19	144	14	171	18	154	116	215	187	221	189	D1A3	211244997-211245017:211240328-211240348	D1A2	211244997-211245017:211240857-211240877	chr1:211240348-211244997:-	2.78657	0.000374818
6061	NUCB2	Cassette	7655	2209	8439	2216	7624	2314	844	1546	1116	2210	1101	2327	D1A3	17290223-17290243:17308249-17308269	D1A2	17290223-17290243:17293508-17293528	chr11:17290243-17308249:+	2.79362	5.23178e-06
779	DKFZp762G052	Cassette	1396	1969	1255	1874	1171	2243	272	3666	519	4975	478	5143	D1A3	56980750-56980770:56978323-56978343	D1A2	56980750-56980770:56979408-56979428	chr15:56978343-56980750:-	2.80955	0.000143307
5677	AFTPH	Cassette	5370	12	5028	16	5241	12	3650	71	4742	62	4694	105	D1A3	64660164-64660184:64666059-64666079	D1A2	64660164-64660184:64661827-64661847	chr2:64660184-64666059:+	2.81627	0.000583934
1346	SMN2	Cassette	104	88	103	61	110	92	60	249	68	378	63	400	D1A3	69402314-69402334:69408601-69408621	D1A2	69402314-69402334:69408103-69408123	chr5:69402334-69408601:+	2.81635	0.00034108
5809	IL6ST	Cassette	25	60	30	47	14	76	59	1175	69	1606	107	1669	D1A3	55287609-55287629:55283916-55283936	D1A2	55287609-55287629:55286557-55286577	chr5:55283936-55287609:-	2.82284	0.0069229
1171	FBXL20	Cassette	44	1729	64	1616	53	1785	16	2229	7	2957	15	3043	D1A3	34706905-34706925:34692614-34692634	D1A2	34706905-34706925:34695332-34695352	chr17:34692634-34706905:-	2.82695	0.00502622
1783	BANP	Cassette	168	33	208	30	199	50	94	101	119	141	69	138	D1A3	86575346-86575366:86597196-86597216	D1A2	86575346-86575366:86595401-86595421	chr16:86575366-86597196:+	2.82753	0.00145104
5370	KLHL24	Cassette	762	8	687	8	771	5	549	41	768	46	873	57	D1A3	184836255-184836275:184843961-184843981	D1A2	184836255-184836275:184836702-184836722	chr3:184836275-184843961:+	2.84167	0.000503199
2430	NARF	Cassette	469	6487	572	5872	381	6633	92	7658	101	10512	106	11280	D1A3	78011217-78011237:78019928-78019948	D1A2	78011217-78011237:78015451-78015471	chr17:78011237-78019928:+	2.84761	0.000327987
6275	YPEL5	Cassette	303	20	336	27	297	38	239	160	365	226	383	234	D1A3	30224891-30224911:30232997-30233017	D1A2	30224891-30224911:30232219-30232239	chr2:30224911-30232997:+	2.84791	0.000571837
2813	NAPB	Cassette	556	425	586	384	609	475	66	323	93	473	87	515	D1A3	23325708-23325728:23323616-23323636	D1A2	23325708-23325728:23323802-23323822	chr20:23323636-23325708:-	2.85298	1.58885e-05
3178	ZFYVE21	Cassette	143	77	161	59	127	72	48	174	78	251	66	239	D1A3	103265252-103265272:103268709-103268729	D1A2	103265252-103265272:103265882-103265902	chr14:103265272-103268709:+	2.85357	0.000159371
2164	AKAP9	Cassette	775	2538	1010	2780	831	2829	70	1623	95	1966	94	2296	D1A3	91447563-91447583:91460134-91460154	D1A2	91447563-91447583:91459407-91459427	chr7:91447583-91460134:+	2.85905	1.70899e-05
2786	SLC35D2	Cassette	56	3113	64	3373	58	3609	15	6785	16	8051	26	8467	D1A3	98126193-98126213:98123424-98123444	D1A2	98126193-98126213:98124163-98124183	chr9:98123444-98126193:-	2.88915	0.000137979
3256	TRA2A	Cassette	65	123	55	94	63	115	56	623	75	1007	62	1017	D1A3	23537324-23537344:23527964-23527984	D1A2	23537324-23537344:23528556-23528576	chr7:23527984-23537324:-	2.89903	6.51823e-05
2488	NCOR1	Cassette	7356	4472	7081	4732	7347	4703	2596	13866	3750	16871	3817	17256	D1A3	15995984-15996004:15993536-15993556	D1A2	15995984-15996004:15995635-15995655	chr17:15993556-15995984:-	2.90215	5.62548e-06
1466	ZNF821	Cassette	3439	59	3698	45	3572	68	198	21	254	24	223	37	D1A3	70474614-70474634:70471407-70471427	D1A2	70474614-70474634:70472818-70472838	chr16:70471427-70474614:-	2.90288	0.000773109
5751	RNF216L	Cassette	79	20	88	13	103	22	222	341	306	449	299	482	D1A3	4995314-4995334:5002766-5002786	D1A2	4995314-4995334:5001631-5001651	chr7:4995334-5002766:+	2.94307	0.000225017
6490	SCFD1	Cassette	2502	10018	2552	10033	2361	10783	462	15439	580	18372	653	20674	D1A3	30161336-30161356:30169433-30169453	D1A2	30161336-30161356:30167165-30167185	chr14:30161356-30169433:+	2.95489	2.20819e-06
1589	PPFIBP1	Cassette	175	17	166	19	160	22	579	539	753	676	820	701	D1A3	27720779-27720799:27723688-27723708	D1A2	27720779-27720799:27721263-27721283	chr12:27720799-27723688:+	2.95608	3.81735e-05
235	KTN1	Cassette	6906	1130	6525	1001	6750	1192	3958	5173	5782	7312	5886	7421	D1A3	55209463-55209483:55212305-55212325	D1A2	55209463-55209483:55209642-55209662	chr14:55209483-55212305:+	2.95894	1.07979e-06
1027	FUBP3	Cassette	29	270	28	226	25	250	5	395	7	580	8	451	D1A3	132444952-132444972:132475161-132475181	D1A2	132444952-132444972:132460690-132460710	chr9:132444972-132475161:+	2.97991	0.00011147
5184	NBR2	Cassette	273	81	334	64	267	65	197	341	264	542	269	536	D1A3	38536793-38536813:38538498-38538518	D1A2	38536793-38536813:38538141-38538161	chr17:38536813-38538498:+	2.99963	0.000109645
6346	XPC	Cassette	208	5507	220	5967	179	5737	12	3257	20	3955	18	3962	D1A3	14186941-14186961:14183737-14183757	D1A2	14186941-14186961:14184864-14184884	chr3:14183757-14186941:-	3.00123	4.72247e-05
6186	GEMIN7	Cassette	1593	310	1606	232	1523	334	603	920	803	1186	824	1160	D1A3	50274455-50274475:50285204-50285224	D1A2	50274455-50274475:50275004-50275024	chr19:50274475-50285204:+	3.0024	7.94556e-05
6588	TOP1	Cassette	284	64802	332	62876	286	62865	23	30259	22	44400	25	46403	D1A3	39091489-39091509:39138224-39138244	D1A2	39091489-39091509:39123447-39123467	chr20:39091509-39138224:+	3.00638	0.000128145
5921	KLHL7	Cassette	1574	11	1828	17	1626	8	2986	157	3578	198	3729	215	D1A3	23112270-23112290:23129920-23129940	D1A2	23112270-23112290:23123977-23123997	chr7:23112290-23129920:+	3.01172	0.000359179
2189	MAP4	Cassette	816	14	787	19	835	14	1391	233	2014	305	2027	293	D1A3	48015131-48015151:47994407-47994427	D1A2	48015131-48015151:48003907-48003927	chr3:47994427-48015131:-	3.01479	7.6573e-05
2075	JARID1A	Cassette	3617	397	3730	372	3734	493	1569	1444	1961	1859	2179	1938	D1A3	272185-272205:265069-265089	D1A2	272185-272205:265614-265634	chr12:265089-272185:-	3.02284	1.56042e-05
1472	HSF2	Cassette	1034	213	1011	177	928	247	612	1153	917	1473	857	1500	D1A3	122786510-122786530:122794273-122794293	D1A2	122786510-122786530:122790746-122790766	chr6:122786530-122794273:+	3.03601	8.6091e-05
2484	MAPKAP1	Cassette	35	8	44	10	29	8	19	40	24	43	21	48	D1A3	127509070-127509090:127459879-127459899	D1A2	127509070-127509090:127471987-127472007	chr9:127459899-127509070:-	3.07757	2.40295e-05
2	TPP2	Cassette	2486	330	2423	332	2549	377	3942	4896	5310	6327	5594	6154	D1A3	102099817-102099837:102107406-102107426	D1A2	102099817-102099837:102101709-102101729	chr13:102099837-102107406:+	3.08042	1.51828e-06
3287	NGLY1	Cassette	477	1585	442	1560	453	1697	112	3561	167	4860	184	5301	D1A3	25750366-25750386:25745793-25745813	D1A2	25750366-25750386:25748958-25748978	chr3:25745813-25750366:-	3.08166	1.36375e-06
3210	MTA3	Cassette	138	7859	195	7967	128	8114	6	3845	17	5327	12	5390	D1A3	42649397-42649417:42659750-42659770	D1A2	42649397-42649417:42651080-42651100	chr2:42649417-42659750:+	3.08542	0.00095228
5972	KIAA0946	Cassette	481	983	482	956	538	1003	106	1914	142	2312	152	2401	D1A3	75682220-75682240:75723227-75723247	D1A2	75682220-75682240:75715344-75715364	chr12:75682240-75723227:+	3.08778	1.60193e-06
1266	DPP8	Cassette	1578	87	1842	104	1681	126	530	268	598	333	663	349	D1A3	63596876-63596896:63591935-63591955	D1A2	63596876-63596896:63595162-63595182	chr15:63591955-63596876:-	3.10374	3.05065e-05
5727	SNX25	Cassette	302	290	266	245	294	331	89	700	119	1128	134	1146	D1A3	186504778-186504798:186511632-186511652	D1A2	186504778-186504798:186509592-186509612	chr4:186504798-186511632:+	3.10755	1.22272e-05
3345	NUP98	Cassette	139	1224	156	1285	130	1377	46	2615	37	3212	32	3303	D1A3	3731121-3731141:3713110-3713130	D1A2	3731121-3731141:3722435-3722455	chr11:3713130-3731121:-	3.12429	0.000355429
2526	PDK1	Cassette	296	64	364	53	363	72	333	508	396	669	456	752	D1A3	173139887-173139907:173143699-173143719	D1A2	173139887-173139907:173141714-173141734	chr2:173139907-173143699:+	3.13691	6.19434e-05
278	HISPPD2A	Cassette	1106	372	1188	352	1189	416	427	1260	518	1461	527	1506	D1A3	41644356-41644376:41638402-41638422	D1A2	41644356-41644376:41643635-41643655	chr15:41638422-41644356:-	3.13795	1.93869e-06
679	BAT2D1	Cassette	1161	10705	1302	10420	1071	11513	234	20033	316	25584	335	26451	D1A3	169804082-169804102:169810689-169810709	D1A2	169804082-169804102:169807082-169807102	chr1:169804102-169810689:+	3.14343	1.61457e-05
537	KIAA1164	Cassette	76	44	109	39	85	25	46	136	39	167	55	188	D1A3	56901290-56901310:56926787-56926807	D1A2	56901290-56901310:56911264-56911284	chr15:56901310-56926787:+	3.15741	0.000661056
662	MTMR10	Cassette	207	167	197	146	183	195	53	524	90	703	106	627	D1A3	29053808-29053828:29040548-29040568	D1A2	29053808-29053828:29047485-29047505	chr15:29040568-29053808:-	3.16194	0.000288017
2621	FBXL4	Cassette	96	28	73	18	67	24	59	157	69	197	71	176	D1A3	99453864-99453884:99430304-99430324	D1A2	99453864-99453884:99435201-99435221	chr6:99430324-99453864:-	3.17127	4.48019e-05
1814	ATXN2	Cassette	26	14	21	13	20	32	10	90	14	79	10	78	D1A3	110392294-110392314:110379526-110379546	D1A2	110392294-110392314:110386882-110386902	chr12:110379546-110392294:-	3.17891	0.00394954
6501	UFM1	Alt5Prime	18892	166	19320	212	19223	133	7558	595	9325	727	9730	793	D1A3	37822172-37822192:37826375-37826395	D1A2	37822344-37822364:37826375-37826395	chr13:37822135-37826375:+	3.18348	7.9268e-05
2582	SPPL2A	Cassette	1828	2768	1780	2300	2050	2968	295	3549	384	4944	368	5183	D1A3	48805809-48805829:48804792-48804812	D1A2	48805809-48805829:48805595-48805615	chr15:48804812-48805809:-	3.19631	4.60258e-06
6388	C1orf58	Cassette	375	3161	409	3149	322	3451	95	9154	151	11524	157	11750	D1A3	220959304-220959324:220964056-220964076	D1A2	220959304-220959324:220962383-220962403	chr1:220959324-220964056:+	3.20934	6.38972e-05
5398	AFG3L1	Cassette	530	60	533	62	528	79	36	56	90	103	90	81	D1A3	88571691-88571711:88574150-88574170	D1A2	88571691-88571711:88572718-88572738	chr16:88571711-88574150:+	3.22248	0.000250675
6807	CASC2	Cassette	97	283	99	268	90	344	8	194	10	252	6	263	D1A3	119801677-119801697:119956937-119956957	D1A2	119801677-119801697:119956023-119956043	chr10:119801697-119956937:+	3.26444	0.000486948
5167	CCDC76	Cassette	15	80	17	83	8	83	5	610	12	675	19	667	D1A3	100382267-100382287:100386768-100386788	D1A2	100382267-100382287:100386037-100386057	chr1:100382287-100386768:+	3.26683	0.00644437
5759	AK311167	Cassette	1669	834	1678	888	1792	913	920	5201	1321	5944	1336	6369	D1A3	68118706-68118726:68132924-68132944	D1A2	68118706-68118726:68131482-68131502	chr9:68118726-68132924:+	3.2713	5.5876e-06
3045	PPHLN1	Cassette	2368	3712	2597	3475	2217	4068	457	7539	569	8280	594	8833	D1A3	41055123-41055143:41067524-41067544	D1A2	41055123-41055143:41065008-41065028	chr12:41055143-41067524:+	3.28573	2.11824e-05
3026	RIF1	Cassette	690	113	606	100	643	164	316	659	512	813	483	937	D1A3	152032886-152032906:152033400-152033420	D1A2	152032886-152032906:152033233-152033253	chr2:152032906-152033400:+	3.28807	0.000169275
5776	ABCC1	Cassette	257	2422	267	2403	266	2583	38	3707	52	4656	53	4659	D1A3	16015966-16015986:16034466-16034486	D1A2	16015966-16015986:16017853-16017873	chr16:16015986-16034466:+	3.2882	5.11214e-07
6067	WDR20	Cassette	798	35	767	29	792	51	723	348	876	394	924	430	D1A3	101676242-101676262:101731027-101731047	D1A2	101676242-101676262:101729552-101729572	chr14:101676262-101731027:+	3.29393	0.000139552
1028	MALT1	Cassette	10	753	12	833	19	1038	6	3572	9	4401	5	4652	D1A3	54528264-54528284:54532294-54532314	D1A2	54528264-54528284:54529132-54529152	chr18:54528284-54532294:+	3.2965	0.000430149
2589	EPB41L1	Cassette	2865	38	2585	26	2945	30	1417	178	2122	243	2220	201	D1A3	34249357-34249377:34263607-34263627	D1A2	34249357-34249377:34260823-34260843	chr20:34249377-34263607:+	3.30149	6.64913e-05
5988	QTRTD1	Cassette	60	712	65	699	62	756	12	1216	13	1427	12	1619	D1A3	115267800-115267820:115272162-115272182	D1A2	115267800-115267820:115269523-115269543	chr3:115267820-115272162:+	3.30452	1.64219e-05
540	BAZ2B	Cassette	8	16	22	16	17	23	6	90	13	98	8	136	D1A3	159997513-159997533:159993997-159994017	D1A2	159997513-159997533:159995893-159995913	chr2:159994017-159997513:-	3.31065	0.00409781
325	TIAM1	Cassette	7	262	8	288	9	291	6	1912	7	2313	6	2431	D1A3	31511739-31511759:31504382-31504402	D1A2	31511739-31511759:31507639-31507659	chr21:31504402-31511739:-	3.31184	1.20447e-05
160	AMBRA1	Cassette	27	8	25	11	30	7	6	15	8	27	7	25	D1A3	46520070-46520090:46486476-46486496	D1A2	46520070-46520090:46490919-46490939	chr11:46486496-46520070:-	3.31739	0.000437288
2843	EIF4G1	Cassette	1572	3316	1820	3266	1554	3967	498	10816	609	13509	648	13108	D1A3	185515136-185515156:185516244-185516264	D1A2	185515136-185515156:185515970-185515990	chr3:185515156-185516244:+	3.32601	2.6055e-05
263	GOLPH3L	Cassette	630	3117	742	2960	583	3276	32	1286	35	1744	31	1759	D1A3	148902731-148902751:148887828-148887848	D1A2	148902731-148902751:148901008-148901028	chr1:148887848-148902731:-	3.33357	8.30554e-05
3563	ACADM	Cassette	560	18	650	19	555	22	237	73	271	95	291	105	D1A3	75963070-75963090:75970916-75970936	D1A2	75963070-75963090:75966661-75966681	chr1:75963090-75970916:+	3.3436	2.24806e-05
6884	THEM2	Cassette	314	15	354	11	368	14	355	137	411	158	434	175	D1A3	24775531-24775551:24806089-24806109	D1A2	24775531-24775551:24795611-24795631	chr6:24775551-24806089:+	3.34964	4.96979e-05
1378	FXR1	Cassette	1945	57	1623	48	1702	49	306	92	479	154	593	163	D1A3	182170820-182170840:182176603-182176623	D1A2	182170820-182170840:182175794-182175814	chr3:182170840-182176603:+	3.35212	9.25177e-07
6	E2F6	Cassette	38	17	38	15	44	26	8	56	14	52	15	65	D1A3	11523348-11523368:11511355-11511375	D1A2	11523348-11523368:11514790-11514810	chr2:11511375-11523348:-	3.3588	0.000492327
1969	CAMK2G	Cassette	357	8	429	15	355	15	38	19	49	16	48	11	D1A3	75267231-75267251:75253828-75253848	D1A2	75267231-75267251:75257865-75257885	chr10:75253848-75267231:-	3.38076	0.00133556
1015	CASP3	Cassette	1056	90	1026	86	1099	75	582	489	774	633	789	643	D1A3	185807542-185807562:185796596-185796616	D1A2	185807542-185807562:185806759-185806779	chr4:185796616-185807542:-	3.38858	5.29798e-06
2442	CSNK1G3	Cassette	67	17	77	31	91	23	51	162	87	231	75	264	D1A3	122968403-122968423:122977934-122977954	D1A2	122968403-122968423:122968931-122968951	chr5:122968423-122977934:+	3.38908	0.000178657
2522	CSNK1A1	Cassette	241	91	251	100	233	120	99	516	150	632	145	607	D1A3	148880045-148880065:148872945-148872965	D1A2	148880045-148880065:148877613-148877633	chr5:148872965-148880045:-	3.40418	3.92341e-05
241	EWSR1	MulSkip	96	5264	127	5408	80	5579	18	8009	17	9616	13	9989	D1A3	28013103-28013123:28018125-28018145	D1A2	28013103-28013123:28014594-28014614	chr22:28013123-28018125:+	3.40463	0.000375987
1681	C1orf43	Cassette	1884	4074	1966	4072	1953	4099	195	4302	238	5210	233	5401	D1A3	152459441-152459461:152453654-152453674	D1A2	152459441-152459461:152459017-152459037	chr1:152453674-152459441:-	3.40594	4.51678e-08
509	BAZ1A	Cassette	402	700	453	637	398	768	21	300	20	472	25	426	D1A3	34331731-34331751:34324938-34324958	D1A2	34331731-34331751:34325158-34325178	chr14:34324958-34331731:-	3.41593	0.000169204
6209	INSIG1	Cassette	2295	176	2887	138	2024	203	812	667	1028	766	1085	793	D1A3	154725471-154725491:154730883-154730903	D1A2	154725471-154725491:154726469-154726489	chr7:154725491-154730883:+	3.41627	0.00041962
3024	MAPT	Cassette	774	429	879	409	785	450	6	53	15	73	16	69	D1A3	41395652-41395672:41411576-41411596	D1A2	41395652-41395672:41405060-41405080	chr17:41395672-41411576:+	3.43077	0.000501066
1665	AFF4	Cassette	339	2151	388	2193	323	2516	38	3118	64	3873	59	4169	D1A3	132295768-132295788:132267975-132267995	D1A2	132295768-132295788:132290778-132290798	chr5:132267995-132295768:-	3.43153	5.01841e-05
5415	ENTPD6	Cassette	23	329	23	368	29	360	8	887	5	1130	8	1145	D1A3	25124483-25124503:25135711-25135731	D1A2	25124483-25124503:25135157-25135177	chr20:25124503-25135711:+	3.43395	0.000420377
6013	MARK3	Cassette	115	1046	109	1015	107	1152	13	908	8	1291	12	1275	D1A3	102998531-102998551:103002061-103002081	D1A2	102998531-102998551:103001646-103001666	chr14:102998551-103002061:+	3.453	0.000639084
3584	KIAA1565	Cassette	359	103	351	85	396	117	591	1651	763	2437	840	2545	D1A3	50296324-50296344:50291315-50291335	D1A2	50296324-50296344:50295078-50295098	chr14:50291335-50296324:-	3.45431	5.21227e-06
3288	KIAA0679	Cassette	258	2090	302	2120	204	2307	28	2749	41	3567	34	3500	D1A3	103562776-103562796:103557628-103557648	D1A2	103562776-103562796:103560041-103560061	chr10:103557648-103562776:-	3.47236	8.79398e-05
5803	BLZF1	Cassette	58	172	56	133	48	175	11	540	21	835	42	787	D1A3	167616451-167616471:167622858-167622878	D1A2	167616451-167616471:167617923-167617943	chr1:167616471-167622858:+	3.49205	0.00158815
5339	KIAA0491	Cassette	67	21	63	26	52	22	24	65	20	95	18	110	D1A3	86943222-86943242:86957777-86957797	D1A2	86943222-86943242:86953994-86954014	chr1:86943242-86957777:+	3.49613	0.000726872
6367	MRPL22	Cassette	768	2998	858	2731	737	3038	60	2229	57	3209	91	3303	D1A3	154300998-154301018:154316123-154316143	D1A2	154300998-154301018:154310573-154310593	chr5:154301018-154316123:+	3.51116	0.000116829
6276	DDX3X	Cassette	67	161	79	150	56	214	15	678	29	783	38	871	D1A3	41081642-41081662:41085680-41085700	D1A2	41081642-41081662:41083232-41083252	chrX:41081662-41085680:+	3.54925	0.00105786
3465	RICTOR	Cassette	82	220	94	236	56	205	5	281	15	345	11	356	D1A3	39110187-39110207:39056975-39056995	D1A2	39110187-39110207:39109997-39110017	chr5:39056995-39110187:-	3.57612	0.000962864
1726	DDX42	Cassette	1134	11	1243	21	1346	25	430	79	577	111	497	83	D1A3	59205448-59205468:59218125-59218145	D1A2	59205448-59205468:59206199-59206219	chr17:59205468-59218125:+	3.6404	0.000259134
3095	MADD	Cassette	183	26	214	15	218	23	123	132	131	162	121	186	D1A3	47264641-47264661:47267517-47267537	D1A2	47264641-47264661:47267094-47267114	chr11:47264661-47267517:+	3.64102	0.000391393
248	MTA1	Cassette	2145	1977	2273	1914	2345	2217	200	2400	277	3031	276	3014	D1A3	104982873-104982893:104987439-104987459	D1A2	104982873-104982893:104986740-104986760	chr14:104982893-104987439:+	3.64413	7.12506e-07
2266	ANKRD12	Cassette	2024	18	1555	16	2092	29	1488	203	2131	313	2297	287	D1A3	9185676-9185696:9198654-9198674	D1A2	9185676-9185696:9194473-9194493	chr18:9185696-9198654:+	3.6489	5.325e-05
5308	RAB9A	Cassette	295	89	303	73	298	80	166	606	259	712	210	811	D1A3	13617308-13617328:13636760-13636780	D1A2	13617308-13617328:13631853-13631873	chrX:13617328-13636760:+	3.65193	3.35956e-05
2704	ZDHHC13	Cassette	242	188	237	190	222	202	42	594	81	651	68	697	D1A3	19095379-19095399:19124303-19124323	D1A2	19095379-19095399:19121100-19121120	chr11:19095399-19124303:+	3.66853	0.000118143
3330	eps15R	Cassette	373	29	447	29	385	37	247	233	366	395	333	336	D1A3	16356939-16356959:16333775-16333795	D1A2	16356939-16356959:16349045-16349065	chr19:16333795-16356939:-	3.68308	2.88767e-05
1451	EYA3	Cassette	323	19	353	19	306	27	67	56	91	78	99	82	D1A3	28199057-28199077:28196456-28196476	D1A2	28199057-28199077:28197429-28197449	chr1:28196476-28199057:-	3.68421	7.44821e-05
2297	UTX	Cassette	363	13	342	12	447	12	939	468	1379	533	1417	547	D1A3	44804325-44804345:44805512-44805532	D1A2	44804325-44804345:44804797-44804817	chrX:44804345-44805512:+	3.70206	3.41631e-05
5944	RALGPS1	Cassette	753	40	691	35	702	29	17	15	23	12	22	12	D1A3	128836594-128836614:128854946-128854966	D1A2	128836594-128836614:128852142-128852162	chr9:128836614-128854946:+	3.71385	0.000154867
2806	RAD17	Cassette	1451	11	1347	6	1433	7	1418	101	2021	160	2161	155	D1A3	68702734-68702754:68703616-68703636	D1A2	68702734-68702754:68703036-68703056	chr5:68702754-68703616:+	3.75324	0.000100475
2065	CAST	Cassette	3787	22	3684	17	3920	22	12936	1020	17354	1250	19017	1257	D1A3	96084138-96084158:96088948-96088968	D1A2	96084138-96084158:96088253-96088273	chr5:96084158-96088948:+	3.76165	7.70558e-06
60	ZNF138	Cassette	222	24	253	26	232	31	7	8	8	13	10	20	D1A3	63892364-63892384:63929263-63929283	D1A2	63892364-63892384:63912730-63912750	chr7:63892384-63929263:+	3.76296	0.000137885
6523	XRN2	Cassette	784	17076	753	17783	818	18673	105	35603	120	42981	162	40961	D1A3	21232091-21232111:21255127-21255147	D1A2	21232091-21232111:21254916-21254936	chr20:21232111-21255127:+	3.78424	1.87607e-05
2912	NUPL1	Cassette	562	4082	682	3989	504	4234	58	4323	45	5523	60	6136	D1A3	24780066-24780086:24785020-24785040	D1A2	24780066-24780086:24781384-24781404	chr13:24780086-24785020:+	3.78536	0.000127981
752	TIA1	Cassette	131	343	145	378	143	405	15	586	24	708	17	763	D1A3	70309899-70309919:70308438-70308458	D1A2	70309899-70309919:70309707-70309727	chr2:70308458-70309899:-	3.79523	3.14351e-05
2033	LSM14B	Cassette	107	800	86	1033	100	892	11	1115	13	1255	5	1100	D1A3	60138383-60138403:60138980-60139000	D1A2	60138383-60138403:60138669-60138689	chr20:60138403-60138980:+	3.79733	0.000936895
825	NAE1	Cassette	802	136	885	113	855	140	376	784	480	1044	479	1016	D1A3	65417926-65417946:65414984-65415004	D1A2	65417926-65417946:65416269-65416289	chr16:65415004-65417926:-	3.80193	8.15598e-06
1185	BCAS3	Cassette	37641	1556	39943	1620	40290	1725	577	421	837	432	769	414	D1A3	56800617-56800637:56824119-56824139	D1A2	56800617-56800637:56812648-56812668	chr17:56800637-56824119:+	3.82124	1.77707e-05
1197	NEK1	Cassette	233	18	224	15	302	14	432	407	576	461	523	487	D1A3	170695534-170695554:170666037-170666057	D1A2	170695534-170695554:170666558-170666578	chr4:170666057-170695534:-	3.83853	7.8379e-05
6524	SETD5	Cassette	8241	563	8613	541	8273	686	2883	3088	3865	3993	3912	4047	D1A3	9452570-9452590:9457139-9457159	D1A2	9452570-9452590:9453533-9453553	chr3:9452590-9457139:+	3.88387	5.40747e-06
6111	VAPA	Cassette	975	24	844	23	893	19	755	268	1124	429	1136	387	D1A3	9927043-9927063:9940391-9940411	D1A2	9927043-9927063:9934920-9934940	chr18:9927063-9940391:+	3.88634	4.44231e-06
6344	ATM	Cassette	27	1193	26	1217	22	1223	7	4770	7	6486	12	7074	D1A3	107680769-107680789:107686096-107686116	D1A2	107680769-107680789:107683833-107683853	chr11:107680789-107686096:+	3.88686	5.66356e-05
1998	ZNF507	Cassette	1934	42	1946	42	1955	58	602	217	750	243	707	281	D1A3	37528509-37528529:37535574-37535594	D1A2	37528509-37528529:37529990-37530010	chr19:37528529-37535574:+	3.90162	2.33211e-05
929	NDEL1	Cassette	52	85	68	67	63	84	32	644	46	899	49	919	D1A3	8304183-8304203:8310972-8310992	D1A2	8304183-8304203:8307362-8307382	chr17:8304203-8310972:+	3.91538	5.26898e-05
2710	RHBDD2	Cassette	1168	36	1300	35	1193	40	261	114	291	137	317	161	D1A3	75346494-75346514:75349082-75349102	D1A2	75346494-75346514:75348618-75348638	chr7:75346514-75349082:+	3.95803	3.76785e-06
5599	FIP1L1	Cassette	5113	1186	5349	1150	5023	1233	1340	5247	1806	6480	1894	6223	D1A3	53938827-53938847:53940148-53940168	D1A2	53938827-53938847:53939996-53940016	chr4:53938847-53940148:+	3.96024	1.71817e-06
80	DTNB	Cassette	663	12	737	20	838	18	145	49	185	66	187	64	D1A3	25503907-25503927:25464714-25464734	D1A2	25503907-25503927:25495888-25495908	chr2:25464734-25503907:-	3.97777	2.02344e-05
2082	SYNJ2	Cassette	15	479	22	533	9	548	16	6830	17	8313	9	8063	D1A3	158425174-158425194:158429679-158429699	D1A2	158425174-158425194:158427874-158427894	chr6:158425194-158429679:+	3.98496	0.00148145
5507	TANK	Cassette	5609	52	5538	51	5641	38	5464	715	6391	861	7083	919	D1A3	161725223-161725243:161744370-161744390	D1A2	161725223-161725243:161726041-161726061	chr2:161725243-161744370:+	3.98583	1.2859e-05
1488	derp5	Cassette	139	17	132	12	132	26	40	110	80	143	73	130	D1A3	15923430-15923450:15919303-15919323	D1A2	15923430-15923450:15920264-15920284	chr10:15919323-15923430:-	3.98826	0.000494223
2441	HSPH1	Cassette	887	544	917	421	759	530	58	591	109	846	79	818	D1A3	30617699-30617719:30613376-30613396	D1A2	30617699-30617719:30616040-30616060	chr13:30613396-30617699:-	4.00803	5.73512e-05
1317	GGCT	Cassette	847	688	890	673	917	715	8	217	27	283	29	224	D1A3	30510709-30510729:30505059-30505079	D1A2	30510709-30510729:30506802-30506822	chr7:30505079-30510709:-	4.05428	0.00176192
6703	RREB1	Cassette	1547	287	1568	263	1757	319	306	913	330	980	349	1025	D1A3	7177119-7177139:7191655-7191675	D1A2	7177119-7177139:7185669-7185689	chr6:7177139-7191655:+	4.05645	8.86038e-08
644	ZDHHC20	Cassette	4101	907	3929	852	3900	937	859	3244	1118	4030	1167	4557	D1A3	20853572-20853592:20848774-20848794	D1A2	20853572-20853592:20850857-20850877	chr13:20848794-20853572:-	4.05719	2.2261e-07
6201	SLC7A6	Cassette	35	74	23	51	21	58	8	383	18	477	10	498	D1A3	66879255-66879275:66882612-66882632	D1A2	66879255-66879275:66881799-66881819	chr16:66879275-66882612:+	4.08417	0.000210323
3505	SMPD4	Cassette	1109	26	1243	41	1116	43	280	158	348	180	291	146	D1A3	130638416-130638436:130631419-130631439	D1A2	130638416-130638436:130635295-130635315	chr2:130631439-130638416:-	4.08763	4.73695e-05
1878	MPRIP	Cassette	1715	19	1946	21	1806	20	2215	448	2821	517	2758	488	D1A3	17024107-17024127:17028861-17028881	D1A2	17024107-17024127:17024645-17024665	chr17:17024127-17028861:+	4.09144	2.60723e-07
1745	RHOC	Cassette	5123	341	5779	425	5611	373	2930	3330	3636	4151	3267	4141	D1A3	113051222-113051242:113047931-113047951	D1A2	113051222-113051242:113049293-113049313	chr1:113047951-113051222:-	4.10106	5.23628e-07
5406	METT5D1	Cassette	217	17	195	13	217	15	242	284	310	371	282	421	D1A3	28275034-28275054:28308518-28308538	D1A2	28275034-28275054:28306217-28306237	chr11:28275054-28308518:+	4.16793	5.95873e-06
3047	ARHGAP12	Cassette	8483	310	9235	261	7910	393	2402	1617	3152	2055	3218	2198	D1A3	32172394-32172414:32160714-32160734	D1A2	32172394-32172414:32168625-32168645	chr10:32160734-32172394:-	4.17076	6.03201e-05
2930	HIPK3	Cassette	474	7	384	8	475	14	181	66	266	101	285	113	D1A3	33326115-33326135:33326643-33326663	D1A2	33326115-33326135:33326287-33326307	chr11:33326135-33326643:+	4.18787	0.00013349
6742	UBE2K	Cassette	8500	32779	10634	30997	7354	33966	501	30494	575	43300	592	43803	D1A3	39452928-39452948:39456374-39456394	D1A2	39452928-39452948:39455696-39455716	chr4:39452948-39456374:+	4.22445	4.09007e-05
6559	ABI2	Cassette	16186	413	15303	345	15712	392	6387	3268	9859	4443	10336	4313	D1A3	203939992-203940012:203953175-203953195	D1A2	203939992-203940012:203949024-203949044	chr2:203940012-203953175:+	4.23695	1.99636e-06
2770	CTNND1	Cassette	5038	20	5192	18	5528	21	2239	156	2880	200	2818	207	D1A3	57286074-57286094:57318057-57318077	D1A2	57286074-57286094:57315432-57315452	chr11:57286094-57318057:+	4.24363	2.95923e-07
6901	RWDD3	Cassette	194	60	195	60	165	77	20	114	31	207	26	208	D1A3	95482839-95482859:95484899-95484919	D1A2	95482839-95482859:95484685-95484705	chr1:95482859-95484899:+	4.24775	6.40276e-05
6415	EPB41	Cassette	190	58	188	61	196	52	16	113	31	159	38	196	D1A3	29264237-29264257:29308434-29308454	D1A2	29264237-29264257:29296905-29296925	chr1:29264257-29308434:+	4.26521	1.68395e-05
5796	HELLS	Cassette	5985	55	5218	44	5349	59	1854	360	3014	575	3096	537	D1A3	96303975-96303995:96307885-96307905	D1A2	96303975-96303995:96306925-96306945	chr10:96303995-96307885:+	4.292	4.28174e-06
3041	UCHL5	Cassette	2263	211	2160	156	2234	225	413	758	656	1097	650	1142	D1A3	191256849-191256869:191254553-191254573	D1A2	191256849-191256869:191256114-191256134	chr1:191254573-191256849:-	4.31896	8.67847e-06
6231	PCM1	Cassette	3889	2799	4149	2837	3597	3106	203	3293	260	4083	257	4128	D1A3	17824957-17824977:17837377-17837397	D1A2	17824957-17824977:17826501-17826521	chr8:17824977-17837377:+	4.41104	1.78349e-06
2376	SAP30BP	Cassette	512	1323	484	1156	404	1395	26	1507	39	1872	27	2027	D1A3	71176280-71176300:71201114-71201134	D1A2	71176280-71176300:71179490-71179510	chr17:71176300-71201114:+	4.41958	5.75568e-05
1956	FOXM1	Cassette	2737	327	2730	271	2632	348	52	124	48	153	66	143	D1A3	2845819-2845839:2844159-2844179	D1A2	2845819-2845839:2844806-2844826	chr12:2844179-2845819:-	4.45281	2.74211e-05
6609	PRMT2	Cassette	11831	1251	10997	1121	11601	1540	3875	11503	6286	14141	6517	14674	D1A3	46880083-46880103:46881235-46881255	D1A2	46880083-46880103:46880778-46880798	chr21:46880103-46881235:+	4.4531	1.53894e-05
3238	RSRC2	Cassette	35724	328	38734	237	32576	531	9278	2143	12510	2607	13027	2647	D1A3	121571884-121571904:121569509-121569529	D1A2	121571884-121571904:121571061-121571081	chr12:121569529-121571884:-	4.4609	0.000420473
767	RP5-1022P6.2	Cassette	197	32	223	35	178	50	187	866	235	1055	265	1099	D1A3	5521972-5521992:5512948-5512968	D1A2	5521972-5521992:5514895-5514915	chr20:5512968-5521972:-	4.5185	8.16345e-05
377	ECT2	Cassette	6373	1395	6540	1207	6793	1429	890	4108	1246	6209	1315	6590	D1A3	173955838-173955858:173957466-173957486	D1A2	173955838-173955858:173955966-173955986	chr3:173955858-173957466:+	4.57582	6.6796e-07
1045	CDK5RAP2	Cassette	1474	399	1338	331	1402	478	119	918	206	1350	212	1307	D1A3	122269958-122269978:122260701-122260721	D1A2	122269958-122269978:122262746-122262766	chr9:122260721-122269958:-	4.57892	1.08402e-05
2660	BM009	Cassette	3886	7356	4527	7700	4144	8529	361	16638	480	20253	445	21070	D1A3	130984739-130984759:130952904-130952924	D1A2	130984739-130984759:130960879-130960899	chr8:130952924-130984739:-	4.58742	1.05992e-06
152	PLEKHM2	Cassette	100	244	114	285	161	325	26	1558	37	2065	37	1979	D1A3	15918982-15919002:15924398-15924418	D1A2	15918982-15919002:15920410-15920430	chr1:15919002-15924398:+	4.60881	1.84475e-06
5168	SSX-HSTT	Cassette	187	12392	255	12633	146	13398	7	10063	5	12959	11	13489	D1A3	21924462-21924482:21912102-21912122	D1A2	21924462-21924482:21921519-21921539	chr18:21912122-21924462:-	4.62951	0.000374243
1031	PTPN13	Cassette	343	7	279	6	344	6	49	29	75	26	62	36	D1A3	87891281-87891301:87898436-87898456	D1A2	87891281-87891301:87893185-87893205	chr4:87891301-87898436:+	4.64193	6.57496e-05
1683	KIF21A	Cassette	4906	17	4680	18	4837	22	1478	129	2128	208	2195	245	D1A3	38031845-38031865:38022173-38022193	D1A2	38031845-38031865:38026553-38026573	chr12:38022193-38031845:-	4.64643	7.10455e-06
6504	FGFR1OP	Cassette	605	327	610	290	590	395	217	3218	307	4246	276	4193	D1A3	167344351-167344371:167355886-167355906	D1A2	167344351-167344371:167346985-167347005	chr6:167344371-167355886:+	4.7149	6.05203e-06
6654	MLL5	Cassette	1656	134	2034	133	1529	173	135	310	198	431	200	441	D1A3	104442198-104442218:104468521-104468541	D1A2	104442198-104442218:104465808-104465828	chr7:104442218-104468521:+	4.72275	3.40423e-05
6907	TSC1	Cassette	59	1611	71	1641	62	1750	8	4717	7	6243	11	6891	D1A3	134792408-134792428:134788680-134788700	D1A2	134792408-134792428:134790927-134790947	chr9:134788700-134792408:-	4.72491	2.15843e-05
113	FNBP4	Cassette	558	6	629	8	592	9	130	45	151	47	137	54	D1A3	47710664-47710684:47709669-47709689	D1A2	47710664-47710684:47710327-47710347	chr11:47709689-47710664:-	4.77271	1.06704e-05
5199	SUPT6H	Cassette	618	57	597	57	660	81	65	200	81	231	88	263	D1A3	24013467-24013487:24024515-24024535	D1A2	24013467-24013487:24023901-24023921	chr17:24013487-24024515:+	4.85554	3.43406e-06
3719	MAP3K7	Cassette	132	1413	146	1391	138	1340	10	2246	7	2760	10	2860	D1A3	91285697-91285717:91283101-91283121	D1A2	91285697-91285717:91284982-91285002	chr6:91283121-91285697:-	4.88082	3.50014e-05
3646	FIP1L1	Cassette	2096	163	2342	116	2106	181	455	926	527	1025	551	1189	D1A3	53960743-53960763:53986795-53986815	D1A2	53960743-53960763:53975538-53975558	chr4:53960763-53986795:+	4.88507	3.94179e-05
2165	PAM	Cassette	1343	95	1400	98	1381	86	1429	3055	2005	4174	2110	4217	D1A3	102324812-102324832:102353874-102353894	D1A2	102324812-102324832:102337718-102337738	chr5:102324832-102353874:+	4.9387	1.8376e-07
2385	DNM1L	Cassette	420	591	414	601	470	565	32	1765	54	2179	63	2124	D1A3	32781342-32781362:32782464-32782484	D1A2	32781342-32781362:32782065-32782085	chr12:32781362-32782464:+	4.9664	2.44636e-05
3333	KIF21A	Cassette	492	18	431	22	466	14	126	131	139	192	156	199	D1A3	38010814-38010834:38006373-38006393	D1A2	38010814-38010834:38010311-38010331	chr12:38006393-38010814:-	4.99831	3.95621e-05
1415	SR140	Cassette	549	513	755	425	520	619	101	2816	154	3687	122	3853	D1A3	144224576-144224596:144228680-144228700	D1A2	144224576-144224596:144225506-144225526	chr3:144224596-144228680:+	5.01304	0.000121235
6824	MYO6	Cassette	351	283	351	210	463	277	42	555	25	768	34	831	D1A3	76661677-76661697:76674041-76674061	D1A2	76661677-76661697:76664809-76664829	chr6:76661697-76674041:+	5.02308	0.000211045
5871	ARHGEF10	Cassette	1066	171	1369	176	922	201	70	384	93	524	104	522	D1A3	1860957-1860977:1863999-1864019	D1A2	1860957-1860977:1861949-1861969	chr8:1860977-1863999:+	5.02487	2.44721e-05
1249	HISPPD1	Cassette	621	33	638	27	776	25	288	413	371	536	407	506	D1A3	102548324-102548344:102554441-102554461	D1A2	102548324-102548344:102549919-102549939	chr5:102548344-102554441:+	5.03921	2.16377e-05
433	FLJ00353	Cassette	1796	2541	1919	2348	1793	2876	176	7585	239	11418	232	11176	D1A3	74357573-74357593:74365668-74365688	D1A2	74357573-74357593:74360711-74360731	chr14:74357593-74365668:+	5.04147	2.19567e-06
1483	LRRFIP2	Cassette	806	223	756	174	816	209	59	506	85	672	92	808	D1A3	37111286-37111306:37100281-37100301	D1A2	37111286-37111306:37108013-37108033	chr3:37100301-37111286:-	5.05201	5.93906e-07
2069	ARNT	Cassette	5074	854	5428	818	4910	880	242	1483	347	1742	336	1942	D1A3	149085362-149085382:149078734-149078754	D1A2	149085362-149085382:149081548-149081568	chr1:149078754-149085362:-	5.08513	1.4276e-06
2857	ARHGAP17	Cassette	2480	19	2404	15	2528	28	759	208	885	268	941	237	D1A3	24860808-24860828:24854441-24854461	D1A2	24860808-24860828:24858399-24858419	chr16:24854461-24860808:-	5.08956	3.66645e-05
2278	PAPD4	Cassette	214	5343	209	5015	191	5595	7	7229	14	9315	9	9645	D1A3	78980749-78980769:79000470-79000490	D1A2	78980749-78980769:78988536-78988556	chr5:78980769-79000470:+	5.11891	2.75127e-05
1214	PLOD2	Cassette	97	433	110	355	119	410	49	5852	62	8964	63	9520	D1A3	147279592-147279612:147277352-147277372	D1A2	147279592-147279612:147278381-147278401	chr3:147277372-147279592:-	5.2273	7.79798e-06
1968	SUV420H1	Cassette	2300	129	2515	112	1809	122	37	85	59	123	65	139	D1A3	67709823-67709843:67699206-67699226	D1A2	67709823-67709843:67704223-67704243	chr11:67699226-67709823:-	5.29727	7.62719e-06
768	AKAP13	Cassette	127	24	114	24	93	50	28	364	37	435	53	465	D1A3	84000002-84000022:84008797-84008817	D1A2	84000002-84000022:84002771-84002791	chr15:84000022-84008797:+	5.31199	0.000473684
574	GOLGA2	Cassette	12748	154	15011	144	12762	163	1365	604	1644	810	1534	784	D1A3	130075949-130075969:130070604-130070624	D1A2	130075949-130075969:130074945-130074965	chr9:130070624-130075949:-	5.39999	2.77387e-06
3118	GK	Cassette	92	12	80	11	81	13	22	128	28	184	31	179	D1A3	30652199-30652219:30656769-30656789	D1A2	30652199-30652219:30655503-30655523	chrX:30652219-30656769:+	5.40897	9.59327e-07
1487	RBM5	Cassette	947	886	978	727	956	1331	226	11005	321	13157	287	13068	D1A3	50112468-50112488:50115519-50115539	D1A2	50112468-50112488:50112968-50112988	chr3:50112488-50115519:+	5.50605	3.62699e-05
59	PPP5C	Cassette	2739	70	2942	76	2695	56	138	169	208	226	224	222	D1A3	51571651-51571671:51578876-51578896	D1A2	51571651-51571671:51578507-51578527	chr19:51571671-51578876:+	5.51756	2.14916e-06
1039	YBX1	Cassette	832	13989	1136	12078	670	12952	16	13942	27	20868	34	21751	D1A3	42931761-42931781:42934899-42934919	D1A2	42931761-42931781:42934456-42934476	chr1:42931781-42934899:+	5.64261	4.17293e-05
3386	YBX1	Cassette	832	13989	1136	12078	670	12952	16	13942	27	20868	34	21751	D1A3	42931761-42931781:42934899-42934919	D1A2	42931761-42931781:42934456-42934476	chr1:42931781-42934899:+	5.64261	4.17293e-05
6177	CYLD	Cassette	13	12	10	6	17	10	16	434	11	537	18	603	D1A3	49334233-49334253:49340987-49341007	D1A2	49334233-49334253:49336141-49336161	chr16:49334253-49340987:+	5.68499	6.36976e-05
1858	ST7	Cassette	141	5	149	7	157	6	59	107	73	181	83	170	D1A3	116559230-116559250:116563370-116563390	D1A2	116559230-116559250:116561413-116561433	chr7:116559250-116563370:+	5.7141	5.71445e-06
6700	GOLGA4	Cassette	3066	457	2744	348	2922	545	212	1945	314	2812	364	3013	D1A3	37298747-37298767:37305729-37305749	D1A2	37298747-37298767:37302508-37302528	chr3:37298767-37305729:+	5.85248	4.00001e-06
1695	TJP2	MulSkip	479	1514	675	1482	448	1804	16	2197	13	2705	13	2631	D1A3	71052940-71052960:71057550-71057570	D1A2	71052940-71052960:71054110-71054130	chr9:71052960-71057550:+	5.88626	5.11302e-05
2403	FNBP1	Cassette	1053	99	1094	73	1002	88	84	443	125	571	104	537	D1A3	131727059-131727079:131711079-131711099	D1A2	131727059-131727079:131726106-131726126	chr9:131711099-131727059:-	5.92816	3.53165e-06
3462	RPGR	Cassette	190	43	167	59	166	46	176	3182	243	4418	262	4805	D1A3	38035155-38035175:38020949-38020969	D1A2	38035155-38035175:38032218-38032238	chrX:38020969-38035155:-	6.01789	5.42142e-06
1571	SYNE2	Cassette	111	25	117	31	120	36	20	288	23	440	20	390	D1A3	63750921-63750941:63752718-63752738	D1A2	63750921-63750941:63751756-63751776	chr14:63750941-63752718:+	6.06496	5.19711e-06
6361	ZNF638	Cassette	1315	2122	1288	1937	1266	2372	55	5986	76	9549	74	9597	D1A3	71499257-71499277:71505287-71505307	D1A2	71499257-71499277:71503451-71503471	chr2:71499277-71505287:+	6.19109	8.9166e-07
3645	FNBP1	Cassette	1053	25	1094	16	1002	28	84	151	125	184	104	197	D1A3	131727059-131727079:131711079-131711099	D1A2	131727059-131727079:131726076-131726096	chr9:131711099-131727059:-	6.32621	3.054e-05
736	FGFR1OP2	Cassette	1024	96	1128	100	1108	125	284	2260	356	2903	366	2808	D1A3	27001923-27001943:27007541-27007561	D1A2	27001923-27001943:27004714-27004734	chr12:27001943-27007541:+	6.33942	5.07163e-07
2294	DCUN1D5	Cassette	413	500	424	509	440	586	20	1474	17	2073	16	1867	D1A3	102459194-102459214:102442486-102442506	D1A2	102459194-102459214:102458758-102458778	chr11:102442506-102459194:-	6.34912	1.15803e-05
2870	MYOF	Cassette	1508	1196	1637	1128	1617	1378	72	4419	90	5673	85	5989	D1A3	95145888-95145908:95138881-95138901	D1A2	95145888-95145908:95142682-95142702	chr10:95138901-95145888:-	6.38626	5.03267e-07
2055	GTPBP10	Cassette	1041	649	1162	625	1008	788	18	1256	19	1563	29	1482	D1A3	89820239-89820259:89839404-89839424	D1A2	89820239-89820259:89821707-89821727	chr7:89820259-89839404:+	6.69794	1.25382e-05
2182	AGTPBP1	Cassette	209	290	205	256	186	313	14	2346	18	3060	26	3369	D1A3	87474219-87474239:87462358-87462378	D1A2	87474219-87474239:87465688-87465708	chr9:87462378-87474219:-	6.75725	2.94603e-06
2331	SLMAP	Cassette	2160	740	2273	640	2308	944	211	9289	263	11828	258	13173	D1A3	57883770-57883790:57888062-57888082	D1A2	57883770-57883790:57886611-57886631	chr3:57883790-57888062:+	7.09632	1.93565e-06
595	GPBP1	Cassette	390	6	380	5	388	10	108	243	136	396	166	371	D1A3	56567596-56567616:56577883-56577903	D1A2	56567596-56567616:56568696-56568716	chr5:56567616-56577883:+	7.14011	2.35442e-05
3204	BCOR	Cassette	358	447	422	366	406	636	13	2280	17	3592	18	3326	D1A3	39816545-39816565:39815336-39815356	D1A2	39816545-39816565:39815867-39815887	chrX:39815356-39816545:-	7.31489	9.64448e-06
341	TBC1D13	Cassette	108	6	91	8	95	13	10	95	5	142	12	122	D1A3	130590487-130590507:130593479-130593499	D1A2	130590487-130590507:130592834-130592854	chr9:130590507-130593479:+	7.32289	0.000321269
1051	DST	Cassette	3611	1076	3687	932	3982	1399	304	19150	370	24161	415	23455	D1A3	56436321-56436341:56432991-56433011	D1A2	56436321-56436341:56435893-56435913	chr6:56433011-56436321:-	7.68888	8.83912e-07
3601	RBM5	Cassette	329	57	411	29	343	52	7	242	22	348	12	381	D1A3	50115583-50115603:50117513-50117533	D1A2	50115583-50115603:50116684-50116704	chr3:50115603-50117513:+	7.7198	0.000138201
1492	SAT1	Alt5Prime	93997	226	107940	194	95618	301	20477	12096	29666	16525	29626	15993	D1A3	23711901-23711921:23713365-23713385	D1A2	23712421-23712441:23713365-23713385	chrX:23711837-23713365:+	7.87947	4.84537e-06
1402	C1orf63	Cassette	2032	117	2399	83	1740	152	19	326	32	439	22	381	D1A3	25444227-25444247:25442691-25442711	D1A2	25444227-25444247:25443556-25443576	chr1:25442711-25444227:-	8.16051	3.46656e-05
3329	DIAPH1	Cassette	680	2562	755	2500	698	2614	7	7459	7	10022	7	10043	D1A3	140978548-140978568:140946928-140946948	D1A2	140978548-140978568:140947981-140948001	chr5:140946948-140978548:-	8.49383	6.62685e-07
3608	MARK3	Cassette	125	12	114	16	152	9	132	4612	177	6792	215	6923	D1A3	103028104-103028124:103036245-103036265	D1A2	103028104-103028124:103034591-103034611	chr14:103028124-103036245:+	8.56317	2.01352e-05
3344	MARK3	MulSkip	6920	12	7355	16	7566	9	1401	4612	1661	6792	1706	6923	D1A3	103028104-103028124:103038971-103038991	D1A2	103028104-103028124:103034591-103034611	chr14:103028124-103038971:+	11.1677	2.16191e-06

## Sheet: down
event_id	gene_symbol	event_type	short_isoform(MCF7_1)	long_isoform(MCF7_1)	short_isoform(MCF7_2)	long_isoform(MCF7_2)	short_isoform(MCF7_3)	long_isoform(MCF7_3)	short_isoform(MDAMB231_1)	long_isoform(MDAMB231_1)	short_isoform(MDAMB231_2)	long_isoform(MDAMB231_2)	short_isoform(MDAMB231_3)	long_isoform(MDAMB231_3)		short_probepair		long_probepair	event_position	log2FC(7/231)	T test(p-value)
2486	SLK	Cassette	623	10649	607	9393	580	11190	6703	62	10061	95	9923	83	D1A3	105758084-105758104:105767907-105767927	D1A2	105758084-105758104:105760563-105760583	chr10:105758104-105767907:+	-10.9006	5.50278e-08
2495	MAP3K7	Cassette	122	1849	150	2021	111	2096	3889	217	4342	290	4652	262	D1A3	91313697-91313717:91302821-91302841	D1A2	91313697-91313717:91311052-91311072	chr6:91302841-91313697:-	-8.04364	1.07895e-06
2363	ADD3	Cassette	123	6286	154	6082	124	6696	856	323	1197	438	1207	430	D1A3	111880214-111880234:111883073-111883093	D1A2	111880214-111880234:111882052-111882072	chr10:111880234-111883073:+	-7.02645	9.74616e-07
3121	USO1	Cassette	4057	2403	4273	2477	4075	2549	8517	90	12331	113	13028	117	D1A3	76934058-76934078:76939798-76939818	D1A2	76934058-76934078:76935512-76935532	chr4:76934078-76939798:+	-5.97132	2.00475e-07
3067	KIF13A	Cassette	40	37	35	24	24	32	293	6	513	8	447	10	D1A3	17880117-17880137:17873136-17873156	D1A2	17880117-17880137:17879408-17879428	chr6:17873156-17880117:-	-5.61768	6.07514e-05
1901	MAX	Cassette	942	146	1048	237	1117	154	4209	14	5447	24	5521	19	D1A3	64614383-64614403:64613114-64613134	D1A2	64614383-64614403:64613879-64613899	chr14:64613134-64614383:-	-5.51597	2.51684e-05
329	HNRNPD	Cassette	1631	742	1768	725	1807	724	16423	171	21237	197	21315	230	D1A3	83495480-83495500:83494311-83494331	D1A2	83495480-83495500:83495158-83495178	chr4:83494331-83495480:-	-5.37668	4.0413e-07
3367	VPS39	Cassette	166	662	140	680	154	755	239	48	348	41	351	38	D1A3	40279385-40279405:40271030-40271050	D1A2	40279385-40279405:40271568-40271588	chr15:40271050-40279385:-	-5.05933	6.82506e-05
1251	MBNL2	Cassette	8	483	13	582	14	626	231	310	232	384	253	373	D1A3	96797302-96797322:96807736-96807756	D1A2	96797302-96797322:96807050-96807070	chr13:96797322-96807736:+	-5.05719	7.35753e-06
906	RAC1	Cassette	20219	488	18366	550	20084	585	22600	15	28680	25	30269	42	D1A3	6398177-6398197:6406281-6406301	D1A2	6398177-6398197:6404817-6404837	chr7:6398197-6406281:+	-4.89289	0.000114274
1827	CD46	Alt3Prime	9	1332	14	1381	14	1492	616	2709	782	3173	819	3599	D1A3	206025054-206025074:206025623-206025643	D1A2	206025054-206025074:206025586-206025606	chr1:206025074-206025650:+	-4.75875	1.31403e-05
3605	TAF1	Cassette	606	286	646	339	607	279	1689	37	2998	47	3069	62	D1A3	70594921-70594941:70596126-70596146	D1A2	70594921-70594941:70595724-70595744	chrX:70594941-70596126:+	-4.66736	7.56399e-06
2074	ATP11C	Cassette	27	1213	14	1058	24	1292	180	401	230	537	247	576	D1A3	138647740-138647760:138638767-138638787	D1A2	138647740-138647760:138641560-138641580	chrX:138638787-138647740:-	-4.62641	3.07926e-05
6842	DCUN1D4	Cassette	370	1889	382	1854	450	2022	1060	212	1286	265	1263	264	D1A3	52460281-52460301:52471992-52472012	D1A2	52460281-52460301:52469842-52469862	chr4:52460301-52471992:+	-4.5526	1.44779e-07
5565	BAT2L	Cassette	10	12350	11	11350	16	12308	330	12069	390	16201	326	16496	D1A3	133320354-133320374:133329970-133329990	D1A2	133320354-133320374:133324371-133324391	chr9:133320374-133329970:+	-4.54611	4.66838e-05
3350	EIF5	Cassette	11	563	6	582	20	659	826	2103	957	2204	1130	2620	D1A3	102870330-102870350:102871742-102871762	D1A2	102870330-102870350:102870478-102870498	chr14:102870350-102871742:+	-4.51822	0.00057556
3551	HRAS	Cassette	160	97	153	110	175	115	706	16	925	28	900	42	D1A3	523452-523472:522735-522755	D1A2	523452-523472:523338-523358	chr11:522755-523452:-	-4.37573	0.000148103
3564	FGFR1	Cassette	43	1409	44	1446	55	1358	350	543	452	594	437	664	D1A3	38434030-38434050:38405090-38405110	D1A2	38434030-38434050:38406603-38406623	chr8:38405110-38434030:-	-4.35574	9.8293e-06
416	ENAH	Cassette	1391	554	1329	398	1344	574	1681	31	2321	38	2330	46	D1A3	223762275-223762295:223755375-223755395	D1A2	223762275-223762295:223759358-223759378	chr1:223755395-223762275:-	-4.35366	1.56314e-05
833	CD47	MulSkip	154	877	125	744	182	1006	1369	405	1965	579	2031	539	D1A3	109253475-109253495:109248809-109248829	D1A2	109253475-109253495:109252119-109252139	chr3:109248829-109253475:-	-4.32783	2.20559e-07
2210	SMARCA1	Cassette	97	479	63	406	93	523	2579	724	4023	1186	3865	1101	D1A3	128458407-128458427:128453731-128453751	D1A2	128458407-128458427:128454713-128454733	chrX:128453751-128458407:-	-4.2967	2.84121e-06
592	ACIN1	Cassette	283	1504	240	1745	244	1655	1024	429	1596	516	1523	501	D1A3	22629570-22629590:22620865-22620885	D1A2	22629570-22629590:22629130-22629150	chr14:22620885-22629570:-	-4.17405	2.17201e-05
2160	TCF7L2	Cassette	723	1080	779	980	654	1110	3031	251	4204	336	4196	354	D1A3	114907798-114907818:114915303-114915323	D1A2	114907798-114907818:114910367-114910387	chr10:114907818-114915303:+	-4.15993	5.21978e-06
2058	SMG7	Cassette	904	1649	830	1574	1015	1714	1000	92	1343	157	1382	140	D1A3	181782075-181782095:181784965-181784985	D1A2	181782075-181782095:181782860-181782880	chr1:181782095-181784965:+	-4.12948	3.20802e-06
6068	MEN1	Alt5Prime	11	1356	8	1345	6	1536	172	1777	210	2158	189	2116	D1A3	64332043-64332063:64331708-64331728	D1A2	64331938-64331958:64331708-64331728	chr11:64331728-64332147:-	-4.04134	0.000195072
1933	STX2	Cassette	141	1557	128	1617	154	1677	991	722	1456	981	1398	989	D1A3	129849022-129849042:129842455-129842475	D1A2	129849022-129849042:129846598-129846618	chr12:129842475-129849022:-	-4.03163	7.48347e-07
3549	RBM3	Cassette	227	66	248	77	205	87	2388	52	3232	56	2984	74	D1A3	48318979-48318999:48319645-48319665	D1A2	48318979-48318999:48319146-48319166	chrX:48318999-48319645:+	-3.99983	6.01391e-05
2565	LUC7L	Cassette	39	86	35	94	41	100	172	37	220	28	203	27	D1A3	219278-219298:217316-217336	D1A2	219278-219298:218382-218402	chr16:217336-219278:-	-3.98458	9.95186e-05
3529	DKFZp434N2420	Cassette	6	174	8	141	9	149	22	31	40	40	38	58	D1A3	131957382-131957402:131948273-131948293	D1A2	131957382-131957402:131956473-131956493	chr12:131948293-131957382:-	-3.98065	0.000231385
92	KIF1B	AltEnd	18	73	15	73	18	64	206	58	238	63	236	67	D1A3	10279871-10279891:10285807-10285827	D1A2	10279871-10279891:10302687-10302707	chr1:10279891-10364248:+	-3.89851	8.58601e-06
5709	SFRS5	Alt3Prime	205	44	101	54	175	61	683	13	792	19	716	20	D1A3	69305701-69305721:69306936-69306956	D1A2	69305701-69305721:69305980-69306000	chr14:69305721-69307010:+	-3.87159	0.000721229
3689	CLMN	Cassette	112	278	118	270	143	293	97	13	103	17	126	22	D1A3	94729938-94729958:94727802-94727822	D1A2	94729938-94729958:94729485-94729505	chr14:94727822-94729938:-	-3.85233	1.06935e-05
2180	DNM1L	Cassette	775	420	818	414	673	470	1003	32	1193	54	1254	63	D1A3	32781342-32781362:32784264-32784284	D1A2	32781342-32781362:32782464-32782484	chr12:32781362-32784264:+	-3.78881	9.93256e-05
2437	GPR137	Cassette	10	100	10	88	10	93	122	79	158	102	148	112	D1A3	63811974-63811994:63812387-63812407	D1A2	63811974-63811994:63812112-63812132	chr11:63811994-63812387:+	-3.77902	2.15792e-06
6539	SLC25A26	Cassette	957	231	948	180	988	223	2663	45	3736	65	3835	53	D1A3	66396473-66396493:66479477-66479497	D1A2	66396473-66396493:66437566-66437586	chr3:66396493-66479477:+	-3.77133	1.36266e-05
1333	SPTAN1	Cassette	93	2142	140	2003	94	2421	1474	2360	1903	2959	1952	2809	D1A3	130393705-130393725:130396274-130396294	D1A2	130393705-130393725:130395082-130395102	chr9:130393725-130396274:+	-3.73669	0.000144786
5553	C20orf72	Alt5Prime	10	2837	22	2505	15	2927	69	979	106	1496	106	1434	D1A3	17898753-17898773:17904326-17904346	D1A2	17898993-17899013:17904326-17904346	chr20:17898443-17904326:+	-3.72806	0.000623007
2249	NR2C2AP	Cassette	15	125	29	145	18	115	87	39	99	40	80	57	D1A3	19174599-19174619:19174187-19174207	D1A2	19174599-19174619:19174364-19174384	chr19:19174207-19174599:-	-3.67013	0.000369704
1533	PDLIM7	Cassette	55	10437	64	11563	52	10147	102	1652	144	2062	132	2053	D1A3	176850476-176850496:176849214-176849234	D1A2	176850476-176850496:176850180-176850200	chr5:176849234-176850476:-	-3.619	5.00831e-07
6263	SRRM2	Cassette	44	180	38	291	41	209	111	62	118	47	143	56	D1A3	2742836-2742856:2747473-2747493	D1A2	2742836-2742856:2746335-2746355	chr16:2742856-2747473:+	-3.61332	0.000322011
6447	PEX26	Cassette	20	883	19	877	21	856	92	306	108	403	109	402	D1A3	16946478-16946498:16950737-16950757	D1A2	16946478-16946498:16947877-16947897	chr22:16946498-16950737:+	-3.60852	1.08003e-06
5874	MTMR1	Cassette	15	15344	13	16585	12	16544	179	14750	156	19128	189	19353	D1A3	149651840-149651860:149656371-149656391	D1A2	149651840-149651860:149655724-149655744	chrX:149651860-149656371:+	-3.58802	6.88658e-05
356	RHOT1	Cassette	466	31	455	27	526	30	1963	11	2345	13	2368	10	D1A3	27559421-27559441:27562247-27562267	D1A2	27559421-27559441:27560481-27560501	chr17:27559441-27562247:+	-3.58167	1.7858e-05
2694	RBM10	Cassette	33	1907	35	1950	53	2148	485	2046	510	2286	549	2281	D1A3	46913821-46913841:46917470-46917490	D1A2	46913821-46913841:46915370-46915390	chrX:46913841-46917470:+	-3.56591	2.77372e-05
1984	KIAA0389	Cassette	2806	386	3467	383	3056	473	2388	31	3000	34	3110	32	D1A3	76675044-76675064:76680499-76680519	D1A2	76675044-76675064:76678108-76678128	chr6:76675064-76680499:+	-3.53384	3.35829e-05
3070	MBNL1	Cassette	14	148	9	167	6	177	140	220	199	320	207	313	D1A3	153469551-153469571:153615419-153615439	D1A2	153469551-153469571:153499883-153499903	chr3:153469571-153615419:+	-3.52154	0.00119853
266	MYO9A	Cassette	306	14	387	7	280	13	1782	7	2134	7	2260	5	D1A3	69973073-69973093:69967491-69967511	D1A2	69973073-69973093:69972555-69972575	chr15:69967511-69973073:-	-3.46546	0.00248623
3403	LOC400927	Cassette	164	192	177	215	192	237	228	22	277	30	311	39	D1A3	37106320-37106340:37087491-37087511	D1A2	37106320-37106340:37095976-37095996	chr22:37087511-37106320:-	-3.46249	6.45644e-06
5524	TFG	Alt5Prime	41	244	33	197	32	221	367	194	439	237	470	310	D1A3	101910945-101910965:101915176-101915196	D1A2	101911235-101911255:101915176-101915196	chr3:101910849-101915176:+	-3.4494	9.92998e-06
5427	NEDD4L	Cassette	22	31	21	18	27	29	797	70	859	94	959	101	D1A3	54152084-54152104:54159249-54159269	D1A2	54152084-54152104:54153689-54153709	chr18:54152104-54159249:+	-3.44124	0.000114754
6554	UPF3	Cassette	181	8357	196	7210	160	8210	3264	11720	4297	18749	4430	20071	D1A3	114075349-114075369:114085307-114085327	D1A2	114075349-114075369:114082416-114082436	chr13:114075369-114085307:+	-3.42061	4.10584e-05
2421	PABPC4	Cassette	10	399	18	402	16	432	294	767	353	956	359	1003	D1A3	39802681-39802701:39801980-39802000	D1A2	39802681-39802701:39802161-39802181	chr1:39802000-39802681:-	-3.4171	0.000161038
2265	POMT1	Cassette	5	454	9	511	8	486	48	386	80	440	88	523	D1A3	133368261-133368281:133371321-133371341	D1A2	133368261-133368281:133369396-133369416	chr9:133368281-133371321:+	-3.40618	0.000225761
3155	HUWE1	Cassette	14	191	11	212	11	225	105	232	181	287	191	266	D1A3	53671085-53671105:53668924-53668944	D1A2	53671085-53671105:53669694-53669714	chrX:53668944-53671085:-	-3.36875	0.000234697
6547	KIAA1664	Cassette	34	361	24	389	35	378	236	256	299	346	268	389	D1A3	29619700-29619720:29631823-29631843	D1A2	29619700-29619720:29619803-29619823	chr22:29619720-29631823:+	-3.3315	0.0001478
6605	ERCC2	Cassette	17	3318	14	3595	30	3630	359	6495	431	8028	433	7644	D1A3	50565230-50565250:50564070-50564090	D1A2	50565230-50565250:50564225-50564245	chr19:50564090-50565230:-	-3.33116	0.000469221
136	DIS3	Cassette	27	22	23	19	23	19	209	15	223	15	218	25	D1A3	72253743-72253763:72253122-72253142	D1A2	72253743-72253763:72253475-72253495	chr13:72253142-72253743:-	-3.32403	0.000164274
5320	ddb2	Cassette	140	27340	138	29562	166	28615	57	1048	67	1351	68	1372	D1A3	47212779-47212799:47213396-47213416	D1A2	47212779-47212799:47212883-47212903	chr11:47212799-47213396:+	-3.30432	5.23823e-06
6903	LAMTOR2	Cassette	42	4262	39	4344	33	4141	117	1548	157	1819	146	1743	D1A3	154291820-154291840:154294729-154294749	D1A2	154291820-154291840:154294392-154294412	chr1:154291840-154294729:+	-3.19937	7.16222e-06
5862	PFKM	Cassette	1627	76	1746	77	1738	78	1536	7	1720	10	1989	9	D1A3	46802889-46802909:46810412-46810432	D1A2	46802889-46802909:46805374-46805394	chr12:46802909-46810412:+	-3.19695	1.23482e-05
6239	TSEN15	Cassette	224	12	231	11	244	15	1108	7	1369	8	1389	8	D1A3	182290600-182290620:182307913-182307933	D1A2	182290600-182290620:182306372-182306392	chr1:182290620-182307913:+	-3.17552	9.96864e-06
2564	MARK2	Cassette	320	7198	291	7922	382	7186	703	1682	727	1981	778	1929	D1A3	63427186-63427206:63428833-63428853	D1A2	63427186-63427206:63428033-63428053	chr11:63427206-63428833:+	-3.15899	4.26229e-05
6197	MPP5	Alt3Prime	381	271	372	299	446	289	1452	91	1826	195	2095	184	D1A3	66806233-66806253:66815719-66815739	D1A2	66806233-66806253:66815487-66815507	chr14:66806253-66816007:+	-3.0999	0.000213842
3038	RBM27	Cassette	24	64	8	59	24	81	78	44	129	46	107	58	D1A3	145620634-145620654:145623246-145623266	D1A2	145620634-145620654:145621265-145621285	chr5:145620654-145623246:+	-3.08323	0.00329487
2388	PDGFA	Cassette	2489	243	3109	238	2482	257	7252	87	8622	99	8396	87	D1A3	507278-507298:504717-504737	D1A2	507278-507298:506642-506662	chr7:504737-507278:-	-3.02753	3.31367e-05
6582	NEDD1	Cassette	35	1334	27	1399	27	1271	78	431	75	417	92	556	D1A3	95825189-95825209:95827660-95827680	D1A2	95825189-95825209:95825512-95825532	chr12:95825209-95827660:+	-2.98927	2.63559e-05
3705	OS9	Cassette	1155	2305	1072	2678	1120	2556	1660	566	2572	690	2624	660	D1A3	56399212-56399232:56400455-56400475	D1A2	56399212-56399232:56400148-56400168	chr12:56399232-56400455:+	-2.98329	5.289e-05
823	TBRG4	MulSkip	16	3142	14	3396	21	3451	193	4762	218	5806	230	5665	D1A3	45111564-45111584:45109547-45109567	D1A2	45111564-45111584:45110813-45110833	chr7:45109567-45111564:-	-2.9726	5.7938e-05
3642	PHLDB1	Cassette	741	39	835	60	776	39	1047	11	1254	11	1230	6	D1A3	118008203-118008223:118011320-118011340	D1A2	118008203-118008223:118010849-118010869	chr11:118008223-118011320:+	-2.90793	0.00143555
6681	GBAS	Cassette	113	8435	109	7865	116	8169	532	4913	674	6803	746	7500	D1A3	56013432-56013452:56016659-56016679	D1A2	56013432-56013452:56013536-56013556	chr7:56013452-56016659:+	-2.88697	4.73463e-07
6659	PILRB	Alt3Prime	18	589	8	581	20	558	30	183	53	256	47	269	D1A3	99786949-99786969:99787820-99787840	D1A2	99786949-99786969:99787721-99787741	chr7:99786969-99788037:+	-2.87301	0.00280817
1979	SEC31A	Cassette	266	17599	299	18662	275	18422	1635	15389	1982	17976	2169	18319	D1A3	83984562-83984582:83969215-83969235	D1A2	83984562-83984582:83982638-83982658	chr4:83969235-83984562:-	-2.86126	8.54059e-07
6442	SRRM2	Cassette	18	42	16	72	19	64	48	24	51	33	59	17	D1A3	2742828-2742848:2747473-2747493	D1A2	2742828-2742848:2746335-2746355	chr16:2742848-2747473:+	-2.85587	0.00290724
5269	C11orf54	Cassette	38	280	26	221	38	260	163	158	204	244	201	204	D1A3	93114522-93114542:93120110-93120130	D1A2	93114522-93114542:93114776-93114796	chr11:93114542-93120110:+	-2.83617	2.61516e-05
3201	OSBPL8	Cassette	35	51	67	40	44	58	106	18	113	16	114	15	D1A3	75405420-75405440:75368879-75368899	D1A2	75405420-75405440:75377786-75377806	chr12:75368899-75405420:-	-2.8339	0.00255063
6198	ECT2	Cassette	108	399	117	420	96	325	54	19	50	34	61	32	D1A3	174017301-174017321:174020631-174020651	D1A2	174017301-174017321:174019031-174019051	chr3:174017321-174020631:+	-2.82755	0.000533165
1226	PUM1	Cassette	88	341	84	332	109	321	704	379	771	384	808	436	D1A3	31211415-31211435:31199395-31199415	D1A2	31211415-31211435:31210324-31210344	chr1:31199415-31211415:-	-2.7614	4.14048e-05
5980	C15orf23	Alt3Prime	12	2405	14	2461	12	2454	36	1317	56	1398	52	1383	D1A3	38462795-38462815:38465897-38465917	D1A2	38462795-38462815:38465854-38465874	chr15:38462815-38465987:+	-2.73748	0.000118384
5179	PIGT	Cassette	61	5958	53	5799	65	6218	593	8494	706	11348	723	11087	D1A3	43482727-43482747:43486269-43486289	D1A2	43482727-43482747:43483436-43483456	chr20:43482747-43486269:+	-2.7259	3.83591e-06
612	OATP-E	Cassette	40	141	42	151	60	150	566	275	687	309	596	310	D1A3	60769687-60769707:60770273-60770293	D1A2	60769687-60769707:60769808-60769828	chr20:60769707-60770273:+	-2.70759	0.000115399
5512	MYNN	Alt3Prime	240	147	235	170	270	151	616	65	868	82	996	95	D1A3	170975023-170975043:170979365-170979385	D1A2	170975023-170975043:170979249-170979269	chr3:170975043-170980043:+	-2.67527	2.40404e-05
3168	MACF1	Cassette	242	53	242	37	211	59	2546	88	3359	113	3121	97	D1A3	39718248-39718268:39722859-39722879	D1A2	39718248-39718268:39719178-39719198	chr1:39718268-39722859:+	-2.67243	0.000483636
6855	SMARCD1	Cassette	134	7203	134	7157	122	7953	413	3892	606	5001	528	5276	D1A3	48766908-48766928:48768570-48768590	D1A2	48766908-48766928:48767412-48767432	chr12:48766928-48768570:+	-2.63731	2.96005e-05
2137	RCOR3	Cassette	5	1258	8	1217	15	1313	197	4705	237	5996	242	6473	D1A3	209544085-209544105:209553388-209553408	D1A2	209544085-209544105:209552684-209552704	chr1:209544105-209553388:+	-2.56518	0.00439937
3320	MPZL1	Cassette	48	21	72	30	58	33	363	29	426	34	447	37	D1A3	166009209-166009229:166023680-166023700	D1A2	166009209-166009229:166011924-166011944	chr1:166009229-166023680:+	-2.5395	5.53031e-05
18	ABL1	AltStart	6	500	10	505	6	510	30	338	36	417	29	415	D1A3	132700713-132700733:132719271-132719291	D1A2	132579643-132579663:132719271-132719291	chr9:132579088-132719271:+	-2.52716	0.000713665
5397	MTHFD2	Cassette	1352	1666	1471	1731	1415	1780	347	82	432	88	444	91	D1A3	74279357-74279377:74286339-74286359	D1A2	74279357-74279377:74282016-74282036	chr2:74279377-74286339:+	-2.51016	4.89228e-06
5410	RGS12	Cassette	39	130	33	127	34	125	66	41	80	54	81	50	D1A3	3264604-3264624:3314461-3314481	D1A2	3264604-3264624:3287594-3287614	chr4:3264624-3314461:+	-2.50315	4.53909e-06
2184	N-PAC	Cassette	9	218	5	203	14	222	39	133	41	196	39	210	D1A3	4822775-4822795:4813889-4813909	D1A2	4822775-4822795:4822203-4822223	chr16:4813909-4822775:-	-2.49095	0.00476131
3074	AP2S1	Cassette	10	4427	11	3768	7	4016	40	3554	77	4770	49	5052	D1A3	52041089-52041109:52033876-52033896	D1A2	52041089-52041109:52034655-52034675	chr19:52033896-52041089:-	-2.4201	0.00138578
5376	RNF121	Cassette	377	49	370	48	423	57	377	8	510	13	494	14	D1A3	71349565-71349585:71371454-71371474	D1A2	71349565-71349585:71350845-71350865	chr11:71349585-71371454:+	-2.40386	4.07063e-05
1276	PTK7	Alt5_Cassette	69	3347	56	3643	42	3664	312	3513	375	4265	296	4446	D1A3	43217737-43217757:43219132-43219152	D1A2	43217995-43218015:43219132-43219152	chr6:43217646-43219132:+	-2.38702	0.00103651
2964	CNOT10	Cassette	9	1585	5	1425	11	1681	35	1265	51	1869	47	1974	D1A3	32779339-32779359:32781177-32781197	D1A2	32779339-32779359:32780950-32780970	chr3:32779359-32781177:+	-2.36908	0.00108008
2577	BPTF	Cassette	142	798	147	753	191	979	412	463	607	591	613	627	D1A3	63386433-63386453:63390789-63390809	D1A2	63386433-63386453:63389910-63389930	chr17:63386453-63390789:+	-2.34755	6.27577e-06
3170	C1orf77	Cassette	16	6133	9	6047	8	6769	87	7840	60	10002	84	9607	D1A3	151881509-151881529:151884163-151884183	D1A2	151881509-151881529:151882326-151882346	chr1:151881529-151884163:+	-2.32894	0.00546267
5528	MRPL42	Alt5Prime	16	31	16	40	18	45	646	288	801	386	811	374	D1A3	92388392-92388412:92394860-92394880	D1A2	92388477-92388497:92394860-92394880	chr12:92388392-92394860:+	-2.31113	5.33135e-05
1212	SYNCRIP	Alt5Prime	46	1869	42	1957	48	1882	412	3175	442	3912	433	3878	D1A3	86389023-86389043:86385834-86385854	D1A2	86388918-86388938:86385834-86385854	chr6:86385854-86389124:-	-2.30833	2.34617e-05
957	ABCC1	Cassette	20	2266	18	2259	13	2430	120	3084	116	3656	142	3836	D1A3	16084880-16084900:16091762-16091782	D1A2	16084880-16084900:16088181-16088201	chr16:16084900-16091762:+	-2.30815	0.000627413
6500	MAP3K7IP2	Cassette	1564	67	1556	50	1875	74	2884	17	3934	33	4009	37	D1A3	149742327-149742347:149760432-149760452	D1A2	149742327-149742347:149742762-149742782	chr6:149742347-149760432:+	-2.29848	0.000584562
3581	ANXA2	Alt5Prime	111	30	143	21	171	23	504	15	617	24	637	25	D1A3	58477433-58477453:58465557-58465577	D1A2	58477361-58477381:58465557-58465577	chr15:58465577-58477477:-	-2.29216	0.00259562
1006	HNRNPU	Alt5Prime	8273	577	8121	556	8444	591	21935	327	25960	339	25746	390	D1A3	243093598-243093618:243092635-243092655	D1A2	243093541-243093561:243092635-243092655	chr1:243092655-243094450:-	-2.27481	4.92443e-06
1634	ZDHHC20	Cassette	684	2339	735	2232	639	2512	377	263	502	366	523	378	D1A3	20855058-20855078:20853665-20853685	D1A2	20855058-20855078:20854064-20854084	chr13:20853685-20855058:-	-2.26502	3.21186e-05
1074	BCLAF1	Cassette	2522	227	2530	239	2373	259	3710	90	5215	102	5633	100	D1A3	136632267-136632287:136631150-136631170	D1A2	136632267-136632287:136632114-136632134	chr6:136631170-136632267:-	-2.26122	0.000135634
1525	VEGFA	Cassette	331	841	352	775	378	905	4079	1790	5358	2595	4757	2728	D1A3	43854613-43854633:43857670-43857690	D1A2	43854613-43854633:43856446-43856466	chr6:43854633-43857670:+	-2.25995	5.98228e-05
3612	MAZ	Cassette	1185	4077	1389	4651	1395	4191	919	643	1210	869	1154	773	D1A3	29727543-29727563:29728898-29728918	D1A2	29727543-29727563:29728361-29728381	chr16:29727563-29728898:+	-2.22802	4.75043e-06
6229	AKT2	Cassette	9	4703	12	4818	9	4885	26	2933	31	3884	46	3622	D1A3	45435715-45435735:45433831-45433851	D1A2	45435715-45435735:45434112-45434132	chr19:45433851-45435715:-	-2.22568	0.000810224
996	SIN3A	AltStart	26	200	16	214	22	173	41	80	48	89	41	92	D1A3	73535028-73535048:73509782-73509802	D1A2	73530816-73530836:73509782-73509802	chr15:73509802-73535177:-	-2.21297	0.00126875
217	PICALM	Cassette	637	3116	746	3203	679	3566	1512	1595	2065	2206	2105	2078	D1A3	85385516-85385536:85372644-85372664	D1A2	85385516-85385536:85379070-85379090	chr11:85372664-85385516:-	-2.21052	1.79127e-05
6285	C2orf30	Cassette	347	3253	320	3291	356	3293	1206	2316	1622	3589	1701	3621	D1A3	53882463-53882483:53889854-53889874	D1A2	53882463-53882483:53888939-53888959	chr2:53882483-53889854:+	-2.20779	9.11551e-06
6860	ASS1	Cassette	12	8067	11	8950	12	8387	9	1774	12	2104	19	2187	D1A3	132360211-132360231:132366183-132366203	D1A2	132360211-132360231:132364712-132364732	chr9:132360231-132366183:+	-2.19548	0.000929504
5777	RANBP17	Cassette	18	145	6	152	14	146	21	67	33	94	39	98	D1A3	170327966-170327986:170388480-170388500	D1A2	170327966-170327986:170342673-170342693	chr5:170327986-170388480:+	-2.18071	0.0129226
2599	DMPK	Cassette	13	49	8	56	8	60	76	87	84	98	64	102	D1A3	50966447-50966467:50965718-50965738	D1A2	50966447-50966467:50966138-50966158	chr19:50965738-50966447:-	-2.17956	0.00344044
3507	CCDC55	Cassette	49	6	47	15	66	9	965	36	1175	53	1314	45	D1A3	25467987-25468007:25469223-25469243	D1A2	25467987-25468007:25468445-25468465	chr17:25468007-25469223:+	-2.17699	0.00858587
5615	KIAA1271	Cassette	13	1082	6	1052	16	1212	49	1310	72	1506	68	1454	D1A3	3783368-3783388:3789978-3789998	D1A2	3783368-3783388:3786281-3786301	chr20:3783388-3789978:+	-2.17687	0.00550096
6895	CHEK2	Alt3Prime	28	218	25	221	24	220	53	90	66	138	62	121	D1A3	27421697-27421717:27421177-27421197	D1A2	27421697-27421717:27421210-27421230	chr22:27421114-27421697:-	-2.16951	4.42224e-05
5331	RPS24	Cassette	114	391	151	415	72	356	109	79	117	129	159	106	D1A3	79467048-79467068:79484294-79484314	D1A2	79467048-79467068:79478744-79478764	chr10:79467068-79484294:+	-2.15034	0.00298905
2686	SEC24B	Cassette	196	23	200	21	206	22	594	13	793	23	789	19	D1A3	110613771-110613791:110631931-110631951	D1A2	110613771-110613791:110622281-110622301	chr4:110613791-110631931:+	-2.14256	7.76575e-05
347	SMNDC1	Cassette	15366	140	15460	145	14504	139	14721	32	21873	42	23590	54	D1A3	112053215-112053235:112048518-112048538	D1A2	112053215-112053235:112050464-112050484	chr10:112048538-112053215:-	-2.14047	1.05641e-05
6176	RUSC1	Cassette	7	3012	14	3321	9	3272	7	488	10	531	5	586	D1A3	153563527-153563547:153566817-153566837	D1A2	153563527-153563547:153564564-153564584	chr1:153563547-153566817:+	-2.13946	0.00709826
6726	ZNF273	Cassette	102	400	102	430	117	418	46	38	60	60	70	62	D1A3	64001212-64001232:64015393-64015413	D1A2	64001212-64001232:64014842-64014862	chr7:64001232-64015393:+	-2.11164	3.76364e-05
1655	MINK1	Alt3Prime	35	674	34	714	31	714	128	639	165	782	157	768	D1A3	4735181-4735201:4735586-4735606	D1A2	4735181-4735201:4735526-4735546	chr17:4735201-4735787:+	-2.11017	1.09259e-05
2552	RPLP0	Cassette	143	1210	141	1375	128	1280	424	941	549	1245	589	1218	D1A3	119121039-119121059:119119628-119119648	D1A2	119121039-119121059:119120905-119120925	chr12:119119648-119121039:-	-2.10298	1.59252e-05
5134	PCNT	Alt5Prime	619	136	648	147	709	163	1304	67	1658	83	1553	92	D1A3	46676300-46676320:46680244-46680264	D1A2	46676537-46676557:46680244-46680264	chr21:46675870-46680244:+	-2.07756	1.17789e-05
5150	ERCC3	Alt3Prime	31	646	29	624	22	645	107	602	123	811	159	760	D1A3	127767558-127767578:127766730-127766750	D1A2	127767558-127767578:127766872-127766892	chr2:127766655-127767558:-	-2.07072	0.000555186
5526	KIAA1219	Alt3Prime	40	744	54	737	29	809	157	796	242	980	235	1159	D1A3	36555169-36555189:36559536-36559556	D1A2	36555169-36555189:36559409-36559429	chr20:36555189-36559573:+	-2.04265	0.00293586
1690	POMT1	MulSkip	21	454	12	511	17	486	45	386	66	440	79	523	D1A3	133368261-133368281:133371610-133371630	D1A2	133368261-133368281:133369396-133369416	chr9:133368281-133371610:+	-2.03978	0.00273697
6187	ACAD8	Cassette	42	2157	38	2336	46	2488	210	3306	300	3974	331	3907	D1A3	133631732-133631752:133633618-133633638	D1A2	133631732-133631752:133632191-133632211	chr11:133631752-133633618:+	-2.03875	0.000141512
1517	CIT	Cassette	7	907	11	880	19	914	23	431	24	533	32	561	D1A3	118694956-118694976:118689349-118689369	D1A2	118694956-118694976:118693077-118693097	chr12:118689369-118694956:-	-2.0316	0.00877545
3555	CD55	Cassette	872	26	920	20	1005	27	5455	35	6317	38	6598	44	D1A3	205579365-205579385:205599513-205599533	D1A2	205579365-205579385:205580358-205580378	chr1:205579385-205599513:+	-2.02672	0.000135908
6556	SPECC1L	Cassette	628	172	728	156	653	181	531	24	611	54	593	36	D1A3	22996931-22996951:23028162-23028182	D1A2	22996931-22996951:23002667-23002687	chr22:22996951-23028162:+	-2.02262	0.00268201
1658	FAM76B	Cassette	541	768	574	760	510	844	796	292	1008	373	1069	366	D1A3	95152418-95152438:95151749-95151769	D1A2	95152418-95152438:95151927-95151947	chr11:95151769-95152418:-	-2.02152	3.7425e-05
5999	PRKRIP1	Cassette	90	216	70	198	102	261	206	131	273	186	278	167	D1A3	101803278-101803298:101825071-101825091	D1A2	101803278-101803298:101823428-101823448	chr7:101803298-101825071:+	-2.02017	2.01006e-05
1057	DDX46	Cassette	280	44	279	44	279	66	300	10	375	18	364	20	D1A3	134152160-134152180:134154058-134154078	D1A2	134152160-134152180:134153694-134153714	chr5:134152180-134154058:+	-2.01977	0.0022653
876	EIF4H	Cassette	13600	4747	15330	4547	15001	5021	14832	1186	19405	1531	19368	1597	D1A3	73242164-73242184:73247006-73247026	D1A2	73242164-73242184:73242512-73242532	chr7:73242184-73247006:+	-2.01925	1.00931e-05
5381	MSH2	Cassette	8	315	6	357	7	337	10	170	24	215	20	226	D1A3	47489178-47489198:47493056-47493076	D1A2	47489178-47489198:47490736-47490756	chr2:47489198-47493056:+	-2.01144	0.00328045
218	CCNT1	Cassette	83	148	68	168	97	147	155	72	199	92	199	99	D1A3	47378187-47378207:47375859-47375879	D1A2	47378187-47378207:47376192-47376212	chr12:47375879-47378187:-	-1.98852	0.000695176
6910	C4orf8	Cassette	220	95	194	111	225	103	237	26	374	42	289	43	D1A3	2672049-2672069:2687547-2687567	D1A2	2672049-2672069:2679670-2679690	chr4:2672069-2687547:+	-1.98242	0.000455388
5328	FAG	Cassette	22	6472	31	7341	27	6807	48	3186	63	4218	63	4094	D1A3	35068601-35068621:35067376-35067396	D1A2	35068601-35068621:35068320-35068340	chr9:35067396-35068601:-	-1.97547	3.01496e-05
6544	IFT122	Cassette	337	24	358	30	372	22	503	8	633	10	604	14	D1A3	130660190-130660210:130662760-130662780	D1A2	130660190-130660210:130662386-130662406	chr3:130660210-130662760:+	-1.97377	0.0010723
977	ADAM15	Cassette	5	82	9	95	9	103	23	101	30	92	35	85	D1A3	153299912-153299932:153301003-153301023	D1A2	153299912-153299932:153300517-153300537	chr1:153299932-153301003:+	-1.97357	0.00335558
2512	SMEK1	Cassette	87	53	91	78	87	64	45	10	54	10	58	9	D1A3	91006933-91006953:91001496-91001516	D1A2	91006933-91006953:91002493-91002513	chr14:91001516-91006933:-	-1.97019	0.000674843
5268	RG9MTD3	Alt5Prime	91	24	83	9	93	25	1092	46	1207	68	1326	73	D1A3	37753730-37753750:37758072-37758092	D1A2	37753842-37753862:37758072-37758092	chr9:37753625-37758072:+	-1.95958	0.0123509
6802	LOC727849	Cassette	19	339	22	411	24	408	35	147	39	159	26	148	D1A3	80742114-80742134:80767209-80767229	D1A2	80742114-80742134:80766865-80766885	chr15:80742134-80767209:+	-1.95379	0.000250683
3180	USP8	Alt5Prime	230	5191	227	5215	201	5318	32	160	27	228	41	232	D1A3	48503983-48504003:48518497-48518517	D1A2	48504123-48504143:48518497-48518517	chr15:48503870-48518497:+	-1.94782	0.00124196
5142	XPV	Cassette	20	388	22	402	22	356	16	73	17	86	21	93	D1A3	43652135-43652155:43658721-43658741	D1A2	43652135-43652155:43658030-43658050	chr6:43652155-43658721:+	-1.93681	3.63468e-05
3423	TPK1	Cassette	28	11	52	14	49	17	396	35	650	52	633	59	D1A3	143951191-143951211:143876608-143876628	D1A2	143951191-143951211:143919575-143919595	chr7:143876628-143951191:-	-1.93303	0.000364699
6134	NGFRAP1	Alt3Prime	9620	1382	10303	1190	9793	1278	6812	181	8342	313	8845	352	D1A3	102518670-102518690:102519093-102519113	D1A2	102518670-102518690:102519046-102519066	chrX:102518690-102519657:+	-1.92341	0.000696377
2498	C11orf61	Cassette	8	16	16	8	7	5	29	7	40	11	60	12	D1A3	124174976-124174996:124150060-124150080	D1A2	124174976-124174996:124154225-124154245	chr11:124150080-124174976:-	-1.91654	0.0355213
5586	THAP6	Cassette	59	642	44	582	56	770	112	379	181	555	154	589	D1A3	76661193-76661213:76684092-76684112	D1A2	76661193-76661213:76665969-76665989	chr4:76661213-76684092:+	-1.88002	0.000174621
1414	ODZ3	Cassette	18	67	16	61	19	64	77	63	106	110	89	101	D1A3	183901546-183901566:183909946-183909966	D1A2	183901546-183901566:183902289-183902309	chr4:183901566-183909946:+	-1.87752	0.000241125
25	EZH2	Cassette	466	1187	460	1521	437	1331	522	420	625	499	633	517	D1A3	148174494-148174514:148157853-148157873	D1A2	148174494-148174514:148160755-148160775	chr7:148157873-148174494:-	-1.87052	7.40638e-05
1921	MAZ	Cassette	109	2379	108	2493	110	2563	86	641	132	753	127	726	D1A3	29725695-29725715:29727051-29727071	D1A2	29725695-29725715:29725799-29725819	chr16:29725715-29727051:+	-1.86461	0.000143371
2435	BAIAP2	Cassette	464	122	642	122	513	128	923	52	1023	83	972	55	D1A3	76696884-76696904:76704164-76704184	D1A2	76696884-76696904:76699308-76699328	chr17:76696904-76704164:+	-1.86367	0.00119755
6149	NFKBIB	Alt3Prime	21	1386	20	1525	30	1384	125	1980	116	2054	134	2309	D1A3	44082671-44082691:44087550-44087570	D1A2	44082671-44082691:44087494-44087514	chr19:44082691-44087600:+	-1.86203	0.00108378
3658	SLC25A26	Cassette	36	645	28	745	35	699	247	1528	330	1906	329	1827	D1A3	66479502-66479522:66502591-66502611	D1A2	66479502-66479522:66495973-66495993	chr3:66479522-66502591:+	-1.86148	0.000453802
5843	SCLY	Cassette	14	7	23	10	24	12	301	30	324	50	364	55	D1A3	238642837-238642857:238655088-238655108	D1A2	238642837-238642857:238647162-238647182	chr2:238642857-238655088:+	-1.84917	0.00102365
1781	HMGXB4	Cassette	1144	94	1170	84	1206	73	1461	32	1826	35	2023	37	D1A3	33989847-33989867:33990640-33990660	D1A2	33989847-33989867:33989974-33989994	chr22:33989867-33990640:+	-1.84644	0.000246817
652	ERBB2IP	Cassette	733	127	701	98	994	141	2365	93	3121	129	3140	146	D1A3	65386515-65386535:65406607-65406627	D1A2	65386515-65386535:65400460-65400480	chr5:65386535-65406607:+	-1.83555	0.000117169
3097	NQO1	Cassette	7	4747	6	5015	10	5283	6	1701	16	2296	13	2155	D1A3	68306367-68306387:68302665-68302685	D1A2	68306367-68306387:68304513-68304533	chr16:68302685-68306367:-	-1.8242	0.00678688
5327	MINK	Alt3Prime	7822	215	8835	302	8257	263	11204	88	14023	119	13187	137	D1A3	4733820-4733840:4734593-4734613	D1A2	4733820-4733840:4734298-4734318	chr17:4733840-4734812:+	-1.81119	0.000282971
6029	TPM3	Alt3Prime	17269	12	16730	22	17797	29	28515	7	40719	16	40943	15	D1A3	152409499-152409519:152396801-152396821	D1A2	152409499-152409519:152398128-152398148	chr1:152394403-152409499:-	-1.79897	0.0133918
550	UBE2L3	Cassette	37	10259	41	10516	41	10847	117	9000	173	11877	143	12371	D1A3	20252040-20252060:20295145-20295165	D1A2	20252040-20252060:20277149-20277169	chr22:20252060-20295145:+	-1.78798	6.1432e-05
3185	KRAS	Cassette	4373	637	4859	595	4310	746	2721	107	3234	146	3405	148	D1A3	25269814-25269834:25254092-25254112	D1A2	25269814-25269834:25259741-25259761	chr12:25254112-25269814:-	-1.77411	0.000339985
3280	ILF3	Cassette	22	14598	24	14531	18	14559	77	15476	102	19778	96	20055	D1A3	10648966-10648986:10650772-10650792	D1A2	10648966-10648986:10650288-10650308	chr19:10648986-10650772:+	-1.77293	0.000153403
6595	NFIB	Alt5Prime	204	57	166	47	233	68	418	35	549	43	532	47	D1A3	14106206-14106226:14103060-14103080	D1A2	14106179-14106199:14103060-14103080	chr9:14103080-14106345:-	-1.77215	4.98058e-06
6866	LIN52	Cassette	183	1982	248	2257	147	2034	230	698	299	938	239	900	D1A3	73634296-73634316:73735377-73735397	D1A2	73634296-73634316:73637610-73637630	chr14:73634316-73735377:+	-1.74984	0.000945245
292	PICALM	Cassette	637	155	746	134	679	191	1512	111	2065	145	2105	132	D1A3	85385516-85385536:85372644-85372664	D1A2	85385516-85385536:85379049-85379069	chr11:85372664-85385516:-	-1.74975	0.000983042
5974	SLC35A1	Cassette	11	235	8	249	6	236	10	96	15	113	14	137	D1A3	88243956-88243976:88267594-88267614	D1A2	88243956-88243976:88266944-88266964	chr6:88243976-88267594:+	-1.73592	0.00361734
1354	ABR	Cassette	79	8	66	15	70	9	412	15	448	23	503	22	D1A3	906987-907007:900604-900624	D1A2	906987-907007:906079-906099	chr17:900624-906987:-	-1.72591	0.00995998
254	BNIP1	Cassette	3829	214	4207	231	3766	234	2756	46	3495	60	3626	68	D1A3	172506547-172506567:172513930-172513950	D1A2	172506547-172506567:172511174-172511194	chr5:172506567-172513930:+	-1.71637	2.19127e-05
2688	CDC2L5	Alt3Prime	433	13	398	19	506	17	1374	16	1648	17	1894	22	D1A3	40094435-40094455:40099088-40099108	D1A2	40094435-40094455:40098908-40098928	chr7:40094455-40099361:+	-1.70299	0.00124812
5217	PDIA5	Cassette	18	29	28	20	39	36	47	17	48	13	49	16	D1A3	124325860-124325880:124347058-124347078	D1A2	124325860-124325880:124332016-124332036	chr3:124325880-124347058:+	-1.6845	0.0101362
3025	BRD8	Cassette	711	3297	897	3624	738	3652	1520	2031	1923	2573	1594	2507	D1A3	137523656-137523676:137520835-137520855	D1A2	137523656-137523676:137523167-137523187	chr5:137520855-137523656:-	-1.68104	0.000133372
6087	CDS2	Cassette	1119	21	1221	28	1226	32	1813	8	2257	14	2390	30	D1A3	5055775-5055795:5102168-5102188	D1A2	5055775-5055795:5056795-5056815	chr20:5055795-5102168:+	-1.677	0.0226594
1048	ATL2	Cassette	13	201	7	210	16	228	23	138	34	191	27	166	D1A3	38457788-38457808:38399645-38399665	D1A2	38457788-38457808:38424138-38424158	chr2:38399665-38457788:-	-1.6651	0.00825244
6423	ZNHIT3	Cassette	25	15	32	16	26	18	74	16	62	12	69	11	D1A3	31916722-31916742:31922769-31922789	D1A2	31916722-31916742:31916891-31916911	chr17:31916742-31922769:+	-1.65343	0.000903038
1231	HNRNPD	Cassette	7159	3729	7325	3819	7404	3635	39948	6443	49863	8011	48897	8221	D1A3	83496972-83496992:83495558-83495578	D1A2	83496972-83496992:83496840-83496860	chr4:83495578-83496972:-	-1.64521	1.30244e-06
843	EHBP1	Cassette	223	1083	231	1026	248	1255	1440	2025	2014	3287	1747	2734	D1A3	63059954-63059974:63071354-63071374	D1A2	63059954-63059974:63068569-63068589	chr2:63059974-63071354:+	-1.64185	4.17839e-05
2289	NAB2	Cassette	44	76	48	93	37	90	20	18	22	12	18	10	D1A3	55773225-55773245:55774661-55774681	D1A2	55773225-55773245:55773456-55773476	chr12:55773245-55774661:+	-1.63319	0.0041669
3399	CPNE1	Cassette	201	448	252	432	252	409	519	329	627	373	672	371	D1A3	33716095-33716115:33684239-33684259	D1A2	33716095-33716115:33710298-33710318	chr20:33684259-33716095:-	-1.63219	0.00043224
6462	AKT2	Cassette	211	3823	208	4467	190	4021	281	2149	395	2390	382	2297	D1A3	45482927-45482947:45454781-45454801	D1A2	45482927-45482947:45463078-45463098	chr19:45454801-45482927:-	-1.6291	0.000299182
5590	MIL1	Cassette	77	6179	66	6102	91	6372	93	2562	137	3305	129	3418	D1A3	16546067-16546087:16558906-16558926	D1A2	16546067-16546087:16551751-16551771	chr22:16546087-16558906:+	-1.62759	0.000226803
2000	ACIN1	Cassette	8171	373	8386	412	8595	415	5210	84	7387	108	7169	112	D1A3	22608524-22608544:22605037-22605057	D1A2	22608524-22608544:22607700-22607720	chr14:22605057-22608524:-	-1.626	6.46129e-06
184	L3MBTL3	Cassette	40	17	34	17	41	31	151	41	231	41	272	31	D1A3	130412211-130412231:130414086-130414106	D1A2	130412211-130412231:130412593-130412613	chr6:130412231-130414086:+	-1.6235	0.0207312
6788	BCL6	Cassette	18	159	19	128	17	140	95	233	129	289	102	311	D1A3	188928841-188928861:188926091-188926111	D1A2	188928841-188928861:188927360-188927380	chr3:188926111-188928841:-	-1.62349	0.000774973
6185	DBF4B	Cassette	424	282	402	291	364	392	369	103	522	117	466	135	D1A3	40163889-40163909:40166983-40167003	D1A2	40163889-40163909:40165071-40165091	chr17:40163909-40166983:+	-1.61275	0.00269354
790	R3HDM2	Cassette	131	28	146	18	130	27	102	5	156	8	168	13	D1A3	55969058-55969078:55964086-55964106	D1A2	55969058-55969078:55968940-55968960	chr12:55964106-55969058:-	-1.60478	0.00847072
400	DOCK9	Cassette	239	430	243	417	240	492	4452	2711	5423	3342	5424	3280	D1A3	98277084-98277104:98274739-98274759	D1A2	98277084-98277104:98276175-98276195	chr13:98274759-98277084:-	-1.60057	3.18493e-05
5280	C6orf134	Cassette	12	537	17	543	20	614	57	545	62	653	43	678	D1A3	30717983-30718003:30721650-30721670	D1A2	30717983-30718003:30718523-30718543	chr6:30718003-30721650:+	-1.59616	0.00470056
427	CTNNB1	Alt3Prime	2749	1489	2415	1587	3088	1576	11573	2279	17052	3085	16555	3114	D1A3	41255829-41255849:41256313-41256333	D1A2	41255829-41255849:41256154-41256174	chr3:41255849-41256943:+	-1.58688	0.000163241
3014	AML1/AMP19 fusion	Cassette	67	460	64	380	81	452	1133	2212	1542	3077	1424	3072	D1A3	35153640-35153660:35093609-35093629	D1A2	35153640-35153660:35128748-35128768	chr21:35093629-35153640:-	-1.58614	8.80919e-05
551	U2AF1	Cassette	563	3118	494	2908	662	2946	937	1572	1240	2153	1174	2186	D1A3	43397493-43397513:43393678-43393698	D1A2	43397493-43397513:43394591-43394611	chr21:43393698-43397493:-	-1.58045	0.000264815
1847	U2AF1	TwoMulx	563	3118	494	2908	662	2946	937	1572	1240	2153	1174	2186	D1A3	43397493-43397513:43393678-43393698	D1A2	43397493-43397513:43394591-43394611	chr21:43388922-43397493:-	-1.58045	0.000264815
883	ZNF76	Cassette	34	53	47	46	34	54	141	58	165	72	170	87	D1A3	35368779-35368799:35370210-35370230	D1A2	35368779-35368799:35369505-35369525	chr6:35368799-35370210:+	-1.57376	0.00311576
532	FBXO38	Cassette	177	157	151	187	184	173	701	230	836	275	837	304	D1A3	147785437-147785457:147793179-147793199	D1A2	147785437-147785457:147786968-147786988	chr5:147785457-147793179:+	-1.57319	0.000545696
6532	JMJD7-PLA2G4B	Cassette	254	50	300	67	264	59	155	10	189	16	158	11	D1A3	39907658-39907678:39914229-39914249	D1A2	39907658-39907678:39908593-39908613	chr15:39907678-39914229:+	-1.56383	0.000287605
6799	AF085995	Cassette	13	45	12	34	7	39	15	16	19	25	17	26	D1A3	120669372-120669392:120690981-120691001	D1A2	120669372-120669392:120684355-120684375	chr4:120669392-120690981:+	-1.55665	0.00882978
2972	CCNL2	Alt3Prime	111	4256	124	4538	112	4753	220	2955	290	3759	290	3919	D1A3	1318638-1318658:1316088-1316108	D1A2	1318638-1318658:1318026-1318046	chr1:1316008-1318638:-	-1.55387	1.90569e-05
5979	ENDOV	Cassette	19	72	20	102	24	93	30	34	35	46	28	56	D1A3	76004196-76004216:76010600-76010620	D1A2	76004196-76004216:76010222-76010242	chr17:76004216-76010600:+	-1.55061	0.00529468
5714	ESNA1	Cassette	22	314	25	262	19	308	632	2588	796	3905	906	4390	D1A3	126178223-126178243:126237727-126237747	D1A2	126178223-126178243:126217858-126217878	chr6:126178243-126237727:+	-1.54622	0.0016513
5304	TAF15	Alt5Prime	1693	23	1626	24	1733	32	3477	17	4399	28	4356	21	D1A3	31160673-31160693:31168832-31168852	D1A2	31160713-31160733:31168832-31168852	chr17:31160600-31168832:+	-1.54174	0.0011492
6479	BTBD3	Cassette	137	63	142	66	132	60	175	24	202	30	181	35	D1A3	11819582-11819602:11846981-11847001	D1A2	11819582-11819602:11846425-11846445	chr20:11819602-11846981:+	-1.54151	0.000506664
6402	TRIM41a	Cassette	30	2902	47	2970	41	3012	39	984	48	1458	54	1309	D1A3	180592475-180592495:180593241-180593261	D1A2	180592475-180592495:180593018-180593038	chr5:180592495-180593241:+	-1.53176	0.00174342
66	UNQ436	Cassette	158	29	153	40	148	44	87	5	109	12	107	10	D1A3	97613833-97613853:97644984-97645004	D1A2	97613833-97613853:97634303-97634323	chr15:97613853-97644984:+	-1.53083	0.0119447
1001	EP400	Cassette	44	240	50	180	42	226	45	62	54	98	57	102	D1A3	131012432-131012452:131030194-131030214	D1A2	131012432-131012452:131014029-131014049	chr12:131012452-131030194:+	-1.52054	0.0029537
2963	MDM2	MulSkip	13	8333	12	8152	25	8554	6	1463	11	1889	13	1961	D1A3	67500401-67500421:67508817-67508837	D1A2	67500401-67500421:67504409-67504429	chr12:67500421-67508817:+	-1.52001	0.0159014
2820	SMARCA4	Cassette	17158	717	18863	813	18459	816	16869	259	20473	302	20692	314	D1A3	11005173-11005193:11005798-11005818	D1A2	11005173-11005193:11005442-11005462	chr19:11005193-11005798:+	-1.51131	8.18267e-07
2834	PYCARD	Cassette	342	57	364	78	351	76	152	8	217	19	178	13	D1A3	31121238-31121258:31120643-31120663	D1A2	31121238-31121258:31121005-31121025	chr16:31120663-31121238:-	-1.50736	0.00369173
1523	CPSF6	Cassette	15	35	13	36	23	40	19	16	33	16	20	24	D1A3	67937932-67937952:67938636-67938656	D1A2	67937932-67937952:67938081-67938101	chr12:67937952-67938636:+	-1.50651	0.0244379
5773	SLC30A5	Cassette	48	6595	41	6177	41	6129	60	2428	63	3610	68	3992	D1A3	68434691-68434711:68439931-68439951	D1A2	68434691-68434711:68436213-68436233	chr5:68434711-68439931:+	-1.50221	0.00109238
2183	KIAA0515	Cassette	2062	979	2154	925	2064	1100	4384	799	5417	931	5698	872	D1A3	133357448-133357468:133360947-133360967	D1A2	133357448-133357468:133359612-133359632	chr9:133357468-133360947:+	-1.50086	0.000209799
1654	WARS	Cassette	15	38	11	52	15	31	110	123	143	139	125	126	D1A3	99912349-99912369:99897991-99898011	D1A2	99912349-99912369:99905328-99905348	chr14:99898011-99912349:-	-1.49921	0.0146506
1545	NRD1	Cassette	1321	25	1243	28	1400	20	3166	21	4305	26	4447	30	D1A3	52078485-52078505:52074452-52074472	D1A2	52078485-52078505:52074678-52074698	chr1:52074472-52078485:-	-1.49804	0.00162778
1478	USP8	Cassette	24	9934	21	9939	23	10500	6	1037	8	1514	13	1595	D1A3	48528954-48528974:48541768-48541788	D1A2	48528954-48528974:48538488-48538508	chr15:48528974-48541768:+	-1.49267	0.0016888
6493	TBC1D25	Cassette	18	24	16	20	28	30	177	79	253	113	257	104	D1A3	48284754-48284774:48302228-48302248	D1A2	48284754-48284774:48288200-48288220	chrX:48284774-48302228:+	-1.48944	0.000142654
2978	PRPF38B	Cassette	4903	77	5736	65	4840	79	6532	29	7918	45	8460	44	D1A3	109036992-109037012:109039846-109039866	D1A2	109036992-109037012:109037734-109037754	chr1:109037012-109039846:+	-1.48942	0.00163476
1884	MBNL2	Cassette	67	123	53	79	53	127	253	215	352	178	349	241	D1A3	96807870-96807890:96841576-96841596	D1A2	96807870-96807890:96815390-96815410	chr13:96807890-96841576:+	-1.48858	0.00719583
6046	ZNF138	Cassette	24	141	26	133	31	175	8	23	13	25	20	28	D1A3	63892364-63892384:63912730-63912750	D1A2	63892364-63892384:63911871-63911891	chr7:63892384-63912730:+	-1.48468	0.00834557
6634	HERPUD1	Alt5Prime	17	999	12	1228	16	942	53	1153	49	1341	50	1385	D1A3	55531481-55531501:55533544-55533564	D1A2	55531638-55531658:55533544-55533564	chr16:55531307-55533544:+	-1.47471	0.00700655
1007	PWWP2A	Cassette	41	718	43	679	42	763	131	843	153	1051	197	1050	D1A3	159452685-159452705:159437733-159437753	D1A2	159452685-159452705:159440335-159440355	chr5:159437753-159452685:-	-1.47142	0.000301092
1905	ABLIM1	Cassette	24	38	17	30	18	42	106	86	159	87	152	105	D1A3	116201372-116201392:116195132-116195152	D1A2	116201372-116201392:116197749-116197769	chr10:116195152-116201372:-	-1.47002	0.00330369
385	ZDHHC16	Cassette	227	584	244	621	286	762	944	820	1134	1196	1299	1165	D1A3	99203390-99203410:99204460-99204480	D1A2	99203390-99203410:99203545-99203565	chr10:99203410-99204460:+	-1.4694	7.85684e-05
6357	KIAA1731	Cassette	27	300	26	333	34	309	38	166	53	219	57	194	D1A3	93075431-93075451:93079558-93079578	D1A2	93075431-93075451:93075589-93075609	chr11:93075451-93079558:+	-1.46529	0.0012482
2604	RBM9	Cassette	79	1966	106	1983	68	1927	533	4243	613	5523	668	5856	D1A3	34504017-34504037:34491456-34491476	D1A2	34504017-34504037:34494322-34494342	chr22:34491476-34504017:-	-1.46371	0.00138232
1661	PEX11A	Cassette	353	3014	413	2888	419	3613	278	768	340	1010	354	1106	D1A3	88034811-88034831:88028163-88028183	D1A2	88034811-88034831:88030761-88030781	chr15:88028183-88034811:-	-1.44256	0.000203334
6469	PDE4DIP	Alt3Prime	9	341	7	271	12	400	275	3453	350	4863	334	4732	D1A3	143565521-143565541:143563780-143563800	D1A2	143565521-143565541:143563836-143563856	chr1:143562783-143565521:-	-1.43536	7.67125e-05
1780	DCLRE1B	Cassette	69	438	54	371	61	408	9	25	7	15	8	20	D1A3	114249900-114249920:114252153-114252173	D1A2	114249900-114249920:114251140-114251160	chr1:114249920-114252153:+	-1.43098	0.000229881
450	DPY19L4	Cassette	88	2304	54	2109	105	2366	163	1647	241	2537	232	2640	D1A3	95843218-95843238:95847114-95847134	D1A2	95843218-95843238:95846586-95846606	chr8:95843238-95847114:+	-1.41689	0.00425131
687	MRE11A	Cassette	114	1019	97	1146	122	1157	290	1172	399	1459	433	1557	D1A3	93820032-93820052:93810029-93810049	D1A2	93820032-93820052:93818687-93818707	chr11:93810049-93820032:-	-1.41209	0.000448688
3207	RALY	Cassette	10	3425	15	3615	20	3559	37	3297	37	3936	51	4205	D1A3	32045578-32045598:32123532-32123552	D1A2	32045578-32045598:32082988-32083008	chr20:32045598-32123532:+	-1.41072	0.00863949
6389	NUDT7	Cassette	2787	2902	3017	3165	2879	2974	85	35	123	49	142	52	D1A3	76316962-76316982:76332979-76332999	D1A2	76316962-76316982:76327225-76327245	chr16:76316982-76332979:+	-1.41049	9.99061e-06
1652	MAPK3	Cassette	59	73	48	92	43	75	48	29	61	31	58	43	D1A3	30036491-30036511:30035805-30035825	D1A2	30036491-30036511:30036087-30036107	chr16:30035825-30036491:-	-1.39452	0.00493292
1056	KIAA1019	Cassette	58	8169	61	8232	38	8300	139	8172	164	10724	188	11230	D1A3	33840535-33840555:33851331-33851351	D1A2	33840535-33840555:33843651-33843671	chr21:33840555-33851331:+	-1.39207	0.00358817
1381	DNAJC5	Cassette	685	55	795	67	823	75	2054	67	2653	81	2473	86	D1A3	62032799-62032819:62033261-62033281	D1A2	62032799-62032819:62032905-62032925	chr20:62032819-62033261:+	-1.38474	5.32647e-05
1010	SLMAP	Cassette	1186	30	1303	25	1263	21	837	6	912	7	1071	9	D1A3	57825463-57825483:57850807-57850827	D1A2	57825463-57825483:57832402-57832422	chr3:57825483-57850807:+	-1.37513	0.001921
3282	EMR2	MulSkip	44	79	51	90	58	81	323	211	428	270	395	245	D1A3	14744153-14744173:14737596-14737616	D1A2	14744153-14744173:14738901-14738921	chr19:14737616-14744153:-	-1.37122	0.00032337
6567	ASXL1	Cassette	1045	834	1112	870	1057	813	2401	707	2936	858	2705	879	D1A3	30420567-30420587:30479591-30479611	D1A2	30420567-30420587:30423241-30423261	chr20:30420587-30479591:+	-1.36742	1.21063e-05
1438	OSBPL9	Cassette	542	1339	581	1172	626	1345	1273	926	1510	1327	1556	1533	D1A3	51890281-51890301:51952262-51952282	D1A2	51890281-51890301:51907693-51907713	chr1:51890301-51952262:+	-1.36251	0.000903595
6359	CRCP	Alt5Prime	38	1989	55	2185	47	2165	167	3046	209	3576	205	3703	D1A3	65217316-65217336:65230125-65230145	D1A2	65217372-65217392:65230125-65230145	chr7:65217239-65230125:+	-1.36225	0.000326643
1210	GLG1	Cassette	131	11083	181	10993	124	10620	278	7389	336	10321	351	11291	D1A3	73198055-73198075:73100304-73100324	D1A2	73198055-73198075:73123532-73123552	chr16:73100324-73198055:-	-1.35554	0.00174922
3176	ADAR	Alt3Prime	14	1032	15	963	10	945	17	427	15	543	19	561	D1A3	152836222-152836242:152836018-152836038	D1A2	152836222-152836242:152836075-152836095	chr1:152835904-152836222:-	-1.35271	0.003753
2585	OSBPL9	Cassette	98	1572	100	1506	87	1761	191	1460	295	1758	281	1843	D1A3	51988435-51988455:51998949-51998969	D1A2	51988435-51988455:51994579-51994599	chr1:51988455-51998949:+	-1.34423	0.0012825
2400	MAP2K3	AltStart	20	2535	17	2357	18	2423	115	6253	148	8012	167	8205	D1A3	21140095-21140115:21142317-21142337	D1A2	21128854-21128874:21142317-21142337	chr17:21128560-21142317:+	-1.34395	2.52187e-05
6729	MATR3	Cassette	52	2065	60	2043	68	2106	137	1659	148	2220	157	2215	D1A3	138642697-138642717:138670826-138670846	D1A2	138642697-138642717:138643522-138643542	chr5:138642717-138670826:+	-1.34349	0.000643094
5232	TOM1L1	Alt3Prime	668	7015	574	5951	597	6885	1524	5810	1646	7503	1965	8760	D1A3	50379652-50379672:50381910-50381930	D1A2	50379652-50379672:50381877-50381897	chr17:50379672-50381983:+	-1.33954	0.000143675
389	TSC2	Cassette	66	72	71	47	81	66	92	26	106	38	103	37	D1A3	2066567-2066587:2069033-2069053	D1A2	2066567-2066587:2067599-2067619	chr16:2066587-2069033:+	-1.33836	0.00495565
1923	COQ10B	Cassette	82	4694	107	4931	87	4584	145	3330	225	4008	194	4100	D1A3	198026613-198026633:198035507-198035527	D1A2	198026613-198026633:198032900-198032920	chr2:198026633-198035507:+	-1.33564	0.000697368
5180	ARNTL2	Alt5Prime	44	10	19	9	34	6	1201	138	1552	145	1612	178	D1A3	27377283-27377303:27412461-27412481	D1A2	27377316-27377336:27412461-27412481	chr12:27377254-27412461:+	-1.33413	0.0378872
5450	RCN2	Cassette	4537	370	4402	254	4516	335	2721	75	3762	97	4174	128	D1A3	75015098-75015118:75023153-75023173	D1A2	75015098-75015118:75021032-75021052	chr15:75015118-75023153:+	-1.33383	0.00129547
2921	CHD3	Cassette	41	268	56	339	62	351	82	177	101	240	82	227	D1A3	7753361-7753381:7754889-7754909	D1A2	7753361-7753381:7754470-7754490	chr17:7753381-7754889:+	-1.32658	0.000386538
122	CBFB	Alt5Prime	3128	1352	3344	1183	3408	1255	4014	657	5092	742	5329	825	D1A3	65673692-65673712:65690113-65690133	D1A2	65673723-65673743:65690113-65690133	chr16:65673616-65690113:+	-1.31024	0.000201197
5417	CALU	TwoMulx	13087	1652	11529	1523	12159	1516	15392	797	23266	1202	25305	1299	D1A3	128176074-128176094:128181551-128181571	D1A2	128176074-128176094:128181818-128181838	chr7:128176094-128186160:+	-1.30677	8.85793e-07
1356	R3HDM2	Cassette	366	96	396	116	448	93	458	41	542	59	570	62	D1A3	55975448-55975468:55969070-55969090	D1A2	55975448-55975468:55972679-55972699	chr12:55969090-55975448:-	-1.30382	0.00169501
3036	KLF10	AltStart	2276	152	2104	116	2389	178	1361	31	1821	47	1980	62	D1A3	103736969-103736989:103733781-103733801	D1A2	103734873-103734893:103733781-103733801	chr8:103733801-103737159:-	-1.29917	0.00213469
795	FOXN3	Cassette	331	62	274	59	305	70	253	27	381	25	415	37	D1A3	88817046-88817066:88716883-88716903	D1A2	88817046-88817066:88726526-88726546	chr14:88716903-88817046:-	-1.29672	0.00430925
2659	FOXN3	Cassette	331	62	274	59	305	70	253	27	381	25	415	37	D1A3	88817046-88817066:88716883-88716903	D1A2	88817046-88817066:88726526-88726546	chr14:88716903-88817046:-	-1.29672	0.00430925
3073	ADAM15	MulSkip	22	82	34	95	30	103	59	101	76	92	73	85	D1A3	153299912-153299932:153301344-153301364	D1A2	153299912-153299932:153300517-153300537	chr1:153299932-153301344:+	-1.29645	0.00385747
2787	PRKAG1	Alt3Prime	125	61	127	46	127	52	46	8	69	10	67	13	D1A3	47685792-47685812:47685573-47685593	D1A2	47685792-47685812:47685622-47685642	chr12:47685511-47685792:-	-1.2958	0.00177725
6400	G6PC3	Cassette	11	135	14	139	14	123	29	123	33	126	32	145	D1A3	39507644-39507664:39508203-39508223	D1A2	39507644-39507664:39507862-39507882	chr17:39507664-39508203:+	-1.28893	0.00123392
1642	ADAM9	Cassette	18	4614	30	4359	34	4557	199	11866	216	16377	237	17943	D1A3	39059377-39059397:39066722-39066742	D1A2	39059377-39059397:39059643-39059663	chr8:39059397-39066722:+	-1.28879	0.0151287
5981	SMA4	Cassette	316	726	340	694	382	751	314	255	364	340	368	310	D1A3	70127479-70127499:70182392-70182412	D1A2	70127479-70127499:70127783-70127803	chr5:70127499-70182392:+	-1.2836	0.000145234
6053	PFKM	Cassette	3102	7318	3451	7964	3266	7742	5913	5699	7291	6753	7150	7195	D1A3	46815068-46815088:46817770-46817790	D1A2	46815068-46815088:46815340-46815360	chr12:46815088-46817770:+	-1.28154	3.94549e-06
5192	TBC1D15	Cassette	240	5608	215	5408	263	5627	473	4834	724	7010	815	7243	D1A3	70560634-70560654:70573268-70573288	D1A2	70560634-70560654:70564857-70564877	chr12:70560654-70573268:+	-1.27931	0.000138751
6641	GNPAT	Cassette	257	22	215	19	292	23	768	26	1106	40	1160	40	D1A3	229453492-229453512:229462875-229462895	D1A2	229453492-229453512:229460590-229460610	chr1:229453512-229462875:+	-1.273	2.38948e-05
2319	CCNL1	Cassette	4069	176	4774	183	4268	168	4310	68	5579	104	5760	91	D1A3	158359348-158359368:158353619-158353639	D1A2	158359348-158359368:158357546-158357566	chr3:158353639-158359348:-	-1.27069	0.000186774
549	ARHGAP5	Cassette	125	3788	99	3674	110	4038	353	5721	537	7050	553	7702	D1A3	31616372-31616392:31656099-31656119	D1A2	31616372-31616392:31629458-31629478	chr14:31616392-31656099:+	-1.26675	0.00064299
3218	SFRS15	Alt3Prime	95	933	104	884	119	922	183	581	238	839	212	885	D1A3	31979581-31979601:31979338-31979358	D1A2	31979581-31979601:31979404-31979424	chr21:31979232-31979581:-	-1.26371	0.00114699
907	HNRNPH3	Cassette	435	1533	410	1850	384	1675	623	1060	954	1697	916	1561	D1A3	69767076-69767096:69768265-69768285	D1A2	69767076-69767096:69767620-69767640	chr10:69767096-69768265:+	-1.24978	0.000387525
3363	RPP38	Cassette	604	766	523	810	609	819	1548	938	1777	1066	1965	1092	D1A3	15179394-15179414:15185309-15185329	D1A2	15179394-15179414:15184222-15184242	chr10:15179414-15185309:+	-1.23629	0.00019467
5458	ZNF384	Cassette	1346	162	1483	198	1348	214	831	52	945	54	1019	56	D1A3	6657553-6657573:6652847-6652867	D1A2	6657553-6657573:6656666-6656686	chr12:6652867-6657553:-	-1.23281	0.000670848
1707	MBNL2	Cassette	3025	123	2858	79	3190	127	12499	215	14072	178	15120	241	D1A3	96807870-96807890:96816713-96816733	D1A2	96807870-96807890:96815390-96815410	chr13:96807890-96816713:+	-1.22985	0.00541369
28	TAF1	Alt3Prime	12	33	8	35	12	38	36	50	32	47	33	48	D1A3	70511841-70511861:70513587-70513607	D1A2	70511841-70511861:70513524-70513544	chrX:70511861-70513766:+	-1.22753	0.0035606
175	ABCC1	Cassette	11	49	13	45	21	49	33	60	70	76	55	79	D1A3	16080816-16080836:16091762-16091782	D1A2	16080816-16080836:16084723-16084743	chr16:16080836-16091762:+	-1.22184	0.0242654
594	ABCC1	MulSkip	11	49	13	45	21	49	33	60	70	76	55	79	D1A3	16080816-16080836:16091762-16091782	D1A2	16080816-16080836:16084723-16084743	chr16:16080836-16091762:+	-1.22184	0.0242654
2316	DKFZp434K245	Cassette	7	102	7	80	11	115	62	370	100	457	103	526	D1A3	129341250-129341270:129347860-129347880	D1A2	129341250-129341270:129347032-129347052	chr4:129341270-129347860:+	-1.21463	0.00259541
2840	CLTB	Cassette	8120	49	8012	48	8199	54	9768	22	12707	35	12340	38	D1A3	175757213-175757233:175752532-175752552	D1A2	175757213-175757233:175756119-175756139	chr5:175752552-175757213:-	-1.21324	0.000953362
3248	APC	AltStart	26	121	31	141	25	145	42	111	71	141	83	157	D1A3	112101501-112101521:112118468-112118488	D1A2	112071458-112071478:112118468-112118488	chr5:112071116-112118468:+	-1.20945	0.00297241
2849	C19orf48	Cassette	2488	245	2510	244	2644	199	1587	49	1959	87	2017	87	D1A3	55999640-55999660:55997306-55997326	D1A2	55999640-55999660:55997663-55997683	chr19:55997326-55999640:-	-1.20221	0.00463574
2919	OCEL1	Cassette	128	696	151	647	130	681	332	702	430	867	370	871	D1A3	17198988-17199008:17200064-17200084	D1A2	17198988-17199008:17199648-17199668	chr19:17199008-17200064:+	-1.20139	0.00066629
1554	HNRPDL	Cassette	57	4296	74	4705	72	4384	159	4580	206	5722	181	5525	D1A3	83567366-83567386:83566286-83566306	D1A2	83567366-83567386:83566790-83566810	chr4:83566306-83567366:-	-1.19285	0.000305187
5602	XPA	Cassette	1080	93	972	52	1116	104	2104	79	3335	108	3383	100	D1A3	99487025-99487045:99477670-99477690	D1A2	99487025-99487045:99484513-99484533	chr9:99477690-99487025:-	-1.19275	0.0114641
583	HNRNPL	AltStart	81	570	77	583	76	491	117	353	125	336	119	429	D1A3	44034775-44034795:44029894-44029914	D1A2	44032179-44032199:44029894-44029914	chr19:44029914-44034819:-	-1.18583	0.00105924
2470	SDR39U1	Cassette	7	40	10	52	11	46	21	50	28	55	30	68	D1A3	23981391-23981411:23980821-23980841	D1A2	23981391-23981411:23981286-23981306	chr14:23980841-23981391:-	-1.1837	0.00166681
2830	TIMM8B	Cassette	126	828	127	840	160	869	380	1031	526	1349	478	1391	D1A3	111462573-111462593:111461376-111461396	D1A2	111462573-111462593:111462224-111462244	chr11:111461396-111462573:-	-1.18109	0.00038455
2302	TRAPPC9	Cassette	43	154	49	151	44	150	19	42	26	36	33	35	D1A3	141514392-141514412:141484959-141484979	D1A2	141514392-141514412:141505902-141505922	chr8:141484979-141514392:-	-1.17828	0.0203531
605	SFRS10	Cassette	32	172	29	211	48	202	59	158	72	162	77	182	D1A3	187138306-187138326:187126088-187126108	D1A2	187138306-187138326:187127196-187127216	chr3:187126108-187138306:-	-1.17685	0.00806659
6409	ZMYM4	Cassette	585	89	428	78	582	88	1069	76	1536	109	1734	125	D1A3	35597614-35597634:35599381-35599401	D1A2	35597614-35597634:35597783-35597803	chr1:35597634-35599381:+	-1.17564	0.000186751
6266	CASP8	Alt3Prime	58	113	69	104	63	121	155	121	206	185	250	176	D1A3	201807060-201807080:201839454-201839474	D1A2	201807060-201807080:201839428-201839448	chr2:201807080-201839759:+	-1.17148	0.00174288
5151	NUB1	Alt5Prime	22	330	28	294	36	298	115	569	138	735	166	727	D1A3	150702200-150702220:150703866-150703886	D1A2	150702242-150702262:150703866-150703886	chr7:150702115-150703866:+	-1.16594	0.0113148
3066	RBM5	Cassette	35	60	46	49	30	58	74	37	86	59	91	83	D1A3	49975102-49975122:49984495-49984515	D1A2	49975102-49975122:49979906-49979926	chr3:49975122-49984495:+	-1.16541	0.0325357
5925	ITPR1	Alt5Prime	318	17	325	23	328	21	1349	43	1584	41	1701	45	D1A3	4691885-4691905:4693297-4693317	D1A2	4691912-4691932:4693297-4693317	chr3:4691751-4693297:+	-1.15738	0.00159695
3704	PRC1	Alt5Prime	396	227	422	245	340	227	138	36	178	46	143	43	D1A3	89313757-89313777:89311416-89311436	D1A2	89313680-89313700:89311416-89311436	chr15:89311436-89313857:-	-1.15142	0.000322561
1269	PAM	Cassette	29	131	27	157	27	156	288	646	355	909	356	862	D1A3	102230976-102230996:102277536-102277556	D1A2	102230976-102230996:102264958-102264978	chr5:102230996-102277536:+	-1.14932	0.000960471
808	CEP27	Cassette	8	234	7	257	6	273	13	262	27	355	22	375	D1A3	40637760-40637780:40640759-40640779	D1A2	40637760-40637780:40638828-40638848	chr15:40637780-40640759:+	-1.14511	0.0111834
5668	MAST2	Cassette	10	1046	11	1027	17	1077	35	1306	47	1944	54	2013	D1A3	46249178-46249198:46260208-46260228	D1A2	46249178-46249198:46257854-46257874	chr1:46249198-46260208:+	-1.14225	0.00704881
5558	M-RIP	Cassette	1052	5260	1201	5539	1032	5651	3776	9191	5117	11319	5050	11183	D1A3	17018094-17018114:17020464-17020484	D1A2	17018094-17018114:17019331-17019351	chr17:17018114-17020464:+	-1.1349	0.000181176
3597	ZYX	Cassette	15	4054	10	4279	15	4220	104	14413	121	16793	111	17920	D1A3	142789642-142789662:142790015-142790035	D1A2	142789642-142789662:142789807-142789827	chr7:142789662-142790015:+	-1.12976	0.00728829
959	C12orf30	Cassette	1540	820	1408	884	1510	845	1629	457	2458	657	2644	632	D1A3	110975744-110975764:110970610-110970630	D1A2	110975744-110975764:110971778-110971798	chr12:110970630-110975744:-	-1.12789	0.000327443
696	PHF8	Cassette	6	204	9	247	13	216	31	379	41	469	46	489	D1A3	54038850-54038870:54035977-54035997	D1A2	54038850-54038870:54037041-54037061	chrX:54035997-54038850:-	-1.12749	0.0223926
1348	PAN3	Cassette	60	171	105	170	93	175	108	108	126	108	116	113	D1A3	27692495-27692515:27728428-27728448	D1A2	27692495-27692515:27711715-27711735	chr13:27692515-27728428:+	-1.12612	0.0113062
81	SETD2	Cassette	1811	513	1632	526	1907	493	2508	392	3739	421	3707	482	D1A3	47100213-47100233:47083592-47083612	D1A2	47100213-47100233:47097557-47097577	chr3:47083612-47100213:-	-1.1222	0.00244831
2467	SF1	Cassette	101	174	99	163	103	178	542	438	709	547	652	498	D1A3	64290947-64290967:64289546-64289566	D1A2	64290947-64290967:64290183-64290203	chr11:64289566-64290947:-	-1.12122	4.88331e-06
5964	SGK3	Cassette	53	570	55	619	48	626	53	309	90	457	82	427	D1A3	67742470-67742490:67754509-67754529	D1A2	67742470-67742490:67752430-67752450	chr8:67742490-67754509:+	-1.1187	0.000422678
6460	TROVE2	Cassette	522	387	457	325	512	382	625	197	787	301	960	320	D1A3	191295509-191295529:191311572-191311592	D1A2	191295509-191295529:191304786-191304806	chr1:191295529-191311572:+	-1.09706	0.000214655
2154	TFDP1	Cassette	89	1401	109	1423	92	1515	414	3069	533	3737	579	3902	D1A3	113325582-113325602:113335435-113335455	D1A2	113325582-113325602:113333938-113333958	chr13:113325602-113335435:+	-1.09076	0.000581531
2833	SKIL	Alt5Prime	116	2276	109	1973	123	2441	260	2121	312	3072	365	3328	D1A3	171585089-171585109:171590704-171590724	D1A2	171585227-171585247:171590704-171590724	chr3:171585014-171590704:+	-1.08888	0.000258253
2260	USP14	Cassette	29	4327	33	4046	37	4086	82	4622	115	6718	109	7075	D1A3	156799-156819:170235-170255	D1A2	156799-156819:168932-168952	chr18:156819-170235:+	-1.08022	0.00156724
5325	C14orf135	Cassette	111	89	118	92	104	109	891	351	1110	460	1176	500	D1A3	59628870-59628890:59651170-59651190	D1A2	59628870-59628890:59644056-59644076	chr14:59628890-59651170:+	-1.07956	0.00151543
6868	RSRC1	Cassette	73	16348	64	17917	59	16658	63	8251	95	9836	73	10121	D1A3	159324454-159324474:159498521-159498541	D1A2	159324454-159324474:159403554-159403574	chr3:159324474-159498521:+	-1.07834	0.00310283
1215	ELK1	Cassette	81	1118	101	1119	100	1031	238	1137	218	1282	237	1428	D1A3	47394765-47394785:47385798-47385818	D1A2	47394765-47394785:47394349-47394369	chrX:47385818-47394765:-	-1.07313	0.00290153
3213	NUMB	Cassette	324	328	413	288	344	387	606	261	739	332	776	344	D1A3	72818819-72818839:72813734-72813754	D1A2	72818819-72818839:72815865-72815885	chr14:72813754-72818819:-	-1.07029	0.00700666
3554	DENND1A	Cassette	5	199	7	234	9	197	5	74	6	77	5	84	D1A3	125594686-125594706:125478869-125478889	D1A2	125594686-125594706:125559902-125559922	chr9:125478889-125594686:-	-1.06336	0.0190543
3429	ZNF808	Cassette	308	4289	318	4600	291	4344	223	1696	313	2126	330	2108	D1A3	57722756-57722776:57738330-57738350	D1A2	57722756-57722776:57727972-57727992	chr19:57722776-57738330:+	-1.06261	0.000178564
129	BAX	Cassette	6308	55	7284	71	6686	60	5808	35	7096	30	6684	22	D1A3	54151382-54151402:54155878-54155898	D1A2	54151382-54151402:54155307-54155327	chr19:54151402-54155878:+	-1.0617	0.014607
2683	GOLGA2	Cassette	7375	2546	7038	2649	7581	2650	7102	1453	10845	1856	10703	1533	D1A3	130069557-130069577:130068405-130068425	D1A2	130069557-130069577:130069354-130069374	chr9:130068425-130069557:-	-1.05967	0.00230958
6587	PRUNE	Cassette	502	1239	519	1137	559	1323	199	221	221	262	225	243	D1A3	149266407-149266427:149272905-149272925	D1A2	149266407-149266427:149267885-149267905	chr1:149266427-149272905:+	-1.05664	7.99404e-05
6280	SMA4	Cassette	4831	92	5259	92	5040	108	1907	21	2756	19	2476	26	D1A3	70051596-70051616:70081159-70081179	D1A2	70051596-70051616:70056821-70056841	chr5:70051616-70081159:+	-1.05423	0.0102891
686	MBTD1	Cassette	42	90	29	96	40	104	31	40	58	67	36	50	D1A3	46649693-46649713:46639345-46639365	D1A2	46649693-46649713:46641770-46641790	chr17:46639365-46649693:-	-1.05175	0.0059574
72	APP	Cassette	22	1002	26	1146	22	1110	129	2903	145	3702	186	3683	D1A3	26205923-26205943:26191836-26191856	D1A2	26205923-26205943:26199240-26199260	chr21:26191856-26205923:-	-1.05144	0.000966865
2997	DKFZp434M104	Cassette	1170	395	1420	416	1151	461	303	48	368	61	404	69	D1A3	18174617-18174637:18169400-18169420	D1A2	18174617-18174637:18170611-18170631	chrX:18169420-18174617:-	-1.04762	0.00145277
5570	MST4	Cassette	38	203	30	262	46	259	32	90	35	119	38	120	D1A3	131030258-131030278:131032777-131032797	D1A2	131030258-131030278:131031186-131031206	chrX:131030278-131032777:+	-1.04028	0.0120448
3154	RNPS1	Cassette	111	275	109	276	100	234	117	137	128	133	138	192	D1A3	2258056-2258076:2254313-2254333	D1A2	2258056-2258076:2254742-2254762	chr16:2254333-2258056:-	-1.03878	0.00121182
5341	FBXO38	Alt5Prime	125	134	138	196	128	171	293	197	440	253	405	247	D1A3	147787458-147787478:147793179-147793199	D1A2	147787683-147787703:147793179-147793199	chr5:147786968-147793179:+	-1.03627	0.00176292
5706	ARFIP1	Alt5Prime	1398	5072	1524	5452	1542	5232	1949	3240	2389	4302	2519	4374	D1A3	153920673-153920693:153970226-153970246	D1A2	153920808-153920828:153970226-153970246	chr4:153920561-153970226:+	-1.02757	2.07766e-05
5900	ARFIP1	Alt5Prime	1398	5072	1524	5452	1542	5232	1949	3240	2389	4302	2519	4374	D1A3	153920673-153920693:153970226-153970246	D1A2	153920808-153920828:153970226-153970246	chr4:153920586-153970226:+	-1.02757	2.07766e-05
1617	PITPNC1	Cassette	266	7119	318	7387	270	7194	179	2124	218	2577	195	2724	D1A3	63102100-63102120:63119149-63119169	D1A2	63102100-63102120:63113643-63113663	chr17:63102120-63119149:+	-1.02653	0.00058945
2632	CDC7	Cassette	8	378	5	406	10	402	16	409	20	513	18	501	D1A3	91751432-91751452:91752963-91752983	D1A2	91751432-91751452:91752092-91752112	chr1:91751452-91752963:+	-1.0264	0.0294299
785	CHTF8	Cassette	138	342	101	313	175	296	219	260	253	291	288	327	D1A3	67712839-67712859:67712033-67712053	D1A2	67712839-67712859:67712554-67712574	chr16:67712053-67712839:-	-1.02223	0.0161714
2793	CHTF8	Cassette	138	342	101	313	175	296	219	260	253	291	288	327	D1A3	67712839-67712859:67712033-67712053	D1A2	67712839-67712859:67712554-67712574	chr16:67712053-67712839:-	-1.02223	0.0161714
1425	PAPOLA	Cassette	1565	696	1519	619	1566	765	1615	381	2344	534	2543	505	D1A3	96092483-96092503:96101044-96101064	D1A2	96092483-96092503:96098908-96098928	chr14:96092503-96101044:+	-1.01741	0.000683654
2466	CDC42	AltEnd	8	2201	5	2025	7	2093	19	2501	20	3810	23	3701	D1A3	22285926-22285946:22289022-22289042	D1A2	22285926-22285946:22290507-22290527	chr1:22285946-22292023:+	-1.01519	0.0114141
6390	RPS18	Cassette	189561	398	205028	406	203417	419	153776	138	185068	203	188206	199	D1A3	33348461-33348481:33351551-33351571	D1A2	33348461-33348481:33351254-33351274	chr6:33348481-33351551:+	-1.01352	0.000392978
227	PPHLN1	Cassette	105	22	93	29	97	17	177	15	202	29	241	28	D1A3	41016023-41016043:41035229-41035249	D1A2	41016023-41016043:41031953-41031973	chr12:41016043-41035229:+	-1.00601	0.0382276

## Sheet: ndiff
event_id	gene_symbol	event_type	short_isoform(MCF7_1)	long_isoform(MCF7_1)	short_isoform(MCF7_2)	long_isoform(MCF7_2)	short_isoform(MCF7_3)	long_isoform(MCF7_3)	short_isoform(MDAMB231_1)	long_isoform(MDAMB231_1)	short_isoform(MDAMB231_2)	long_isoform(MDAMB231_2)	short_isoform(MDAMB231_3)	long_isoform(MDAMB231_3)		short_probepair		long_probepair	event_position	log2FC(7/231)	T test(p-value)
5560	POLR2F	Alt5Prime	9346	59	9884	65	9799	49	13686	41	16881	47	17261	54	D1A3	36682775-36682795:36685298-36685318	D1A2	36682834-36682854:36685298-36685318	chr22:36682725-36685298:+	-0.997338	0.00166849
1408	MAPKAP1	Cassette	8	242	10	257	8	245	40	552	43	613	48	743	D1A3	127509070-127509090:127471987-127472007	D1A2	127509070-127509090:127474723-127474743	chr9:127472007-127509070:-	-0.988956	0.000486102
619	SNRPA1	Cassette	125	31552	121	28765	123	32179	94	12056	133	17092	138	16915	D1A3	99644635-99644655:99643509-99643529	D1A2	99644635-99644655:99644001-99644021	chr15:99643529-99644635:-	-0.986008	2.81482e-05
874	VHL	Cassette	45	1117	48	922	42	1182	110	1525	161	1705	148	1768	D1A3	10158851-10158871:10166470-10166490	D1A2	10158851-10158871:10163197-10163217	chr3:10158871-10166470:+	-0.978532	0.00770696
6058	TMEM14B	Cassette	117	10987	124	12510	118	11912	229	13087	305	14102	311	14840	D1A3	10857897-10857917:10863360-10863380	D1A2	10857897-10857917:10859351-10859371	chr6:10857917-10863360:+	-0.974402	0.000653832
2270	USPL1	Cassette	159	107	151	89	138	119	119	48	176	77	214	55	D1A3	30090173-30090193:30093900-30093920	D1A2	30090173-30090193:30093209-30093229	chr13:30090193-30093900:+	-0.971605	0.027905
5501	HMBOX1	Cassette	637	1144	584	1048	637	1141	490	441	597	538	650	622	D1A3	28962464-28962484:28964453-28964473	D1A2	28962464-28962484:28962725-28962745	chr8:28962484-28964453:+	-0.964969	5.00441e-06
5770	RGNEF	Cassette	53	35	47	25	65	40	2399	747	3131	947	3195	993	D1A3	73243136-73243156:73272424-73272444	D1A2	73243136-73243156:73254667-73254687	chr5:73243156-73272424:+	-0.961527	0.00049151
5202	LETMD1	Alt5Prime	798	937	685	770	735	986	362	201	485	346	520	317	D1A3	49728401-49728421:49729083-49729103	D1A2	49728508-49728528:49729083-49729103	chr12:49728350-49729083:+	-0.958098	0.00182993
6284	ANKHD1	Cassette	13	281	12	261	13	268	8	111	14	108	8	102	D1A3	139819104-139819124:139832007-139832027	D1A2	139819104-139819124:139824435-139824455	chr5:139819124-139832007:+	-0.942735	0.0237656
6633	MANBAL	Cassette	1279	77	1480	63	1215	80	3246	92	3318	101	3577	101	D1A3	35351483-35351503:35360579-35360599	D1A2	35351483-35351503:35359112-35359132	chr20:35351503-35360579:+	-0.930722	0.00883758
3636	RPS6KB1	Cassette	50	136	44	138	59	131	11	12	12	25	13	16	D1A3	55362297-55362317:55363764-55363784	D1A2	55362297-55362317:55362942-55362962	chr17:55362317-55363764:+	-0.919832	0.0456599
5513	USP3	Cassette	82	51	71	63	86	50	73	28	87	30	106	38	D1A3	61584062-61584082:61611898-61611918	D1A2	61584062-61584082:61608265-61608285	chr15:61584082-61611898:+	-0.919504	0.00911157
5243	SSFA2	Cassette	27	4430	23	4370	24	4836	121	11955	166	15729	170	17296	D1A3	182495364-182495384:182502532-182502552	D1A2	182495364-182495384:182501132-182501152	chr2:182495384-182502532:+	-0.907124	0.00061997
3379	FAM98C	Cassette	32	4114	30	4340	32	4335	27	1894	29	2536	37	2321	D1A3	43588095-43588115:43591230-43591250	D1A2	43588095-43588115:43589389-43589409	chr19:43588115-43591230:+	-0.903654	0.00374806
6405	C10orf104	Cassette	1446	294	1536	289	1495	313	6336	718	8245	852	8779	932	D1A3	73645882-73645902:73653651-73653671	D1A2	73645882-73645902:73649817-73649837	chr10:73645902-73653651:+	-0.895879	0.000122015
5371	EHMT1	Cassette	325	334	354	352	362	326	324	168	358	190	351	186	D1A3	139633302-139633322:139730898-139730918	D1A2	139633302-139633322:139725239-139725259	chr9:139633322-139730898:+	-0.885926	0.000109109
418	RPP38	Alt5Prime	766	146	810	160	819	158	938	95	1066	111	1092	121	D1A3	15179394-15179414:15184222-15184242	D1A2	15179751-15179771:15184222-15184242	chr10:15179187-15184222:+	-0.878631	2.86462e-05
391	ADNP	Cassette	136	376	166	396	179	585	110	168	170	234	142	241	D1A3	48980769-48980789:48953925-48953945	D1A2	48980769-48980789:48978749-48978769	chr20:48953945-48980769:-	-0.864949	0.00536247
3600	WBSCR22	Cassette	4417	518	4281	560	4661	519	3644	251	4875	326	4817	297	D1A3	72746296-72746316:72749870-72749890	D1A2	72746296-72746316:72749731-72749751	chr7:72746316-72749870:+	-0.862832	0.000495121
2543	GIPC1	Cassette	677	6252	784	6457	621	6644	746	3895	996	5202	1003	5048	D1A3	14463467-14463487:14452570-14452590	D1A2	14463467-14463487:14454798-14454818	chr19:14452590-14463467:-	-0.855934	0.00150541
1649	GIPC1	Cassette	901	6736	1008	7570	976	7082	823	3093	885	3867	915	3906	D1A3	14467848-14467868:14463535-14463555	D1A2	14467848-14467868:14464704-14464724	chr19:14463555-14467848:-	-0.846313	0.000258694
6720	UBE2E2	Cassette	29	569	28	579	20	574	66	1041	114	1230	105	1246	D1A3	23233787-23233807:23549048-23549068	D1A2	23233787-23233807:23516102-23516122	chr3:23233807-23549048:+	-0.842531	0.023949
6393	PCNP	Alt3Prime	250	4032	235	4084	288	4112	435	3800	538	4972	560	4872	D1A3	102775793-102775813:102781375-102781395	D1A2	102775793-102775813:102781323-102781343	chr3:102775813-102781538:+	-0.83679	0.000661637
521	CDCA7L	Cassette	199	214	195	197	197	164	1515	863	2015	979	1929	1107	D1A3	21922896-21922916:21914630-21914650	D1A2	21922896-21922916:21917877-21917897	chr7:21914650-21922896:-	-0.836515	0.0035453
1095	PRPF3	Cassette	14824	3196	17929	3488	13751	3425	7015	860	8925	1104	9441	1146	D1A3	148564943-148564963:148567402-148567422	D1A2	148564943-148564963:148566639-148566659	chr1:148564963-148567402:+	-0.8349	0.0012915
1002	CPNE1	Cassette	133	2297	126	2417	135	2286	277	2941	369	3518	352	3456	D1A3	33710265-33710285:33684239-33684259	D1A2	33710265-33710285:33706660-33706680	chr20:33684259-33710265:-	-0.8323	0.000329799
1459	ZBTB20	Cassette	166	26	168	34	169	29	233	29	346	31	405	35	D1A3	115590541-115590561:115581921-115581941	D1A2	115590541-115590561:115582457-115582477	chr3:115581941-115590541:-	-0.83226	0.0139753
1446	ZMYND8	Alt3Prime	105	261	98	254	106	297	442	688	550	808	606	848	D1A3	45372206-45372226:45361003-45361023	D1A2	45372206-45372226:45361078-45361098	chr20:45360879-45372206:-	-0.832001	0.000246471
5460	C1orf142	Cassette	17	1070	21	1107	24	1153	46	1440	63	1685	54	1827	D1A3	225989803-225989823:226013318-226013338	D1A2	225989803-225989823:226002015-226002035	chr1:225989823-226013318:+	-0.830784	0.00541415
2948	SFRS3	Cassette	992	2730	1199	3004	1149	2920	1630	2485	2162	2966	1988	2991	D1A3	36674718-36674738:36676906-36676926	D1A2	36674718-36674738:36675575-36675595	chr6:36674738-36676906:+	-0.825765	0.000205356
6496	UBA5	Alt5Prime	208	20	175	22	227	21	399	18	539	37	538	35	D1A3	133862212-133862232:133867356-133867376	D1A2	133862562-133862582:133867356-133867376	chr3:133861835-133867356:+	-0.824222	0.0249729
1392	PATZ1	AltEnd	72	196	84	200	75	204	31	52	39	51	31	45	D1A3	30068882-30068902:30067649-30067669	D1A2	30068882-30068902:30061829-30061849	chr22:30051789-30068882:-	-0.823002	0.00254451
5922	SNX24	Alt5Prime	3797	9	3522	7	4033	7	7524	8	9550	13	9647	10	D1A3	122365578-122365598:122371275-122371295	D1A2	122365654-122365674:122371275-122371295	chr5:122365533-122371275:+	-0.815413	0.0107209
544	THYN1	Cassette	42	883	53	856	41	915	135	1726	196	1943	182	2004	D1A3	133624270-133624290:133623568-133623588	D1A2	133624270-133624290:133624043-133624063	chr11:133623588-133624270:-	-0.813647	0.0103645
382	C11orf80	Cassette	317	2667	314	2718	312	2807	99	504	134	665	130	631	D1A3	66283123-66283143:66320327-66320347	D1A2	66283123-66283143:66312206-66312226	chr11:66283143-66320327:+	-0.80587	1.96046e-05
1367	C11orf80	Cassette	317	2667	314	2718	312	2807	99	504	134	665	130	631	D1A3	66283123-66283143:66320327-66320347	D1A2	66283123-66283143:66312206-66312226	chr11:66283143-66320327:+	-0.80587	1.96046e-05
3575	RBM4	Cassette	2117	3131	2239	3449	2339	3287	2006	1720	2650	2233	2701	2257	D1A3	66164150-66164170:66170073-66170093	D1A2	66164150-66164170:66167496-66167516	chr11:66164170-66170073:+	-0.802272	3.59256e-05
2254	CUL2	Cassette	36	1081	35	1008	33	1112	87	1451	118	1959	109	2190	D1A3	35342632-35342652:35339356-35339376	D1A2	35342632-35342652:35340878-35340898	chr10:35339376-35342632:-	-0.796364	0.00215057
5994	RUSC1	Alt3Prime	215	1410	230	1665	212	1622	41	203	59	225	64	242	D1A3	153562305-153562325:153563312-153563332	D1A2	153562305-153562325:153562994-153563014	chr1:153562325-153563547:+	-0.782318	0.00546662
2241	CPNE1	Cassette	201	1324	252	1173	252	1329	519	1489	627	2115	672	2210	D1A3	33716095-33716115:33684239-33684259	D1A2	33716095-33716115:33710330-33710350	chr20:33684259-33716095:-	-0.781673	0.00876373
6822	PGS1	Alt3Prime	180	50	161	43	158	48	227	32	257	48	294	50	D1A3	73911745-73911765:73922627-73922647	D1A2	73911745-73911765:73922554-73922574	chr17:73911765-73922703:+	-0.777186	0.00409038
5959	NACA	Alt3Prime	7301	476	5334	417	6511	478	4467	189	5704	242	6332	267	D1A3	55405313-55405333:55404554-55404574	D1A2	55405313-55405333:55404580-55404600	chr12:55404502-55405313:-	-0.768512	0.000561898
317	DSP	Alt5Prime	4752	6650	4214	6028	4883	6567	650	597	1000	748	981	778	D1A3	7524984-7525004:7527873-7527893	D1A2	7526781-7526801:7527873-7527893	chr6:7524506-7527873:+	-0.768286	0.0011179
210	PRPF18	Cassette	432	58	354	65	409	83	229	29	432	41	419	36	D1A3	13669138-13669158:13679463-13679483	D1A2	13669138-13669158:13673773-13673793	chr10:13669158-13679463:+	-0.758793	0.0366542
2717	C7orf44	Cassette	102	54	94	52	115	53	102	30	119	33	120	41	D1A3	43735552-43735572:43654756-43654776	D1A2	43735552-43735572:43656816-43656836	chr7:43654776-43735552:-	-0.75868	0.00317547
3577	C7orf44	Cassette	102	54	94	52	115	53	102	30	119	33	120	41	D1A3	43735552-43735572:43654756-43654776	D1A2	43735552-43735572:43656816-43656836	chr7:43654776-43735552:-	-0.75868	0.00317547
5643	NCRNA00188	Cassette	3565	256964	3747	284272	3637	283565	4367	198462	5961	263615	5819	258568	D1A3	16284272-16284292:16285406-16285426	D1A2	16284272-16284292:16285112-16285132	chr17:16284292-16285406:+	-0.751753	2.88917e-05
5906	LYRM1	Cassette	1708	593	1827	500	1945	594	3756	604	4447	850	4495	890	D1A3	20819692-20819712:20834378-20834398	D1A2	20819692-20819712:20821308-20821328	chr16:20819712-20834378:+	-0.751134	0.00521961
6451	WIPF2	Alt5Prime	215	6375	198	6011	234	6269	511	8423	617	10480	592	10729	D1A3	35670385-35670405:35672302-35672322	D1A2	35670425-35670445:35672302-35672322	chr17:35670312-35672302:+	-0.749589	0.00039615
1657	ILK	Alt3Prime	57	306	42	313	47	321	248	849	265	1060	267	1126	D1A3	6581608-6581628:6582031-6582051	D1A2	6581608-6581628:6581985-6582005	chr11:6581628-6582166:+	-0.74744	0.0112229
2048	TAF6	Alt5Prime	322	2057	324	2039	290	2086	222	795	265	1008	215	970	D1A3	99549642-99549662:99549493-99549513	D1A2	99549612-99549632:99549493-99549513	chr7:99549513-99549827:-	-0.744782	0.00311808
1964	PBRM1	Cassette	22	114	23	113	22	108	86	287	134	364	118	348	D1A3	52653759-52653779:52651081-52651101	D1A2	52653759-52653779:52652379-52652399	chr3:52651101-52653759:-	-0.741628	0.00118636
5408	STAG3L1	Cassette	88	4213	94	4361	91	4540	52	1525	61	1923	71	1856	D1A3	74829274-74829294:74832459-74832479	D1A2	74829274-74829294:74831837-74831857	chr7:74829294-74832459:+	-0.732315	0.000967424
460	SNHG3-RCC1	Cassette	1132	333	1240	314	1206	287	1683	268	2170	306	2065	358	D1A3	28729018-28729038:28730901-28730921	D1A2	28729018-28729038:28729621-28729641	chr1:28729038-28730901:+	-0.729014	0.00435304
1157	SNHG3-RCC1	Cassette	1132	333	1240	314	1206	287	1683	268	2170	306	2065	358	D1A3	28729018-28729038:28730901-28730921	D1A2	28729018-28729038:28729621-28729641	chr1:28729038-28730901:+	-0.729014	0.00435304
807	MYST2	Cassette	307	6413	337	6759	312	5987	357	4268	436	5266	433	5401	D1A3	45237786-45237806:45243836-45243856	D1A2	45237786-45237806:45241479-45241499	chr17:45237806-45243836:+	-0.719411	5.55587e-05
5091	THBS3	Cassette	22	2713	30	3173	21	3046	11	813	14	1142	14	992	D1A3	153437311-153437331:153436508-153436528	D1A2	153437311-153437331:153437005-153437025	chr1:153436528-153437311:-	-0.715617	0.00777991
2151	ARFGAP1	Cassette	130	2521	106	2952	117	2691	137	2212	174	2798	213	2306	D1A3	61377417-61377437:61378276-61378296	D1A2	61377417-61377437:61377887-61377907	chr20:61377437-61378276:+	-0.714575	0.0426447
2844	CASC4	Cassette	103	1163	90	1054	80	1177	130	967	211	1450	168	1460	D1A3	42460446-42460466:42492825-42492845	D1A2	42460446-42460466:42482376-42482396	chr15:42460466-42492825:+	-0.710245	0.0102729
2071	SGSM2	Cassette	920	141	952	159	915	176	521	56	642	67	628	63	D1A3	2215365-2215385:2221305-2221325	D1A2	2215365-2215385:2217314-2217334	chr17:2215385-2221305:+	-0.709799	0.00206501
1613	SYNCRIP	Cassette	314	4040	341	4243	334	4297	790	6355	1051	7737	962	7685	D1A3	86409233-86409253:86406981-86407001	D1A2	86409233-86409253:86407868-86407888	chr6:86407001-86409233:-	-0.707418	8.84343e-05
1421	YTHDC1	Cassette	100	1331	99	1264	108	1425	164	1445	234	1937	271	1914	D1A3	68881620-68881640:68880490-68880510	D1A2	68881620-68881640:68881140-68881160	chr4:68880510-68881620:-	-0.707317	0.00185969
288	PPIL5	Cassette	139	104	138	112	140	123	186	89	218	109	217	112	D1A3	49138916-49138936:49150723-49150743	D1A2	49138916-49138936:49143867-49143887	chr14:49138936-49150723:+	-0.703727	0.000683014
5648	SDHC	Cassette	202	104	184	92	221	82	200	48	285	86	243	75	D1A3	159577049-159577069:159598742-159598762	D1A2	159577049-159577069:159593090-159593110	chr1:159577069-159598742:+	-0.69844	0.0214055
1867	RIC8B	Cassette	176	400	163	374	205	403	322	508	467	596	565	674	D1A3	105778300-105778320:105803811-105803831	D1A2	105778300-105778320:105788730-105788750	chr12:105778320-105803811:+	-0.697864	0.00782329
2119	PPP2R5E	Cassette	115	2996	79	2903	114	3244	86	1835	119	2171	131	2161	D1A3	63075999-63076019:62958545-62958565	D1A2	63075999-63076019:62990336-62990356	chr14:62958565-63075999:-	-0.694954	0.0194403
2940	ITGB5	Cassette	6	4555	5	4549	5	4839	15	10117	28	15021	34	15159	D1A3	126019157-126019177:125998334-125998354	D1A2	126019157-126019177:126010673-126010693	chr3:125998354-126019157:-	-0.683626	0.027753
6606	SELO	Cassette	275	23	299	28	298	26	253	15	284	13	293	18	D1A3	48991447-48991467:48996272-48996292	D1A2	48991447-48991467:48993023-48993043	chr22:48991467-48996272:+	-0.67838	0.00878739
3051	SPIN1	Cassette	68	978	56	1017	56	1046	84	774	80	1048	108	1069	D1A3	90253704-90253724:90273106-90273126	D1A2	90253704-90253724:90267230-90267250	chr9:90253724-90273106:+	-0.676588	0.0258554
2492	CNOT4	Cassette	215	706	163	732	218	814	159	400	200	501	218	476	D1A3	134729209-134729229:134698458-134698478	D1A2	134729209-134729229:134699338-134699358	chr7:134698478-134729209:-	-0.666862	0.0105882
1989	PRMT1	Cassette	4967	247	5306	295	5247	298	8917	309	10697	363	9588	324	D1A3	54872365-54872385:54875555-54875575	D1A2	54872365-54872385:54874940-54874960	chr19:54872385-54875555:+	-0.6608	0.000398732
3163	NARG2	Alt3Prime	863	578	868	545	870	547	1793	651	2318	990	2433	1059	D1A3	58555553-58555573:58547633-58547653	D1A2	58555553-58555573:58547793-58547813	chr15:58547551-58555553:-	-0.656618	0.00176324
1065	EIF4A2	Cassette	41775	11900	43672	12143	41558	12171	29592	5484	38550	7475	41627	6864	D1A3	187988345-187988365:187989607-187989627	D1A2	187988345-187988365:187988792-187988812	chr3:187988365-187989607:+	-0.656317	0.000844362
2647	CCNC	Cassette	6611	471	6767	390	7061	399	9123	357	11506	453	11639	449	D1A3	100099708-100099728:100098186-100098206	D1A2	100099708-100099728:100098850-100098870	chr6:100098206-100099708:-	-0.654967	0.00365457
3114	CSDE1	Cassette	59965	1183	59832	1235	60866	1149	15202	231	20248	227	21332	247	D1A3	115082106-115082126:115080979-115080999	D1A2	115082106-115082126:115081687-115081707	chr1:115080999-115082106:-	-0.654138	0.0104798
1106	FLJ00338	Cassette	81	9366	93	10411	73	10074	166	13421	225	17047	217	16481	D1A3	43005417-43005437:43011289-43011309	D1A2	43005417-43005437:43010190-43010210	chr6:43005437-43011289:+	-0.646992	0.00280043
5821	RBM14	Alt5Prime	40	1559	40	1979	31	1723	50	1343	43	1533	53	1549	D1A3	66148351-66148371:66150507-66150527	D1A2	66149705-66149725:66150507-66150527	chr11:66148260-66150507:+	-0.645717	0.0288307
2485	ARFIP1	Cassette	6887	31	7453	47	6724	29	9914	34	12563	34	12677	45	D1A3	154004296-154004316:154013053-154013073	D1A2	154004296-154004316:154011354-154011374	chr4:154004316-154013053:+	-0.63123	0.0411535
5392	XPR1	Cassette	302	550	243	573	347	580	524	621	713	903	723	933	D1A3	179070784-179070804:179099466-179099486	D1A2	179070784-179070804:179072280-179072300	chr1:179070804-179099466:+	-0.629949	0.0148981
1032	CNBP	Alt5Prime	9523	1518	9369	1576	9712	1560	8817	891	11413	1250	11564	1239	D1A3	130373187-130373207:130373051-130373071	D1A2	130373166-130373186:130373051-130373071	chr3:130373071-130373304:-	-0.620256	0.000125739
5887	ZDHHC4	Alt5Prime	3776	58	3623	40	4221	63	3856	36	5139	38	5608	57	D1A3	6584856-6584876:6586710-6586730	D1A2	6584882-6584902:6586710-6586730	chr7:6584721-6586710:+	-0.616966	0.0395828
362	CSNK1G3	Cassette	2483	25	2440	20	2474	28	2272	16	3234	19	3306	21	D1A3	122954987-122955007:122968316-122968336	D1A2	122954987-122955007:122958631-122958651	chr5:122955007-122968316:+	-0.609818	0.0172957
1288	BAT2L	Cassette	489	31	509	33	499	35	854	40	950	44	981	37	D1A3	133338912-133338932:133342951-133342971	D1A2	133338912-133338932:133339661-133339681	chr9:133338932-133342951:+	-0.605646	0.00544573
187	BPTF	Cassette	128	2529	123	2459	171	2575	98	1224	148	1640	139	1703	D1A3	63301578-63301598:63318421-63318441	D1A2	63301578-63301598:63302133-63302153	chr17:63301598-63318421:+	-0.603524	0.0137506
6432	EPN2	Cassette	3929	72	4188	84	4186	115	3402	48	3854	52	3897	60	D1A3	19081417-19081437:19125860-19125880	D1A2	19081417-19081437:19123767-19123787	chr17:19081437-19125860:+	-0.594849	0.0327799
7	R3HDM2	Cassette	366	4836	396	4688	448	5268	458	3555	542	4739	570	4664	D1A3	55975448-55975468:55969070-55969090	D1A2	55975448-55975468:55972697-55972717	chr12:55969090-55975448:-	-0.575934	0.00145288
6156	CCND3	Cassette	63	341	47	372	65	351	361	1476	403	1721	427	1710	D1A3	42124216-42124236:42013090-42013110	D1A2	42124216-42124236:42016281-42016301	chr6:42013110-42124216:-	-0.575391	0.0360584
5860	KLC1	Cassette	252	2380	225	2360	242	2641	636	5028	1000	6567	992	6314	D1A3	103215615-103215635:103223170-103223190	D1A2	103215615-103215635:103221075-103221095	chr14:103215635-103223170:+	-0.57	0.00790302
1755	STAG2	Cassette	1801	70	1913	77	1857	64	867	26	1099	25	1133	28	D1A3	123052275-123052295:123055548-123055568	D1A2	123052275-123052295:123052384-123052404	chrX:123052295-123055548:+	-0.559084	0.0147947
6499	ARV1	Cassette	7	1081	5	940	8	1070	16	1695	23	2199	19	2328	D1A3	229181628-229181648:229192478-229192498	D1A2	229181628-229181648:229190688-229190708	chr1:229181648-229192478:+	-0.548564	0.0357591
5591	PCNP	Cassette	260	69178	266	73561	277	70038	296	55032	431	75577	423	77896	D1A3	102787025-102787045:102794160-102794180	D1A2	102787025-102787045:102791748-102791768	chr3:102787045-102794160:+	-0.543915	0.000284472
1908	THRB	TwoMulx	43	161	49	195	47	184	7	19	12	26	8	26	D1A3	24353794-24353814:24334969-24334989	D1A2	24353794-24353814:24313846-24313866	chr3:24245496-24353794:-	-0.536585	0.0350675
2034	HNRNPUL1	AltStart	108	1307	112	1522	137	1497	93	904	124	1076	150	1090	D1A3	46460307-46460327:46465967-46465987	D1A2	46462523-46462543:46465967-46465987	chr19:46460230-46465967:+	-0.517267	0.0273301
3693	MAPK9	TwoMulx	2514	203	2669	216	2711	232	1380	93	1599	90	1753	91	D1A3	179608578-179608598:179607096-179607116	D1A2	179608578-179608598:179607512-179607532	chr5:179602361-179608578:-	-0.501984	0.0118736
3688	BTRC	Cassette	65	24	58	25	56	26	78	25	121	35	124	35	D1A3	103103955-103103975:103211727-103211747	D1A2	103103955-103103975:103180091-103180111	chr10:103103975-103211727:+	-0.499198	0.0113186
144	CDCA7L	Cassette	199	160	195	210	197	185	1515	986	2015	1285	1929	1360	D1A3	21922896-21922916:21914630-21914650	D1A2	21922896-21922916:21917874-21917894	chr7:21914650-21922896:-	-0.491488	0.0192083
1235	SFRS7	Cassette	121	3978	119	3872	127	4121	186	4462	240	5757	255	5594	D1A3	38827339-38827359:38825813-38825833	D1A2	38827339-38827359:38826805-38826825	chr2:38825833-38827339:-	-0.486422	0.000359787
1181	DNAJC7	Cassette	351	72	323	74	346	88	623	100	787	146	886	130	D1A3	37393362-37393382:37389160-37389180	D1A2	37393362-37393382:37393218-37393238	chr17:37389180-37393362:-	-0.483962	0.0220868
579	UBP1	Cassette	143	69	192	78	162	74	176	66	259	72	216	68	D1A3	33425731-33425751:33419380-33419400	D1A2	33425731-33425751:33425273-33425293	chr3:33419400-33425731:-	-0.482681	0.0291877
2231	NONO	Cassette	2306	489	2728	583	2568	578	1679	260	2233	346	2292	370	D1A3	70421008-70421028:70427203-70427223	D1A2	70421008-70421028:70421558-70421578	chrX:70421028-70427203:+	-0.465634	0.000155458
6083	PICALM	Alt3Prime	155	3116	134	3203	191	3566	111	1595	145	2206	132	2078	D1A3	85385516-85385536:85379049-85379069	D1A2	85385516-85385536:85379070-85379090	chr11:85378940-85385516:-	-0.460773	0.0148569
3316	SMAD3	AltStart	5	114	5	94	8	129	52	696	55	780	54	756	D1A3	65205356-65205376:65244286-65244306	D1A2	65145732-65145752:65244286-65244306	chr15:65145248-65244286:+	-0.459674	0.0351187
6749	EFCAB2	Cassette	578	150	601	182	626	177	1001	236	1406	293	1490	260	D1A3	243200348-243200368:243247166-243247186	D1A2	243200348-243200368:243232045-243232065	chr1:243200368-243247166:+	-0.457996	0.0317799
5865	CDKN2AIP	Alt5Prime	838	673	965	738	995	749	1372	732	1560	893	1662	974	D1A3	184603761-184603781:184604234-184604254	D1A2	184603792-184603812:184604234-184604254	chr4:184603681-184604234:+	-0.456374	0.00076644
1950	HMGN3	Cassette	1681	123	1688	116	1614	126	817	46	1090	55	1138	64	D1A3	79968711-79968731:79968142-79968162	D1A2	79968711-79968731:79968571-79968591	chr6:79968162-79968711:-	-0.432272	0.00441688
2942	DKFZp762L0110	Cassette	79	4796	70	5247	77	5057	41	1946	55	2478	46	2634	D1A3	47359704-47359724:47351992-47352012	D1A2	47359704-47359724:47359180-47359200	chr12:47352012-47359704:-	-0.429095	0.0355053
2303	MED14	Cassette	29	300	23	271	29	310	77	678	104	769	93	771	D1A3	40416056-40416076:40408665-40408685	D1A2	40416056-40416076:40411027-40411047	chrX:40408685-40416056:-	-0.423795	0.0103401
3220	UBQLN1	Cassette	216	2583	211	2644	192	2868	418	3920	527	5063	485	5133	D1A3	85473919-85473939:85469860-85469880	D1A2	85473919-85473939:85471148-85471168	chr9:85469880-85473919:-	-0.410359	0.0210678
2859	AURKA	Cassette	492	139	478	136	464	148	116	25	140	36	155	31	D1A3	54400616-54400636:54396645-54396665	D1A2	54400616-54400636:54399108-54399128	chr20:54396665-54400616:-	-0.403302	0.0294292
5276	NBPF1	TwoMulx	30661	113621	28221	104768	33738	124854	64964	180838	94707	271737	99304	277444	D1A3	142932296-142932316:142933025-142933045	D1A2	142932296-142932316:143537591-143537611	chr1:142932316-143538289:+	-0.39666	8.78977e-06
5076	ASPM	Cassette	193	379	155	288	172	402	214	317	241	415	288	443	D1A3	195353541-195353561:195331897-195331917	D1A2	195353541-195353561:195340918-195340938	chr1:195331917-195353541:-	-0.373332	0.0350997
1705	HMGN3	Alt5Prime	1373	1681	1527	1688	1435	1614	910	817	1193	1090	1244	1138	D1A3	79968752-79968772:79968142-79968162	D1A2	79968711-79968731:79968142-79968162	chr6:79968162-79968825:-	-0.340158	0.00183766
5728	UBR2	TwoMulx	399	2251	417	2234	457	2265	449	1860	631	2504	577	2610	D1A3	42691786-42691806:42692955-42692975	D1A2	42691786-42691806:42693124-42693144	chr6:42691806-42708267:+	-0.336805	0.012311
3722	CAP1	Alt5Prime	476	540	544	582	572	572	2207	1885	2311	2016	2692	2178	D1A3	40279022-40279042:40297595-40297615	D1A2	40279040-40279060:40297595-40297615	chr1:40278841-40297595:+	-0.336543	0.00550263
5789	SSFA2	Alt5Prime	1610	444	1593	424	1822	439	4978	1013	6013	1275	6495	1325	D1A3	182489379-182489399:182491569-182491589	D1A2	182489957-182489977:182491569-182491589	chr2:182488187-182491569:+	-0.335529	0.00545017
2798	SNRPB2	Alt5Prime	85	583	89	681	96	622	131	812	212	1111	197	1030	D1A3	16658689-16658709:16660312-16660332	D1A2	16658789-16658809:16660312-16660332	chr20:16658628-16660312:+	-0.333845	0.0360751
309	C20orf199	Cassette	63	8141	70	8353	69	8355	40	3915	52	5245	57	5514	D1A3	47329132-47329152:47338988-47339008	D1A2	47329132-47329152:47330428-47330448	chr20:47329152-47338988:+	-0.322419	0.00124067
313	SPINT2	Cassette	348	9655	399	12493	354	11775	117	2860	122	3278	129	3079	D1A3	43447458-43447478:43470355-43470375	D1A2	43447458-43447478:43466106-43466126	chr19:43447478-43470355:+	-0.294074	0.0340659
2030	PCBP2	Cassette	5018	6641	5721	6428	4909	6475	3063	2975	3338	3338	3540	3923	D1A3	52147324-52147344:52148827-52148847	D1A2	52147324-52147344:52147855-52147875	chr12:52147344-52148827:+	-0.288563	0.0409109
6110	ARRDC1	Cassette	113	803	124	815	107	885	141	863	156	948	163	935	D1A3	139620088-139620108:139627732-139627752	D1A2	139620088-139620108:139627168-139627188	chr9:139620108-139627732:+	-0.285501	0.0485332
6889	DKFZp547E087	Cassette	19535	4270	20102	4869	21099	4547	12126	2265	15860	2804	15571	3007	D1A3	22373667-22373687:22378176-22378196	D1A2	22373667-22373687:22374271-22374291	chr16:22373687-22378176:+	-0.279746	0.012477
3531	ZMYND11	Cassette	2936	1715	2573	1634	2749	1741	2208	1156	3140	1617	3348	1691	D1A3	245968-245988:272777-272797	D1A2	245968-245988:257134-257154	chr10:245988-272777:+	-0.262263	0.00344118
3698	YWHAZ	AltStart	6048	786	5724	766	6116	818	1253	152	1963	226	2106	226	D1A3	102034672-102034692:102030284-102030304	D1A2	102034253-102034273:102030284-102030304	chr8:102030304-102034799:-	-0.21138	0.0163967
2645	CTTN	Cassette	1678	8388	1827	8061	1856	8954	3958	15421	5529	23376	5386	22846	D1A3	69944244-69944264:69946693-69946713	D1A2	69944244-69944264:69945223-69945243	chr11:69944264-69946693:+	-0.202252	0.0390805
434	EIF4G2	Cassette	3967	6073	4355	6190	3900	5689	7138	11551	9090	14235	8929	14893	D1A3	10780171-10780191:10779190-10779210	D1A2	10780171-10780191:10779877-10779897	chr11:10779210-10780171:-	0.137751	0.028145
6631	MTHFD2L	Cassette	245	1924	226	1771	244	2067	376	3722	551	4760	524	5161	D1A3	75242842-75242862:75259086-75259106	D1A2	75242842-75242862:75244635-75244655	chr4:75242862-75259086:+	0.230704	0.0358582
6763	MOBKL3	Cassette	1406	10189	1300	10161	1262	10315	1154	10968	1589	14621	1763	15808	D1A3	198089095-198089115:198108498-198108518	D1A2	198089095-198089115:198096592-198096612	chr2:198089115-198108498:+	0.253408	0.0107461
6572	TFE3	Alt3Prime	329	674	344	684	343	651	826	1984	1000	2350	975	2316	D1A3	48784925-48784945:48783794-48783814	D1A2	48784925-48784945:48783859-48783879	chrX:48783575-48784925:-	0.264774	0.00136046
3390	NME1-NME2	Cassette	11608	233	11860	227	12180	248	21869	493	26866	700	26357	616	D1A3	46586002-46586022:46588010-46588030	D1A2	46586002-46586022:46586584-46586604	chr17:46586022-46588010:+	0.270464	0.0166986
6838	FAM179B	Cassette	196	468	204	421	229	522	190	518	236	640	238	637	D1A3	44551008-44551028:44564735-44564755	D1A2	44551008-44551028:44561862-44561882	chr14:44551028-44564735:+	0.27232	0.0121319
2107	MAPKAP1	Cassette	1260	852	1371	911	1262	898	2827	2381	3395	2832	3571	2929	D1A3	127345158-127345178:127286663-127286683	D1A2	127345158-127345178:127308497-127308517	chr9:127286683-127345158:-	0.283305	0.000863527
2934	NT5C3	Cassette	1155	716	1038	648	1188	692	950	745	1428	1031	1420	1082	D1A3	33068704-33068724:33033032-33033052	D1A2	33068704-33068724:33042105-33042125	chr7:33033052-33068704:-	0.312155	0.00271688
361	PDLIM7	Cassette	55	85	64	94	52	80	102	200	144	272	132	246	D1A3	176850476-176850496:176849214-176849234	D1A2	176850476-176850496:176849618-176849638	chr5:176849234-176850476:-	0.32766	0.000520146
1586	TCF7L2	Cassette	473	49	456	45	471	55	1384	191	1786	218	1736	244	D1A3	114701336-114701356:114789773-114789793	D1A2	114701336-114701356:114714304-114714324	chr10:114701356-114789773:+	0.329301	0.0268618
1959	RBM27	Cassette	1720	1069	1729	1054	1745	1060	955	744	1170	896	1173	923	D1A3	145597168-145597188:145614698-145614718	D1A2	145597168-145597188:145611466-145611486	chr5:145597188-145614698:+	0.342812	2.38588e-05
3515	TLK2	Cassette	2835	306	2803	349	2738	355	1180	196	1542	235	1641	239	D1A3	57954250-57954270:57967262-57967282	D1A2	57954250-57954270:57955328-57955348	chr17:57954270-57967262:+	0.360408	0.0209794
33	TBRG4	Alt5Prime	640	502	602	575	616	572	787	931	1015	1119	1100	1260	D1A3	45117787-45117807:45115391-45115411	D1A2	45117766-45117786:45115391-45115411	chr7:45115411-45117842:-	0.367523	0.0170714
6196	EWSR1	Cassette	98	53737	99	56859	89	56350	109	78714	119	100033	142	100279	D1A3	28004185-28004205:28012911-28012931	D1A2	28004185-28004205:28008378-28008398	chr22:28004205-28012911:+	0.368101	0.0211007
6478	ZNF131	Cassette	398	2096	443	2128	434	2303	640	4192	846	5616	873	5822	D1A3	43159149-43159169:43197107-43197127	D1A2	43159149-43159169:43175023-43175043	chr5:43159169-43197107:+	0.370368	0.00138085
265	JMJD6	Cassette	2461	235	3022	255	2268	229	1602	193	2107	247	2209	286	D1A3	72229474-72229494:72228155-72228175	D1A2	72229474-72229494:72229013-72229033	chr17:72228175-72229474:-	0.389444	0.0113005
6820	TMEM106C	Alt5Prime	952	3917	930	4139	1092	4158	531	2663	580	3306	623	3425	D1A3	46646202-46646222:46646732-46646752	D1A2	46646259-46646279:46646732-46646752	chr12:46646138-46646732:+	0.390806	0.0100921
1437	BCL2L1	Alt5Prime	274	190	276	223	300	220	1110	1154	1607	1538	1770	1695	D1A3	29773307-29773327:29717530-29717550	D1A2	29773118-29773138:29717530-29717550	chr20:29717550-29773812:-	0.404522	0.00589739
5669	CARS	Alt3Prime	9257	1681	9340	1709	10166	1835	55722	13776	72465	17116	73380	17656	D1A3	3019970-3019990:3018770-3018790	D1A2	3019970-3019990:3018817-3018837	chr11:3018701-3019970:-	0.409379	3.32904e-05
5868	C20orf72	Cassette	2266	2837	2456	2505	2259	2927	629	979	943	1496	888	1434	D1A3	17898993-17899013:17916808-17916828	D1A2	17898993-17899013:17904326-17904346	chr20:17899013-17916808:+	0.422995	0.0177587
1981	EPB41	Cassette	1916	2505	1735	2446	1975	2805	869	1704	1259	2386	1395	2397	D1A3	29252391-29252411:29259520-29259540	D1A2	29252391-29252411:29257687-29257707	chr1:29252411-29259520:+	0.428809	0.00335455
6773	XPV	Cassette	159	1518	166	1501	126	1461	34	462	39	549	49	632	D1A3	43658836-43658856:43673410-43673430	D1A2	43658836-43658856:43662986-43663006	chr6:43658856-43673410:+	0.433805	0.0195167
5373	CHN1	Cassette	386	797	383	759	377	821	159	469	255	643	242	716	D1A3	175488031-175488051:175419911-175419931	D1A2	175488031-175488051:175451082-175451102	chr2:175419931-175488031:-	0.434761	0.00712646
728	TCERG1	Cassette	5859	437	5961	427	5820	532	4053	445	5634	578	6070	652	D1A3	145839830-145839850:145842347-145842367	D1A2	145839830-145839850:145840905-145840925	chr5:145839850-145842347:+	0.436278	0.0179196
2556	PPP1R12A	Cassette	20	217	23	237	31	263	63	884	83	1099	88	1118	D1A3	78724076-78724096:78716475-78716495	D1A2	78724076-78724096:78723659-78723679	chr12:78716495-78724076:-	0.438435	0.019319
893	DIABLO	Cassette	33	419	40	378	36	436	19	290	25	348	21	361	D1A3	121275011-121275031:121267349-121267369	D1A2	121275011-121275031:121268877-121268897	chr12:121267369-121275011:-	0.443207	0.0492935
2465	SMARCA2	Cassette	365	3391	378	3600	417	3710	325	4625	465	5818	497	5589	D1A3	2151883-2151903:2171570-2171590	D1A2	2151883-2151903:2160418-2160438	chr9:2151903-2171570:+	0.448951	0.0117983
2114	LSM5	AltStart	828	596	742	577	769	546	265	261	350	336	343	375	D1A3	32501366-32501386:32495461-32495481	D1A2	32496456-32496476:32495461-32495481	chr7:32495481-32501395:-	0.459698	0.00284524
6325	NUP214	Alt3Prime	949	645	912	578	935	652	1620	1533	2251	2033	2218	2034	D1A3	133009942-133009962:133011369-133011389	D1A2	133009942-133009962:133011336-133011356	chr9:133009962-133011512:+	0.461212	0.00054312
6883	ANKHD1-EIF4EBP3	Cassette	535	2042	494	2106	527	1907	191	1082	247	1339	273	1392	D1A3	139824525-139824545:139842348-139842368	D1A2	139824525-139824545:139832007-139832027	chr5:139824545-139842348:+	0.470364	0.0046568
399	FUSIP1	AltEnd	1142	1469	1150	1455	1284	1519	1221	2031	1609	2814	1614	2854	D1A3	24170649-24170669:24166780-24166800	D1A2	24170649-24170669:24170496-24170516	chr1:24165525-24170649:-	0.472599	0.000499249
2340	PPX	Cassette	123	10042	107	10160	138	11045	55	6165	74	8417	62	8370	D1A3	29995277-29995297:30001305-30001325	D1A2	29995277-29995297:30000080-30000100	chr16:29995297-30001305:+	0.490669	0.0134095
5914	DKFZp586H021	Alt5Prime	102	259	85	213	84	279	44	175	72	260	67	277	D1A3	21134148-21134168:21143172-21143192	D1A2	21134202-21134222:21143172-21143192	chr20:21134129-21143172:+	0.49679	0.0263959
5131	NBPF8	TwoMulx	2298	99	2232	97	2837	89	10420	524	11462	684	12256	684	D1A3	143317847-143317867:143326196-143326216	D1A2	143317847-143317867:143318194-143318214	chr1:143317867-143326452:+	0.503907	0.0417767
2687	C1orf9	Cassette	36	69	30	51	46	86	37	92	44	143	63	136	D1A3	170811366-170811386:170813526-170813546	D1A2	170811366-170811386:170813301-170813321	chr1:170811386-170813526:+	0.505965	0.0489941
6877	MRRF	Cassette	2039	938	2142	979	2111	1032	2294	1494	2824	1996	3225	2067	D1A3	124067018-124067038:124072963-124072983	D1A2	124067018-124067038:124067561-124067581	chr9:124067038-124072963:+	0.507063	0.000693448
2407	PBRM1	Cassette	455	119	468	113	552	161	1792	635	2103	853	2314	855	D1A3	52570822-52570842:52563915-52563935	D1A2	52570822-52570842:52567449-52567469	chr3:52563935-52570822:-	0.509244	0.00647844
6657	RPAIN	Cassette	57	101	60	121	63	121	74	191	104	293	90	251	D1A3	5270323-5270343:5276585-5276605	D1A2	5270323-5270343:5272114-5272134	chr17:5270343-5276585:+	0.521035	0.00151475
6225	DAP3	Cassette	2258	413	2311	420	2303	491	626	164	814	225	764	224	D1A3	153925569-153925589:153946187-153946207	D1A2	153925569-153925589:153945447-153945467	chr1:153925589-153946187:+	0.527654	0.00400639
2633	PPP1CA	Alt3Prime	1658	41	1744	38	1712	32	1233	38	1557	47	1510	49	D1A3	66925774-66925794:66925226-66925246	D1A2	66925774-66925794:66925259-66925279	chr11:66925114-66925774:-	0.527928	0.0119632
2923	ARMC8	Cassette	563	774	547	888	578	900	227	587	364	714	358	738	D1A3	139390042-139390062:139423457-139423477	D1A2	139390042-139390062:139411348-139411368	chr3:139390062-139423457:+	0.529747	0.0204202
6854	LIG	Cassette	979	43226	987	42032	914	42525	513	31953	736	46792	736	49068	D1A3	39376385-39376405:39423766-39423786	D1A2	39376385-39376405:39415434-39415454	chr4:39376405-39423766:+	0.53116	0.000352023
1220	NUP98	Alt5Prime	862	84	806	75	941	83	1082	144	1438	171	1479	226	D1A3	3738344-3738364:3731194-3731214	D1A2	3738293-3738313:3731194-3731214	chr11:3731214-3738432:-	0.532091	0.00912355
1130	PFDN5	MulSkip	131	585	158	608	135	585	40	272	58	334	59	341	D1A3	51975670-51975690:51977900-51977920	D1A2	51975670-51975690:51975889-51975909	chr12:51975690-51977900:+	0.534583	0.00649516
5688	pp12616	Cassette	1328	6462	1419	6399	1459	7380	170	1155	226	1491	196	1526	D1A3	81319233-81319253:81495973-81495993	D1A2	81319233-81319253:81390069-81390089	chr5:81319253-81495973:+	0.550888	0.00335448
2925	DNAJC8	Cassette	366	5619	377	5257	320	5872	279	7542	441	9749	488	10137	D1A3	28409668-28409688:28407491-28407511	D1A2	28409668-28409688:28409144-28409164	chr1:28407511-28409668:-	0.553303	0.0274892
3665	SNRNP70	Cassette	6058	1030	6589	1226	6146	1425	6066	1717	7747	2238	7324	2095	D1A3	54296520-54296540:54299702-54299722	D1A2	54296520-54296540:54297182-54297202	chr19:54296540-54299702:+	0.557673	0.0138343
3482	SRPK2	Cassette	368	6319	422	5749	530	6738	87	1777	117	2427	109	2496	D1A3	104554675-104554695:104553537-104553557	D1A2	104554675-104554695:104554003-104554023	chr7:104553557-104554675:-	0.568642	0.0156736
5247	NFIC	Cassette	43	1833	63	2180	47	2181	42	2394	51	3055	43	2813	D1A3	3333221-3333241:3384515-3384535	D1A2	3333221-3333241:3376103-3376123	chr19:3333241-3384515:+	0.568769	0.0147916
5738	GPBP1	Cassette	2688	990	2716	849	2767	1065	2194	1265	3273	1680	3345	1636	D1A3	56545757-56545777:56562429-56562449	D1A2	56545757-56545777:56552959-56552979	chr5:56545777-56562429:+	0.569246	0.00784403
1938	PDK1	Cassette	22	23	22	21	20	23	100	149	114	165	113	201	D1A3	173135245-173135265:173137476-173137496	D1A2	173135245-173135265:173135714-173135734	chr2:173135265-173137476:+	0.580322	0.00869363
6851	KTN1	Cassette	24014	4861	24360	4153	25029	5228	38999	10423	53129	16027	52391	15884	D1A3	55198063-55198083:55203711-55203731	D1A2	55198063-55198083:55200425-55200445	chr14:55198083-55203711:+	0.587234	0.00569586
6215	FUT8	Cassette	10	337	12	361	13	356	14	742	20	944	26	979	D1A3	64992169-64992189:65152448-65152468	D1A2	64992169-64992189:65097807-65097827	chr14:64992189-65152448:+	0.587499	0.0252971
901	SMARCA4	Cassette	4166	613	4916	581	5175	624	4413	712	5261	1100	5035	1075	D1A3	11006788-11006808:11012982-11013002	D1A2	11006788-11006808:11011133-11011153	chr19:11006808-11012982:+	0.593407	0.0226349
3005	ZNF195	Cassette	144	73	126	81	134	79	89	75	121	103	107	99	D1A3	3348780-3348800:3338351-3338371	D1A2	3348780-3348800:3339675-3339695	chr11:3338371-3348780:-	0.59615	0.00541116
2897	TTBK2	Cassette	111	651	108	635	127	537	65	620	100	757	117	818	D1A3	40958038-40958058:40919903-40919923	D1A2	40958038-40958058:40952228-40952248	chr15:40919923-40958038:-	0.597242	0.0450256
6089	LRRC28	Cassette	129	819	181	877	140	884	38	295	50	414	40	421	D1A3	97719219-97719239:97743757-97743777	D1A2	97719219-97719239:97720833-97720853	chr15:97719239-97743757:+	0.600108	0.0318147
127	CSDA	Cassette	190	114	168	130	197	144	327	362	417	438	484	494	D1A3	10757076-10757096:10747994-10748014	D1A2	10757076-10757096:10753960-10753980	chr12:10748014-10757076:-	0.602043	0.00663713
6668	FXR1	Cassette	10611	40	9873	28	9923	37	8635	47	12332	59	12872	69	D1A3	182113198-182113218:182133815-182133835	D1A2	182113198-182113218:182115133-182115153	chr3:182113218-182133815:+	0.602693	0.0147103
3676	KIAA1598	Cassette	210	2684	183	2525	185	2617	17	460	31	523	34	656	D1A3	118754522-118754542:118718193-118718213	D1A2	118754522-118754542:118728789-118728809	chr10:118718213-118754522:-	0.60666	0.0430855
6096	ZNF789	Cassette	173	103	153	132	165	124	189	208	229	266	225	240	D1A3	98912019-98912039:98915219-98915239	D1A2	98912019-98912039:98913832-98913852	chr7:98912039-98915219:+	0.606878	0.0193107
5293	LARP4	Cassette	48	708	38	666	38	792	45	1194	52	1508	65	1631	D1A3	49121673-49121693:49134363-49134383	D1A2	49121673-49121693:49133509-49133529	chr12:49121693-49134363:+	0.613788	0.0171455
2874	ZC3H14	Cassette	33	1823	24	1543	24	1840	25	2579	37	3504	37	3714	D1A3	88099770-88099790:88107180-88107200	D1A2	88099770-88099790:88104135-88104155	chr14:88099790-88107180:+	0.616195	0.0120772
1985	HMGXB4	Cassette	997	103	904	107	1009	121	583	102	688	134	798	124	D1A3	33983530-33983550:33989070-33989090	D1A2	33983530-33983550:33988315-33988335	chr22:33983550-33989070:+	0.617452	0.00609857
2515	NUMA1	Cassette	103	195	114	180	115	173	40	119	62	134	49	124	D1A3	71401588-71401608:71399528-71399548	D1A2	71401588-71401608:71401116-71401136	chr11:71399548-71401588:-	0.618446	0.0207934
3167	RBP56/CHN	Cassette	216	4822	211	4983	199	4712	317	12134	405	14244	405	13685	D1A3	31175295-31175315:31185682-31185702	D1A2	31175295-31175315:31185023-31185043	chr17:31175315-31185682:+	0.62184	0.000484035
2328	SFRS2	Cassette	1869	73	1915	58	1889	82	3078	145	4229	255	4477	295	D1A3	72243830-72243850:72242815-72242835	D1A2	72243830-72243850:72243532-72243552	chr17:72242835-72243830:-	0.621956	0.0423534
2553	MBNL1	Cassette	10	62	8	46	14	55	26	229	35	271	40	301	D1A3	153656036-153656056:153659749-153659769	D1A2	153656036-153656056:153656745-153656765	chr3:153656056-153659749:+	0.624496	0.0441369
6031	KLRAQ1	Alt3Prime	700	30	658	34	725	25	347	19	520	35	510	39	D1A3	48531699-48531719:48535237-48535257	D1A2	48531699-48531719:48535198-48535218	chr2:48531719-48535384:+	0.627961	0.0458313
5250	KIAA0146	Cassette	74	5946	56	6020	58	6329	23	3349	27	4549	32	4546	D1A3	48366259-48366279:48471488-48471508	D1A2	48366259-48366279:48369008-48369028	chr8:48366279-48471488:+	0.628852	0.0181562
473	FOXRED1	Cassette	399	334	492	328	416	374	419	538	593	706	571	693	D1A3	125648539-125648559:125650431-125650451	D1A2	125648539-125648559:125650031-125650051	chr11:125648559-125650431:+	0.628902	0.00938733
5693	UPF3A	Cassette	998	465	933	451	1131	588	4642	3991	6774	4874	7018	4928	D1A3	114066500-114066520:114070095-114070115	D1A2	114066500-114066520:114069878-114069898	chr13:114066520-114070095:+	0.630438	0.00362318
5481	MST4	Cassette	134	2829	128	2889	130	2980	27	1066	39	1332	46	1402	D1A3	130985348-130985368:131025141-131025161	D1A2	130985348-130985368:131016339-131016359	chrX:130985368-131025141:+	0.637239	0.00502908
1609	VEGFB	Alt3Prime	8	132	7	141	6	155	122	3657	128	4341	135	4311	D1A3	63761250-63761270:63761568-63761588	D1A2	63761250-63761270:63761467-63761487	chr11:63761270-63761703:+	0.639586	0.0300318
6223	CKLF	Cassette	325	66	328	71	341	81	1051	333	1211	417	1277	463	D1A3	65144177-65144197:65154525-65154545	D1A2	65144177-65144197:65149593-65149613	chr16:65144197-65154525:+	0.640521	0.00179135
64	ZMIZ1	Cassette	159	274	185	236	193	307	387	940	487	1198	535	1196	D1A3	80737314-80737334:80742404-80742424	D1A2	80737314-80737334:80740686-80740706	chr10:80737334-80742404:+	0.644506	0.00922256
1253	MYO5A	Cassette	53	84	44	83	47	95	74	183	89	288	85	261	D1A3	50425849-50425869:50419863-50419883	D1A2	50425849-50425869:50422666-50422686	chr15:50419883-50425849:-	0.674561	0.0129829
1588	ADAM15	Cassette	22	5	34	9	30	9	59	23	76	30	73	35	D1A3	153299912-153299932:153301344-153301364	D1A2	153299912-153299932:153301003-153301023	chr1:153299932-153301344:+	0.677116	0.0109146
1549	DKFZp566L241	Cassette	6937	1036	7405	1154	7317	1101	4692	1115	6051	1478	6272	1580	D1A3	187985159-187985179:187986365-187986385	D1A2	187985159-187985179:187985444-187985464	chr3:187985179-187986365:+	0.687298	2.3906e-05
2049	TTLL5	Cassette	868	171	957	145	945	178	690	185	813	245	830	242	D1A3	75289031-75289051:75300710-75300730	D1A2	75289031-75289051:75293926-75293946	chr14:75289051-75300710:+	0.688984	0.00564243
6489	BDNFOS	Cassette	25	12	22	14	31	13	18	18	25	17	24	19	D1A3	27518219-27518239:27617967-27617987	D1A2	27518219-27518239:27562391-27562411	chr11:27518239-27617967:+	0.690433	0.0451565
5125	MDS023	Cassette	433	557	490	528	411	551	212	370	269	536	254	577	D1A3	27768366-27768386:27781738-27781758	D1A2	27768366-27768386:27779646-27779666	chr12:27768386-27781738:+	0.69595	0.00891841
5556	SNX25	Alt5Prime	225	3074	164	2743	197	3248	272	6735	351	9412	403	9779	D1A3	186490841-186490861:186497526-186497546	D1A2	186490887-186490907:186497526-186497546	chr4:186490742-186497526:+	0.698801	0.00253733
6385	PAN3	Cassette	1246	347	1148	362	1205	325	674	349	934	435	1055	444	D1A3	27650052-27650072:27692367-27692387	D1A2	27650052-27650072:27669321-27669341	chr13:27650072-27692367:+	0.69978	0.00316977
1257	MPHOSPH9	Cassette	1220	1784	1331	1760	1168	1875	186	456	258	600	268	628	D1A3	122280760-122280780:122273607-122273627	D1A2	122280760-122280780:122278052-122278072	chr12:122273627-122280760:-	0.701902	0.00113223
2084	ASCC2	Cassette	98	37	130	53	132	73	71	43	77	52	62	56	D1A3	28564166-28564186:28558311-28558331	D1A2	28564166-28564186:28560519-28560539	chr22:28558331-28564166:-	0.705868	0.0426663
5567	MBNL1	Cassette	5457	10	5473	9	6042	8	10545	25	12543	31	13848	41	D1A3	153656820-153656840:153659749-153659769	D1A2	153656820-153656840:153658608-153658628	chr3:153656840-153659749:+	0.706771	0.0139918
6796	PCM1	Alt5Prime	713	2329	693	1940	768	2344	590	2686	869	4648	929	4640	D1A3	17893445-17893465:17895271-17895291	D1A2	17893469-17893489:17895271-17895291	chr8:17893330-17895271:+	0.707856	0.00161297
6898	SC4MOL	Cassette	2851	2717	3519	3209	2307	2309	488	727	587	943	606	968	D1A3	166468346-166468366:166478390-166478410	D1A2	166468346-166468366:166473941-166473961	chr4:166468366-166478390:+	0.711969	0.000167756
3598	CAMTA1	Cassette	1764	2898	1847	2689	1802	3053	794	1921	1021	2666	997	2846	D1A3	6768202-6768222:6807738-6807758	D1A2	6768202-6768222:6802827-6802847	chr1:6768222-6807738:+	0.717963	0.00170722
2106	MAX	Cassette	3541	443	3790	428	3684	433	4269	772	4693	903	5057	1079	D1A3	64638774-64638794:64630266-64630286	D1A2	64638774-64638794:64638023-64638043	chr14:64630286-64638774:-	0.720201	0.000918405
5667	DDX50	Cassette	14858	1273	15045	1290	11594	1416	12621	1957	15613	2562	17059	2712	D1A3	70331213-70331233:70336472-70336492	D1A2	70331213-70331233:70335987-70336007	chr10:70331233-70336472:+	0.724214	0.0135627
1510	MAPK8	TwoMulx	489	24	520	27	488	20	444	28	524	50	573	46	D1A3	49298349-49298369:49302136-49302156	D1A2	49298349-49298369:49302562-49302582	chr10:49298369-49303936:+	0.73652	0.0216866
5147	DKFZp762G094	Cassette	67	359	69	377	60	461	72	720	94	865	80	906	D1A3	21493872-21493892:21499332-21499352	D1A2	21493872-21493892:21496281-21496301	chr12:21493892-21499332:+	0.737318	0.0178126
462	ZFAND6	Cassette	989	100	986	87	955	78	94	13	93	14	92	15	D1A3	78152024-78152044:78199724-78199744	D1A2	78152024-78152044:78177812-78177832	chr15:78152044-78199724:+	0.739934	0.00282742
2080	PDDC1	Cassette	31	356	37	412	26	411	54	1129	70	1334	55	1313	D1A3	764007-764027:762501-762521	D1A2	764007-764027:763609-763629	chr11:762521-764007:-	0.744785	0.0163949
3015	C2orf33	Cassette	102	228	94	199	97	224	113	415	115	473	152	521	D1A3	227913320-227913340:227925473-227925493	D1A2	227913320-227913340:227920185-227920205	chr2:227913340-227925473:+	0.748088	0.00091704
5514	BUB3	Alt3Prime	285	4655	277	4927	311	4589	164	4282	195	5202	176	5148	D1A3	124912314-124912334:124914552-124914572	D1A2	124912314-124912334:124913325-124913345	chr10:124912334-124914876:+	0.74957	0.00127183
5949	BUB3	Alt3Prime	285	4655	277	4927	311	4589	164	4282	195	5202	176	5148	D1A3	124912314-124912334:124914552-124914572	D1A2	124912314-124912334:124913325-124913345	chr10:124912334-124914872:+	0.74957	0.00127183
6003	CRKRS	Alt3Prime	87	9	98	9	107	9	147	22	192	28	172	30	D1A3	34936075-34936095:34940409-34940429	D1A2	34936075-34936095:34940382-34940402	chr17:34936095-34944326:+	0.750708	0.00315052
3107	MAP4	Cassette	47	3922	42	3824	43	3971	46	6622	56	8709	55	8243	D1A3	47893910-47893930:47888574-47888594	D1A2	47893910-47893930:47892374-47892394	chr3:47888594-47893910:-	0.752555	0.000176233
6810	NMT1	Cassette	66	8109	69	8745	63	7900	56	9790	53	12203	56	13024	D1A3	40494334-40494354:40519401-40519421	D1A2	40494334-40494354:40514537-40514557	chr17:40494354-40519401:+	0.753769	0.00512071
5713	MLL	Cassette	1497	216	1550	193	1518	265	1015	266	1304	318	1354	320	D1A3	117812849-117812869:117844699-117844719	D1A2	117812849-117812869:117814948-117814968	chr11:117812869-117844699:+	0.755921	0.00692076
6873	LTBP4	Cassette	441	1716	526	1916	483	1878	674	3898	722	4906	722	4962	D1A3	45812172-45812192:45814845-45814865	D1A2	45812172-45812192:45814634-45814654	chr19:45812192-45814845:+	0.764326	0.000900066
5657	DNAJC25	Cassette	683	20	686	16	691	18	1182	56	1572	62	1594	75	D1A3	113433824-113433844:113449207-113449227	D1A2	113433824-113433844:113444957-113444977	chr9:113433844-113449207:+	0.768343	0.0039157
1753	RNF115	Cassette	1245	42	1198	27	1285	39	699	37	795	46	877	33	D1A3	144357510-144357530:144361839-144361859	D1A2	144357510-144357530:144359372-144359392	chr1:144357530-144361839:+	0.773435	0.0396522
947	TIAL1	Alt3Prime	16544	707	17110	625	17212	721	11841	807	15099	1083	16369	1095	D1A3	121337653-121337673:121332039-121332059	D1A2	121337653-121337673:121332090-121332110	chr10:121331960-121337653:-	0.774059	0.000557438
5454	DMXL1	Cassette	3320	53	3060	59	3627	79	1589	53	2150	77	2408	68	D1A3	118567010-118567030:118580494-118580514	D1A2	118567010-118567030:118570427-118570447	chr5:118567030-118580494:+	0.777009	0.00930372
6307	KIAA1958	Cassette	207	1706	204	2241	247	1730	143	2197	166	2626	203	2666	D1A3	114377332-114377352:114447750-114447770	D1A2	114377332-114377352:114419971-114419991	chr9:114377352-114447750:+	0.777193	0.0199686
2504	HDGF	Cassette	4359	61	4162	61	4292	67	3819	114	5113	124	5117	114	D1A3	154981423-154981443:154980744-154980764	D1A2	154981423-154981443:154980966-154980986	chr1:154980764-154981423:-	0.777558	0.00432201
1309	CD47	Cassette	76	48	85	40	99	59	44	41	58	46	47	57	D1A3	109252114-109252134:109248809-109248829	D1A2	109252114-109252134:109251168-109251188	chr3:109248829-109252114:-	0.779715	0.0241936
5461	MEF2A	TwoMulx	2540	297	2605	274	2522	348	2920	657	4264	827	4414	883	D1A3	98003472-98003492:98029050-98029070	D1A2	98003472-98003492:98029247-98029267	chr15:98003492-98032120:+	0.787629	0.00388818
968	RABEP1	Cassette	40	247	45	227	38	288	39	423	60	588	54	620	D1A3	5222231-5222251:5225407-5225427	D1A2	5222231-5222251:5224382-5224402	chr17:5222251-5225407:+	0.789999	0.0122996
648	HMGA1	Cassette	31	704	24	725	26	708	214	8203	180	9379	203	9873	D1A3	34312698-34312718:34316491-34316511	D1A2	34312698-34312718:34312958-34312978	chr6:34312718-34316491:+	0.792832	0.0116931
2650	GNB1	Cassette	312	1550	365	1561	325	1602	237	1709	280	2472	283	2461	D1A3	1812118-1812138:1746778-1746798	D1A2	1812118-1812138:1760517-1760537	chr1:1746798-1812118:-	0.800743	0.00240576
1537	E2F6	Cassette	553	106	371	82	598	146	1149	451	1660	600	1722	669	D1A3	11514755-11514775:11511355-11511375	D1A2	11514755-11514775:11513031-11513051	chr2:11511375-11514755:-	0.804593	0.00173305
5670	C1orf71	Cassette	183	132	194	140	199	137	92	97	131	167	159	231	D1A3	244821846-244821866:244861818-244861838	D1A2	244821846-244821866:244851353-244851373	chr1:244821866-244861818:+	0.815342	0.00390993
1639	YTHDF3	Cassette	60	151	78	129	64	184	39	160	51	189	55	237	D1A3	64250509-64250529:64284794-64284814	D1A2	64250509-64250529:64261259-64261279	chr8:64250529-64284794:+	0.817608	0.030314
654	LIAS	Cassette	391	1088	428	1057	434	1176	88	432	116	550	138	605	D1A3	39143337-39143357:39148033-39148053	D1A2	39143337-39143357:39145532-39145552	chr4:39143357-39148033:+	0.818059	0.00032538
6084	HSD17B4	Cassette	8621	96	9621	110	9224	71	2725	45	3963	77	3788	64	D1A3	118857520-118857540:118860136-118860156	D1A2	118857520-118857540:118859309-118859329	chr5:118857540-118860136:+	0.822573	0.0142845
1443	EHMT2	Cassette	181	117	163	120	169	143	51	63	50	75	64	78	D1A3	31964983-31965003:31964483-31964503	D1A2	31964983-31965003:31964806-31964826	chr6:31964503-31964983:-	0.829182	0.00500116
6591	PGAP2	Cassette	225	1514	255	1717	280	1705	47	500	54	632	49	618	D1A3	3786101-3786121:3800714-3800734	D1A2	3786101-3786121:3789055-3789075	chr11:3786121-3800714:+	0.836293	0.000622259
5995	PMS1	Cassette	57	290	45	279	57	329	42	534	79	641	72	728	D1A3	190391131-190391151:190425625-190425645	D1A2	190391131-190391151:190416934-190416954	chr2:190391151-190425625:+	0.839436	0.0148702
6476	KIAA0391	Cassette	2604	1231	3222	1247	2696	1234	532	394	684	582	749	571	D1A3	34663168-34663188:34666435-34666455	D1A2	34663168-34663188:34665691-34665711	chr14:34663188-34666435:+	0.840063	0.00148691
111	NONO	Cassette	11710	58430	11863	62356	11687	59296	3575	33792	4726	43059	4893	43510	D1A3	70420276-70420296:70427203-70427223	D1A2	70420276-70420296:70420971-70420991	chrX:70420296-70427203:+	0.841596	1.55402e-05
5194	MLH1	Cassette	88	118	102	125	81	127	48	121	57	117	44	127	D1A3	37023538-37023558:37028314-37028334	D1A2	37023538-37023558:37025308-37025328	chr3:37023558-37028314:+	0.845074	0.00875912
6672	CUX1	Cassette	143	3372	134	3567	130	3598	34	2044	59	2450	59	2383	D1A3	101500397-101500417:101534335-101534355	D1A2	101500397-101500417:101527363-101527383	chr7:101500417-101534335:+	0.845675	0.0128536
5457	PPP6R3	Cassette	365	544	345	482	434	603	593	1451	686	1871	799	2011	D1A3	67984851-67984871:68043544-68043564	D1A2	67984851-67984871:68029188-68029208	chr11:67984871-68043544:+	0.845836	0.000120636
6601	SNX24	Cassette	5804	9	6003	11	5811	11	8225	26	10201	35	11081	32	D1A3	122209267-122209287:122300327-122300347	D1A2	122209267-122209287:122254620-122254640	chr5:122209287-122300327:+	0.847261	0.00177718
6395	EIF4H	Cassette	33	8874	45	10049	55	9519	34	10943	30	12059	26	12196	D1A3	73226688-73226708:73241938-73241958	D1A2	73226688-73226708:73239876-73239896	chr7:73226708-73241938:+	0.848583	0.0249286
6047	PNPLA6	Cassette	9	771	11	765	12	815	23	2545	21	3136	22	3168	D1A3	7513794-7513814:7520792-7520812	D1A2	7513794-7513814:7513892-7513912	chr19:7513814-7520792:+	0.851988	0.00788569
5490	AACS	Cassette	432	1236	539	1276	421	1364	125	667	186	927	180	878	D1A3	124185331-124185351:124192590-124192610	D1A2	124185331-124185351:124187160-124187180	chr12:124185351-124192590:+	0.854484	0.00339252
3117	CABC1	Cassette	7	46	10	53	14	53	7	63	10	77	6	68	D1A3	225194703-225194723:225219323-225219343	D1A2	225194703-225194723:225215700-225215720	chr1:225194723-225219323:+	0.858173	0.038511
6222	SLC39A9	Cassette	58	3569	68	3697	52	3771	20	1804	22	2271	16	2489	D1A3	68992316-68992336:68998166-68998186	D1A2	68992316-68992336:68994832-68994852	chr14:68992336-68998166:+	0.859265	0.0317127
1612	VPS26	Cassette	910	1869	905	1822	828	2000	1014	4153	1400	5376	1441	5511	D1A3	70562789-70562809:70586768-70586788	D1A2	70562789-70562809:70585573-70585593	chr10:70562809-70586768:+	0.863429	0.000636115
817	USP33	Cassette	534	167	580	179	523	185	862	523	1135	676	1170	684	D1A3	77997915-77997935:77980001-77980021	D1A2	77997915-77997935:77983852-77983872	chr1:77980021-77997915:-	0.876485	0.000170213
2230	OPA1	Cassette	3504	1395	3236	1261	3416	1344	1896	1512	2704	1865	2948	2034	D1A3	194819399-194819419:194832094-194832114	D1A2	194819399-194819419:194826574-194826594	chr3:194819419-194832094:+	0.878773	0.000235501
6063	CDK7	Cassette	14427	25	14074	18	14458	17	22165	52	29539	71	32152	93	D1A3	68567016-68567036:68584000-68584020	D1A2	68567016-68567036:68582327-68582347	chr5:68567036-68584000:+	0.881987	0.0106109
5815	Pex14	Cassette	172	1709	203	1779	152	1630	134	2340	178	3254	188	3444	D1A3	10518921-10518941:10600975-10600995	D1A2	10518921-10518941:10581881-10581901	chr1:10518941-10600975:+	0.882278	0.000552461
2646	PBX3	Cassette	431	390	381	455	415	411	276	589	369	750	455	706	D1A3	127550703-127550723:127731754-127731774	D1A2	127550703-127550723:127717785-127717805	chr9:127550723-127731754:+	0.884261	0.00882971
3251	TMEM183A	Cassette	31473	758	30527	795	30739	880	6315	368	8791	383	8590	386	D1A3	201251871-201251891:201254231-201254251	D1A2	201251871-201251891:201253506-201253526	chr1:201251891-201254231:+	0.889194	0.00419124
6384	RAD51C	Cassette	7686	1164	7057	1018	8159	1168	1041	306	1502	420	1617	391	D1A3	54135669-54135689:54142218-54142238	D1A2	54135669-54135689:54138237-54138257	chr17:54135689-54142218:+	0.889314	0.000545255
6041	POLR3E	Cassette	36	172	30	128	30	157	22	198	29	183	18	215	D1A3	22247389-22247409:22252465-22252485	D1A2	22247389-22247409:22250881-22250901	chr16:22247409-22252465:+	0.889577	0.0334854
6020	TSEN2	Alt5Prime	35	90	31	74	42	113	17	83	29	103	17	103	D1A3	12501107-12501127:12506282-12506302	D1A2	12501359-12501379:12506282-12506302	chr3:12501009-12506282:+	0.889815	0.0178512
2896	KIAA0723	Cassette	1054	50	1062	51	1157	63	719	63	967	93	992	93	D1A3	138657596-138657616:138678262-138678282	D1A2	138657596-138657616:138670826-138670846	chr5:138657616-138678262:+	0.89034	0.000290556
5517	PPP2R2D	Alt3Prime	625	1233	580	1288	674	1347	290	1160	370	1580	476	1566	D1A3	133604168-133604188:133607588-133607608	D1A2	133604168-133604188:133607461-133607481	chr10:133604188-133607639:+	0.894065	0.00204026
6630	TFRC	Alt5Prime	5357	7	5546	5	5833	6	7153	14	7612	17	8394	15	D1A3	197293310-197293330:197288370-197288390	D1A2	197293098-197293118:197288370-197288390	chr3:197288390-197293358:-	0.89613	0.0079728
6893	ZBTB1	Cassette	59	9	66	11	79	13	90	38	128	41	172	35	D1A3	64041397-64041417:64057957-64057977	D1A2	64041397-64041417:64047719-64047739	chr14:64041417-64057957:+	0.905889	0.042965
2671	RBMS1	Cassette	107	37	133	33	144	44	545	306	723	376	751	447	D1A3	160849531-160849551:160846101-160846121	D1A2	160849531-160849551:160847041-160847061	chr2:160846121-160849531:-	0.909623	0.00379574
1678	FUBP3	Cassette	47	33	51	28	41	24	34	45	53	55	58	64	D1A3	132478215-132478235:132481562-132481582	D1A2	132478215-132478235:132479495-132479515	chr9:132478235-132481562:+	0.915901	0.00361099
6435	RGPD6	Alt3Prime	103	5254	96	5335	118	5805	113	12027	172	14843	150	15358	D1A3	109934629-109934649:109936915-109936935	D1A2	109934629-109934649:109936770-109936790	chr2:109934649-109936980:+	0.917826	0.000999371
5369	C7orf41	Cassette	29	625	30	747	30	754	13	510	14	558	11	640	D1A3	30141419-30141439:30163578-30163598	D1A2	30141419-30141439:30152317-30152337	chr7:30141439-30163578:+	0.917947	0.00997327
731	ASAP2	Cassette	1045	10	1233	16	1165	13	2546	55	2981	68	3105	59	D1A3	9446106-9446126:9451061-9451081	D1A2	9446106-9446126:9448641-9448661	chr2:9446126-9451061:+	0.918827	0.00350954
2379	RICTOR	Cassette	734	277	759	246	685	330	1112	816	1417	1059	1595	1162	D1A3	38985570-38985590:38983280-38983300	D1A2	38985570-38985590:38985266-38985286	chr5:38983300-38985570:-	0.920458	0.00527597
1711	PKP4	Cassette	167	2014	155	2128	167	2225	96	2136	107	2681	94	2562	D1A3	159098054-159098074:159167827-159167847	D1A2	159098054-159098074:159142028-159142048	chr2:159098074-159167827:+	0.928034	0.000809493
293	HNRNPK	AltStart	3667	3173	3927	2863	4056	3425	5930	8722	6230	10342	6507	9822	D1A3	85784887-85784907:85783167-85783187	D1A2	85785237-85785257:85783167-85783187	chr9:85783187-85785389:-	0.930156	0.000577514
2329	PTBLP	Cassette	575	94	483	80	549	96	1292	419	1780	562	1928	617	D1A3	97043063-97043083:97045009-97045029	D1A2	97043063-97043083:97044562-97044582	chr1:97043083-97045009:+	0.9303	8.08589e-06
1260	USP15	Cassette	90	109	106	86	106	111	60	116	68	164	90	138	D1A3	61005961-61005981:61035378-61035398	D1A2	61005961-61005981:61029268-61029288	chr12:61005981-61035378:+	0.932227	0.0211768
5198	COPS7B	Cassette	37	234	38	235	30	287	16	256	20	294	26	290	D1A3	232361666-232361686:232367216-232367236	D1A2	232361666-232361686:232364686-232364706	chr2:232361686-232367216:+	0.936566	0.0221617
923	PXDN	Cassette	388	65	362	73	372	71	2974	984	4502	1598	4340	1696	D1A3	1674706-1674726:1666910-1666930	D1A2	1674706-1674726:1670462-1670482	chr2:1666930-1674706:-	0.943815	0.000864377
2381	RPAIN	Cassette	337	8001	344	8533	362	8619	349	16983	464	21695	475	20938	D1A3	5266853-5266873:5270279-5270299	D1A2	5266853-5266873:5270014-5270034	chr17:5266873-5270279:+	0.946158	3.35632e-05
6236	FBXO36	Cassette	1749	27	1607	22	1538	25	265	9	378	8	408	14	D1A3	230495549-230495569:230549200-230549220	D1A2	230495549-230495569:230505730-230505750	chr2:230495569-230549200:+	0.947966	0.0171428
6661	ZNF678	Cassette	134	593	129	628	120	589	39	334	36	412	50	388	D1A3	225818028-225818048:225900867-225900887	D1A2	225818028-225818048:225836837-225836857	chr1:225818048-225900867:+	0.948836	0.00560108
6281	MDM2	Cassette	5152	20165	5663	19092	4440	20712	413	3433	688	4901	661	4998	D1A3	67493655-67493675:67500371-67500391	D1A2	67493655-67493675:67496858-67496878	chr12:67493675-67500371:+	0.954222	0.00313882
6541	AKR1A1	Cassette	1222	149	1255	151	1219	158	478	100	563	142	529	139	D1A3	45789394-45789414:45800047-45800067	D1A2	45789394-45789414:45790694-45790714	chr1:45789414-45800047:+	0.955397	0.000853588
6746	OGT	Alt3Prime	129	4538	151	5029	169	4797	134	8326	153	9736	174	10690	D1A3	70669891-70669911:70672782-70672802	D1A2	70669891-70669911:70672752-70672772	chrX:70669911-70672933:+	0.956258	0.000527338
5852	C20orf7	Alt3Prime	156	49	152	28	173	50	100	52	163	75	153	79	D1A3	13717278-13717298:13721825-13721845	D1A2	13717278-13717298:13721805-13721825	chr20:13717298-13721873:+	0.961701	0.0173769
5913	CDADC1	Cassette	733	36	832	49	736	32	1112	116	1530	155	1692	149	D1A3	48731640-48731660:48739626-48739646	D1A2	48731640-48731660:48738015-48738035	chr13:48731660-48739626:+	0.962513	0.00287564
5592	LTBP1	Alt3Prime	480	28	457	24	479	25	164	16	170	15	203	28	D1A3	33331395-33331415:33336013-33336033	D1A2	33331395-33331415:33335854-33335874	chr2:33331415-33336082:+	0.964205	0.00882546
1895	LCORL	Cassette	286	803	230	751	210	856	51	397	94	509	86	571	D1A3	17519814-17519834:17456602-17456622	D1A2	17519814-17519834:17496862-17496882	chr4:17456622-17519814:-	0.968267	0.0112538
2039	AFTPH	Cassette	37	1005	41	933	33	1035	18	1018	19	1129	29	1253	D1A3	64653686-64653706:64666059-64666079	D1A2	64653686-64653706:64660123-64660143	chr2:64653706-64666059:+	0.96832	0.00778
1828	LSM14A	Cassette	679	1900	675	1988	623	1982	400	2426	536	3221	562	3037	D1A3	39391776-39391796:39398340-39398360	D1A2	39391776-39391796:39397868-39397888	chr19:39391796-39398340:+	0.96973	0.000215408
5793	BTRC	Cassette	177	386	150	326	161	386	93	358	99	515	130	555	D1A3	103180179-103180199:103229114-103229134	D1A2	103180179-103180199:103211727-103211747	chr10:103180199-103229114:+	0.970468	0.00201821
6741	GAS2L3	Cassette	45	957	58	1000	46	1165	12	459	9	412	13	521	D1A3	99491674-99491694:99512783-99512803	D1A2	99491674-99491694:99509644-99509664	chr12:99491694-99512783:+	0.972595	0.00547504
3058	VEGFA	Cassette	3276	331	3497	352	3613	378	19664	4079	25069	5358	26073	4757	D1A3	43854613-43854633:43860255-43860275	D1A2	43854613-43854633:43857670-43857690	chr6:43854633-43860255:+	0.975467	0.000174038
5989	EIF3EIP	Cassette	62	52	63	47	71	39	23	42	38	48	45	51	D1A3	36577423-36577443:36584631-36584651	D1A2	36577423-36577443:36581517-36581537	chr22:36577443-36584631:+	0.975718	0.0242866
1233	INF2	Cassette	58	177	53	175	47	205	91	720	140	958	129	800	D1A3	104252218-104252238:104256176-104256196	D1A2	104252218-104252238:104252665-104252685	chr14:104252238-104256176:+	0.977827	0.00634799
5227	TYW1	Cassette	249	2939	303	3021	269	2864	106	2295	149	3244	166	3392	D1A3	66152468-66152488:66169706-66169726	D1A2	66152468-66152488:66158256-66158276	chr7:66152488-66169706:+	0.980844	0.000215063
157	HISPPD1	Cassette	1739	232	1611	238	1861	265	2101	619	2783	836	3046	750	D1A3	102543768-102543788:102548271-102548291	D1A2	102543768-102543788:102546833-102546853	chr5:102543788-102548271:+	0.985638	0.000616421
6674	SS18L1	Cassette	3429	469	3889	472	3636	461	1437	330	1656	425	1777	494	D1A3	60152320-60152340:60167122-60167142	D1A2	60152320-60152340:60162731-60162751	chr20:60152340-60167122:+	0.986877	0.000474571
5389	GRAMD3	Cassette	1350	18	1323	12	1350	23	946	26	1304	30	1280	33	D1A3	125829116-125829136:125833267-125833287	D1A2	125829116-125829136:125829884-125829904	chr5:125829136-125833267:+	0.994669	0.0224487
2349	MTF2	Cassette	212	151	149	104	167	153	149	172	163	267	146	280	D1A3	93365424-93365444:93371847-93371867	D1A2	93365424-93365444:93367422-93367442	chr1:93365444-93371847:+	0.997694	0.0163687

## Sheet: cassette(up)
event_id	gene_symbol	event_type	short_isoform(MCF7_1)	long_isoform(MCF7_1)	short_isoform(MCF7_2)	long_isoform(MCF7_2)	short_isoform(MCF7_3)	long_isoform(MCF7_3)	short_isoform(MDAMB231_1)	long_isoform(MDAMB231_1)	short_isoform(MDAMB231_2)	long_isoform(MDAMB231_2)	short_isoform(MDAMB231_3)	long_isoform(MDAMB231_3)		short_probepair		long_probepair	event_position	log2FC(7/231)	T test(p-value)
3608	MARK3	Cassette	125	12	114	16	152	9	132	4612	177	6792	215	6923	D1A3	103028104-103028124:103036245-103036265	D1A2	103028104-103028124:103034591-103034611	chr14:103028124-103036245:+	8.56317	2.01352e-05
3329	DIAPH1	Cassette	680	2562	755	2500	698	2614	7	7459	7	10022	7	10043	D1A3	140978548-140978568:140946928-140946948	D1A2	140978548-140978568:140947981-140948001	chr5:140946948-140978548:-	8.49383	6.62685e-07
1402	C1orf63	Cassette	2032	117	2399	83	1740	152	19	326	32	439	22	381	D1A3	25444227-25444247:25442691-25442711	D1A2	25444227-25444247:25443556-25443576	chr1:25442711-25444227:-	8.16051	3.46656e-05
3601	RBM5	Cassette	329	57	411	29	343	52	7	242	22	348	12	381	D1A3	50115583-50115603:50117513-50117533	D1A2	50115583-50115603:50116684-50116704	chr3:50115603-50117513:+	7.7198	0.000138201
1051	DST	Cassette	3611	1076	3687	932	3982	1399	304	19150	370	24161	415	23455	D1A3	56436321-56436341:56432991-56433011	D1A2	56436321-56436341:56435893-56435913	chr6:56433011-56436321:-	7.68888	8.83912e-07
341	TBC1D13	Cassette	108	6	91	8	95	13	10	95	5	142	12	122	D1A3	130590487-130590507:130593479-130593499	D1A2	130590487-130590507:130592834-130592854	chr9:130590507-130593479:+	7.32289	0.000321269
3204	BCOR	Cassette	358	447	422	366	406	636	13	2280	17	3592	18	3326	D1A3	39816545-39816565:39815336-39815356	D1A2	39816545-39816565:39815867-39815887	chrX:39815356-39816545:-	7.31489	9.64448e-06
595	GPBP1	Cassette	390	6	380	5	388	10	108	243	136	396	166	371	D1A3	56567596-56567616:56577883-56577903	D1A2	56567596-56567616:56568696-56568716	chr5:56567616-56577883:+	7.14011	2.35442e-05
2331	SLMAP	Cassette	2160	740	2273	640	2308	944	211	9289	263	11828	258	13173	D1A3	57883770-57883790:57888062-57888082	D1A2	57883770-57883790:57886611-57886631	chr3:57883790-57888062:+	7.09632	1.93565e-06
2182	AGTPBP1	Cassette	209	290	205	256	186	313	14	2346	18	3060	26	3369	D1A3	87474219-87474239:87462358-87462378	D1A2	87474219-87474239:87465688-87465708	chr9:87462378-87474219:-	6.75725	2.94603e-06
2055	GTPBP10	Cassette	1041	649	1162	625	1008	788	18	1256	19	1563	29	1482	D1A3	89820239-89820259:89839404-89839424	D1A2	89820239-89820259:89821707-89821727	chr7:89820259-89839404:+	6.69794	1.25382e-05
2870	MYOF	Cassette	1508	1196	1637	1128	1617	1378	72	4419	90	5673	85	5989	D1A3	95145888-95145908:95138881-95138901	D1A2	95145888-95145908:95142682-95142702	chr10:95138901-95145888:-	6.38626	5.03267e-07
2294	DCUN1D5	Cassette	413	500	424	509	440	586	20	1474	17	2073	16	1867	D1A3	102459194-102459214:102442486-102442506	D1A2	102459194-102459214:102458758-102458778	chr11:102442506-102459194:-	6.34912	1.15803e-05
736	FGFR1OP2	Cassette	1024	96	1128	100	1108	125	284	2260	356	2903	366	2808	D1A3	27001923-27001943:27007541-27007561	D1A2	27001923-27001943:27004714-27004734	chr12:27001943-27007541:+	6.33942	5.07163e-07
3645	FNBP1	Cassette	1053	25	1094	16	1002	28	84	151	125	184	104	197	D1A3	131727059-131727079:131711079-131711099	D1A2	131727059-131727079:131726076-131726096	chr9:131711099-131727059:-	6.32621	3.054e-05
6361	ZNF638	Cassette	1315	2122	1288	1937	1266	2372	55	5986	76	9549	74	9597	D1A3	71499257-71499277:71505287-71505307	D1A2	71499257-71499277:71503451-71503471	chr2:71499277-71505287:+	6.19109	8.9166e-07
1571	SYNE2	Cassette	111	25	117	31	120	36	20	288	23	440	20	390	D1A3	63750921-63750941:63752718-63752738	D1A2	63750921-63750941:63751756-63751776	chr14:63750941-63752718:+	6.06496	5.19711e-06
3462	RPGR	Cassette	190	43	167	59	166	46	176	3182	243	4418	262	4805	D1A3	38035155-38035175:38020949-38020969	D1A2	38035155-38035175:38032218-38032238	chrX:38020969-38035155:-	6.01789	5.42142e-06
2403	FNBP1	Cassette	1053	99	1094	73	1002	88	84	443	125	571	104	537	D1A3	131727059-131727079:131711079-131711099	D1A2	131727059-131727079:131726106-131726126	chr9:131711099-131727059:-	5.92816	3.53165e-06
6700	GOLGA4	Cassette	3066	457	2744	348	2922	545	212	1945	314	2812	364	3013	D1A3	37298747-37298767:37305729-37305749	D1A2	37298747-37298767:37302508-37302528	chr3:37298767-37305729:+	5.85248	4.00001e-06
1858	ST7	Cassette	141	5	149	7	157	6	59	107	73	181	83	170	D1A3	116559230-116559250:116563370-116563390	D1A2	116559230-116559250:116561413-116561433	chr7:116559250-116563370:+	5.7141	5.71445e-06
6177	CYLD	Cassette	13	12	10	6	17	10	16	434	11	537	18	603	D1A3	49334233-49334253:49340987-49341007	D1A2	49334233-49334253:49336141-49336161	chr16:49334253-49340987:+	5.68499	6.36976e-05
1039	YBX1	Cassette	832	13989	1136	12078	670	12952	16	13942	27	20868	34	21751	D1A3	42931761-42931781:42934899-42934919	D1A2	42931761-42931781:42934456-42934476	chr1:42931781-42934899:+	5.64261	4.17293e-05
3386	YBX1	Cassette	832	13989	1136	12078	670	12952	16	13942	27	20868	34	21751	D1A3	42931761-42931781:42934899-42934919	D1A2	42931761-42931781:42934456-42934476	chr1:42931781-42934899:+	5.64261	4.17293e-05
59	PPP5C	Cassette	2739	70	2942	76	2695	56	138	169	208	226	224	222	D1A3	51571651-51571671:51578876-51578896	D1A2	51571651-51571671:51578507-51578527	chr19:51571671-51578876:+	5.51756	2.14916e-06
1487	RBM5	Cassette	947	886	978	727	956	1331	226	11005	321	13157	287	13068	D1A3	50112468-50112488:50115519-50115539	D1A2	50112468-50112488:50112968-50112988	chr3:50112488-50115519:+	5.50605	3.62699e-05
3118	GK	Cassette	92	12	80	11	81	13	22	128	28	184	31	179	D1A3	30652199-30652219:30656769-30656789	D1A2	30652199-30652219:30655503-30655523	chrX:30652219-30656769:+	5.40897	9.59327e-07
574	GOLGA2	Cassette	12748	154	15011	144	12762	163	1365	604	1644	810	1534	784	D1A3	130075949-130075969:130070604-130070624	D1A2	130075949-130075969:130074945-130074965	chr9:130070624-130075949:-	5.39999	2.77387e-06
768	AKAP13	Cassette	127	24	114	24	93	50	28	364	37	435	53	465	D1A3	84000002-84000022:84008797-84008817	D1A2	84000002-84000022:84002771-84002791	chr15:84000022-84008797:+	5.31199	0.000473684
1968	SUV420H1	Cassette	2300	129	2515	112	1809	122	37	85	59	123	65	139	D1A3	67709823-67709843:67699206-67699226	D1A2	67709823-67709843:67704223-67704243	chr11:67699226-67709823:-	5.29727	7.62719e-06
1214	PLOD2	Cassette	97	433	110	355	119	410	49	5852	62	8964	63	9520	D1A3	147279592-147279612:147277352-147277372	D1A2	147279592-147279612:147278381-147278401	chr3:147277372-147279592:-	5.2273	7.79798e-06
2278	PAPD4	Cassette	214	5343	209	5015	191	5595	7	7229	14	9315	9	9645	D1A3	78980749-78980769:79000470-79000490	D1A2	78980749-78980769:78988536-78988556	chr5:78980769-79000470:+	5.11891	2.75127e-05
2857	ARHGAP17	Cassette	2480	19	2404	15	2528	28	759	208	885	268	941	237	D1A3	24860808-24860828:24854441-24854461	D1A2	24860808-24860828:24858399-24858419	chr16:24854461-24860808:-	5.08956	3.66645e-05
2069	ARNT	Cassette	5074	854	5428	818	4910	880	242	1483	347	1742	336	1942	D1A3	149085362-149085382:149078734-149078754	D1A2	149085362-149085382:149081548-149081568	chr1:149078754-149085362:-	5.08513	1.4276e-06
1483	LRRFIP2	Cassette	806	223	756	174	816	209	59	506	85	672	92	808	D1A3	37111286-37111306:37100281-37100301	D1A2	37111286-37111306:37108013-37108033	chr3:37100301-37111286:-	5.05201	5.93906e-07
433	FLJ00353	Cassette	1796	2541	1919	2348	1793	2876	176	7585	239	11418	232	11176	D1A3	74357573-74357593:74365668-74365688	D1A2	74357573-74357593:74360711-74360731	chr14:74357593-74365668:+	5.04147	2.19567e-06
1249	HISPPD1	Cassette	621	33	638	27	776	25	288	413	371	536	407	506	D1A3	102548324-102548344:102554441-102554461	D1A2	102548324-102548344:102549919-102549939	chr5:102548344-102554441:+	5.03921	2.16377e-05
5871	ARHGEF10	Cassette	1066	171	1369	176	922	201	70	384	93	524	104	522	D1A3	1860957-1860977:1863999-1864019	D1A2	1860957-1860977:1861949-1861969	chr8:1860977-1863999:+	5.02487	2.44721e-05
6824	MYO6	Cassette	351	283	351	210	463	277	42	555	25	768	34	831	D1A3	76661677-76661697:76674041-76674061	D1A2	76661677-76661697:76664809-76664829	chr6:76661697-76674041:+	5.02308	0.000211045
1415	SR140	Cassette	549	513	755	425	520	619	101	2816	154	3687	122	3853	D1A3	144224576-144224596:144228680-144228700	D1A2	144224576-144224596:144225506-144225526	chr3:144224596-144228680:+	5.01304	0.000121235
3333	KIF21A	Cassette	492	18	431	22	466	14	126	131	139	192	156	199	D1A3	38010814-38010834:38006373-38006393	D1A2	38010814-38010834:38010311-38010331	chr12:38006393-38010814:-	4.99831	3.95621e-05
2385	DNM1L	Cassette	420	591	414	601	470	565	32	1765	54	2179	63	2124	D1A3	32781342-32781362:32782464-32782484	D1A2	32781342-32781362:32782065-32782085	chr12:32781362-32782464:+	4.9664	2.44636e-05
2165	PAM	Cassette	1343	95	1400	98	1381	86	1429	3055	2005	4174	2110	4217	D1A3	102324812-102324832:102353874-102353894	D1A2	102324812-102324832:102337718-102337738	chr5:102324832-102353874:+	4.9387	1.8376e-07
3646	FIP1L1	Cassette	2096	163	2342	116	2106	181	455	926	527	1025	551	1189	D1A3	53960743-53960763:53986795-53986815	D1A2	53960743-53960763:53975538-53975558	chr4:53960763-53986795:+	4.88507	3.94179e-05
3719	MAP3K7	Cassette	132	1413	146	1391	138	1340	10	2246	7	2760	10	2860	D1A3	91285697-91285717:91283101-91283121	D1A2	91285697-91285717:91284982-91285002	chr6:91283121-91285697:-	4.88082	3.50014e-05
5199	SUPT6H	Cassette	618	57	597	57	660	81	65	200	81	231	88	263	D1A3	24013467-24013487:24024515-24024535	D1A2	24013467-24013487:24023901-24023921	chr17:24013487-24024515:+	4.85554	3.43406e-06
113	FNBP4	Cassette	558	6	629	8	592	9	130	45	151	47	137	54	D1A3	47710664-47710684:47709669-47709689	D1A2	47710664-47710684:47710327-47710347	chr11:47709689-47710664:-	4.77271	1.06704e-05
6907	TSC1	Cassette	59	1611	71	1641	62	1750	8	4717	7	6243	11	6891	D1A3	134792408-134792428:134788680-134788700	D1A2	134792408-134792428:134790927-134790947	chr9:134788700-134792408:-	4.72491	2.15843e-05
6654	MLL5	Cassette	1656	134	2034	133	1529	173	135	310	198	431	200	441	D1A3	104442198-104442218:104468521-104468541	D1A2	104442198-104442218:104465808-104465828	chr7:104442218-104468521:+	4.72275	3.40423e-05
6504	FGFR1OP	Cassette	605	327	610	290	590	395	217	3218	307	4246	276	4193	D1A3	167344351-167344371:167355886-167355906	D1A2	167344351-167344371:167346985-167347005	chr6:167344371-167355886:+	4.7149	6.05203e-06
1683	KIF21A	Cassette	4906	17	4680	18	4837	22	1478	129	2128	208	2195	245	D1A3	38031845-38031865:38022173-38022193	D1A2	38031845-38031865:38026553-38026573	chr12:38022193-38031845:-	4.64643	7.10455e-06
1031	PTPN13	Cassette	343	7	279	6	344	6	49	29	75	26	62	36	D1A3	87891281-87891301:87898436-87898456	D1A2	87891281-87891301:87893185-87893205	chr4:87891301-87898436:+	4.64193	6.57496e-05
5168	SSX-HSTT	Cassette	187	12392	255	12633	146	13398	7	10063	5	12959	11	13489	D1A3	21924462-21924482:21912102-21912122	D1A2	21924462-21924482:21921519-21921539	chr18:21912122-21924462:-	4.62951	0.000374243
152	PLEKHM2	Cassette	100	244	114	285	161	325	26	1558	37	2065	37	1979	D1A3	15918982-15919002:15924398-15924418	D1A2	15918982-15919002:15920410-15920430	chr1:15919002-15924398:+	4.60881	1.84475e-06
2660	BM009	Cassette	3886	7356	4527	7700	4144	8529	361	16638	480	20253	445	21070	D1A3	130984739-130984759:130952904-130952924	D1A2	130984739-130984759:130960879-130960899	chr8:130952924-130984739:-	4.58742	1.05992e-06
1045	CDK5RAP2	Cassette	1474	399	1338	331	1402	478	119	918	206	1350	212	1307	D1A3	122269958-122269978:122260701-122260721	D1A2	122269958-122269978:122262746-122262766	chr9:122260721-122269958:-	4.57892	1.08402e-05
377	ECT2	Cassette	6373	1395	6540	1207	6793	1429	890	4108	1246	6209	1315	6590	D1A3	173955838-173955858:173957466-173957486	D1A2	173955838-173955858:173955966-173955986	chr3:173955858-173957466:+	4.57582	6.6796e-07
767	RP5-1022P6.2	Cassette	197	32	223	35	178	50	187	866	235	1055	265	1099	D1A3	5521972-5521992:5512948-5512968	D1A2	5521972-5521992:5514895-5514915	chr20:5512968-5521972:-	4.5185	8.16345e-05
3238	RSRC2	Cassette	35724	328	38734	237	32576	531	9278	2143	12510	2607	13027	2647	D1A3	121571884-121571904:121569509-121569529	D1A2	121571884-121571904:121571061-121571081	chr12:121569529-121571884:-	4.4609	0.000420473
6609	PRMT2	Cassette	11831	1251	10997	1121	11601	1540	3875	11503	6286	14141	6517	14674	D1A3	46880083-46880103:46881235-46881255	D1A2	46880083-46880103:46880778-46880798	chr21:46880103-46881235:+	4.4531	1.53894e-05
1956	FOXM1	Cassette	2737	327	2730	271	2632	348	52	124	48	153	66	143	D1A3	2845819-2845839:2844159-2844179	D1A2	2845819-2845839:2844806-2844826	chr12:2844179-2845819:-	4.45281	2.74211e-05
2376	SAP30BP	Cassette	512	1323	484	1156	404	1395	26	1507	39	1872	27	2027	D1A3	71176280-71176300:71201114-71201134	D1A2	71176280-71176300:71179490-71179510	chr17:71176300-71201114:+	4.41958	5.75568e-05
6231	PCM1	Cassette	3889	2799	4149	2837	3597	3106	203	3293	260	4083	257	4128	D1A3	17824957-17824977:17837377-17837397	D1A2	17824957-17824977:17826501-17826521	chr8:17824977-17837377:+	4.41104	1.78349e-06
3041	UCHL5	Cassette	2263	211	2160	156	2234	225	413	758	656	1097	650	1142	D1A3	191256849-191256869:191254553-191254573	D1A2	191256849-191256869:191256114-191256134	chr1:191254573-191256849:-	4.31896	8.67847e-06
5796	HELLS	Cassette	5985	55	5218	44	5349	59	1854	360	3014	575	3096	537	D1A3	96303975-96303995:96307885-96307905	D1A2	96303975-96303995:96306925-96306945	chr10:96303995-96307885:+	4.292	4.28174e-06
6415	EPB41	Cassette	190	58	188	61	196	52	16	113	31	159	38	196	D1A3	29264237-29264257:29308434-29308454	D1A2	29264237-29264257:29296905-29296925	chr1:29264257-29308434:+	4.26521	1.68395e-05
6901	RWDD3	Cassette	194	60	195	60	165	77	20	114	31	207	26	208	D1A3	95482839-95482859:95484899-95484919	D1A2	95482839-95482859:95484685-95484705	chr1:95482859-95484899:+	4.24775	6.40276e-05
2770	CTNND1	Cassette	5038	20	5192	18	5528	21	2239	156	2880	200	2818	207	D1A3	57286074-57286094:57318057-57318077	D1A2	57286074-57286094:57315432-57315452	chr11:57286094-57318057:+	4.24363	2.95923e-07
6559	ABI2	Cassette	16186	413	15303	345	15712	392	6387	3268	9859	4443	10336	4313	D1A3	203939992-203940012:203953175-203953195	D1A2	203939992-203940012:203949024-203949044	chr2:203940012-203953175:+	4.23695	1.99636e-06
6742	UBE2K	Cassette	8500	32779	10634	30997	7354	33966	501	30494	575	43300	592	43803	D1A3	39452928-39452948:39456374-39456394	D1A2	39452928-39452948:39455696-39455716	chr4:39452948-39456374:+	4.22445	4.09007e-05
2930	HIPK3	Cassette	474	7	384	8	475	14	181	66	266	101	285	113	D1A3	33326115-33326135:33326643-33326663	D1A2	33326115-33326135:33326287-33326307	chr11:33326135-33326643:+	4.18787	0.00013349
3047	ARHGAP12	Cassette	8483	310	9235	261	7910	393	2402	1617	3152	2055	3218	2198	D1A3	32172394-32172414:32160714-32160734	D1A2	32172394-32172414:32168625-32168645	chr10:32160734-32172394:-	4.17076	6.03201e-05
5406	METT5D1	Cassette	217	17	195	13	217	15	242	284	310	371	282	421	D1A3	28275034-28275054:28308518-28308538	D1A2	28275034-28275054:28306217-28306237	chr11:28275054-28308518:+	4.16793	5.95873e-06
1745	RHOC	Cassette	5123	341	5779	425	5611	373	2930	3330	3636	4151	3267	4141	D1A3	113051222-113051242:113047931-113047951	D1A2	113051222-113051242:113049293-113049313	chr1:113047951-113051222:-	4.10106	5.23628e-07
1878	MPRIP	Cassette	1715	19	1946	21	1806	20	2215	448	2821	517	2758	488	D1A3	17024107-17024127:17028861-17028881	D1A2	17024107-17024127:17024645-17024665	chr17:17024127-17028861:+	4.09144	2.60723e-07
3505	SMPD4	Cassette	1109	26	1243	41	1116	43	280	158	348	180	291	146	D1A3	130638416-130638436:130631419-130631439	D1A2	130638416-130638436:130635295-130635315	chr2:130631439-130638416:-	4.08763	4.73695e-05
6201	SLC7A6	Cassette	35	74	23	51	21	58	8	383	18	477	10	498	D1A3	66879255-66879275:66882612-66882632	D1A2	66879255-66879275:66881799-66881819	chr16:66879275-66882612:+	4.08417	0.000210323
644	ZDHHC20	Cassette	4101	907	3929	852	3900	937	859	3244	1118	4030	1167	4557	D1A3	20853572-20853592:20848774-20848794	D1A2	20853572-20853592:20850857-20850877	chr13:20848794-20853572:-	4.05719	2.2261e-07
6703	RREB1	Cassette	1547	287	1568	263	1757	319	306	913	330	980	349	1025	D1A3	7177119-7177139:7191655-7191675	D1A2	7177119-7177139:7185669-7185689	chr6:7177139-7191655:+	4.05645	8.86038e-08
1317	GGCT	Cassette	847	688	890	673	917	715	8	217	27	283	29	224	D1A3	30510709-30510729:30505059-30505079	D1A2	30510709-30510729:30506802-30506822	chr7:30505079-30510709:-	4.05428	0.00176192
2441	HSPH1	Cassette	887	544	917	421	759	530	58	591	109	846	79	818	D1A3	30617699-30617719:30613376-30613396	D1A2	30617699-30617719:30616040-30616060	chr13:30613396-30617699:-	4.00803	5.73512e-05
1488	derp5	Cassette	139	17	132	12	132	26	40	110	80	143	73	130	D1A3	15923430-15923450:15919303-15919323	D1A2	15923430-15923450:15920264-15920284	chr10:15919323-15923430:-	3.98826	0.000494223
5507	TANK	Cassette	5609	52	5538	51	5641	38	5464	715	6391	861	7083	919	D1A3	161725223-161725243:161744370-161744390	D1A2	161725223-161725243:161726041-161726061	chr2:161725243-161744370:+	3.98583	1.2859e-05
2082	SYNJ2	Cassette	15	479	22	533	9	548	16	6830	17	8313	9	8063	D1A3	158425174-158425194:158429679-158429699	D1A2	158425174-158425194:158427874-158427894	chr6:158425194-158429679:+	3.98496	0.00148145
80	DTNB	Cassette	663	12	737	20	838	18	145	49	185	66	187	64	D1A3	25503907-25503927:25464714-25464734	D1A2	25503907-25503927:25495888-25495908	chr2:25464734-25503907:-	3.97777	2.02344e-05
5599	FIP1L1	Cassette	5113	1186	5349	1150	5023	1233	1340	5247	1806	6480	1894	6223	D1A3	53938827-53938847:53940148-53940168	D1A2	53938827-53938847:53939996-53940016	chr4:53938847-53940148:+	3.96024	1.71817e-06
2710	RHBDD2	Cassette	1168	36	1300	35	1193	40	261	114	291	137	317	161	D1A3	75346494-75346514:75349082-75349102	D1A2	75346494-75346514:75348618-75348638	chr7:75346514-75349082:+	3.95803	3.76785e-06
929	NDEL1	Cassette	52	85	68	67	63	84	32	644	46	899	49	919	D1A3	8304183-8304203:8310972-8310992	D1A2	8304183-8304203:8307362-8307382	chr17:8304203-8310972:+	3.91538	5.26898e-05
1998	ZNF507	Cassette	1934	42	1946	42	1955	58	602	217	750	243	707	281	D1A3	37528509-37528529:37535574-37535594	D1A2	37528509-37528529:37529990-37530010	chr19:37528529-37535574:+	3.90162	2.33211e-05
6344	ATM	Cassette	27	1193	26	1217	22	1223	7	4770	7	6486	12	7074	D1A3	107680769-107680789:107686096-107686116	D1A2	107680769-107680789:107683833-107683853	chr11:107680789-107686096:+	3.88686	5.66356e-05
6111	VAPA	Cassette	975	24	844	23	893	19	755	268	1124	429	1136	387	D1A3	9927043-9927063:9940391-9940411	D1A2	9927043-9927063:9934920-9934940	chr18:9927063-9940391:+	3.88634	4.44231e-06
6524	SETD5	Cassette	8241	563	8613	541	8273	686	2883	3088	3865	3993	3912	4047	D1A3	9452570-9452590:9457139-9457159	D1A2	9452570-9452590:9453533-9453553	chr3:9452590-9457139:+	3.88387	5.40747e-06
1197	NEK1	Cassette	233	18	224	15	302	14	432	407	576	461	523	487	D1A3	170695534-170695554:170666037-170666057	D1A2	170695534-170695554:170666558-170666578	chr4:170666057-170695534:-	3.83853	7.8379e-05
1185	BCAS3	Cassette	37641	1556	39943	1620	40290	1725	577	421	837	432	769	414	D1A3	56800617-56800637:56824119-56824139	D1A2	56800617-56800637:56812648-56812668	chr17:56800637-56824119:+	3.82124	1.77707e-05
825	NAE1	Cassette	802	136	885	113	855	140	376	784	480	1044	479	1016	D1A3	65417926-65417946:65414984-65415004	D1A2	65417926-65417946:65416269-65416289	chr16:65415004-65417926:-	3.80193	8.15598e-06
2033	LSM14B	Cassette	107	800	86	1033	100	892	11	1115	13	1255	5	1100	D1A3	60138383-60138403:60138980-60139000	D1A2	60138383-60138403:60138669-60138689	chr20:60138403-60138980:+	3.79733	0.000936895
752	TIA1	Cassette	131	343	145	378	143	405	15	586	24	708	17	763	D1A3	70309899-70309919:70308438-70308458	D1A2	70309899-70309919:70309707-70309727	chr2:70308458-70309899:-	3.79523	3.14351e-05
2912	NUPL1	Cassette	562	4082	682	3989	504	4234	58	4323	45	5523	60	6136	D1A3	24780066-24780086:24785020-24785040	D1A2	24780066-24780086:24781384-24781404	chr13:24780086-24785020:+	3.78536	0.000127981
6523	XRN2	Cassette	784	17076	753	17783	818	18673	105	35603	120	42981	162	40961	D1A3	21232091-21232111:21255127-21255147	D1A2	21232091-21232111:21254916-21254936	chr20:21232111-21255127:+	3.78424	1.87607e-05
60	ZNF138	Cassette	222	24	253	26	232	31	7	8	8	13	10	20	D1A3	63892364-63892384:63929263-63929283	D1A2	63892364-63892384:63912730-63912750	chr7:63892384-63929263:+	3.76296	0.000137885
2065	CAST	Cassette	3787	22	3684	17	3920	22	12936	1020	17354	1250	19017	1257	D1A3	96084138-96084158:96088948-96088968	D1A2	96084138-96084158:96088253-96088273	chr5:96084158-96088948:+	3.76165	7.70558e-06
2806	RAD17	Cassette	1451	11	1347	6	1433	7	1418	101	2021	160	2161	155	D1A3	68702734-68702754:68703616-68703636	D1A2	68702734-68702754:68703036-68703056	chr5:68702754-68703616:+	3.75324	0.000100475
5944	RALGPS1	Cassette	753	40	691	35	702	29	17	15	23	12	22	12	D1A3	128836594-128836614:128854946-128854966	D1A2	128836594-128836614:128852142-128852162	chr9:128836614-128854946:+	3.71385	0.000154867
2297	UTX	Cassette	363	13	342	12	447	12	939	468	1379	533	1417	547	D1A3	44804325-44804345:44805512-44805532	D1A2	44804325-44804345:44804797-44804817	chrX:44804345-44805512:+	3.70206	3.41631e-05
1451	EYA3	Cassette	323	19	353	19	306	27	67	56	91	78	99	82	D1A3	28199057-28199077:28196456-28196476	D1A2	28199057-28199077:28197429-28197449	chr1:28196476-28199057:-	3.68421	7.44821e-05
3330	eps15R	Cassette	373	29	447	29	385	37	247	233	366	395	333	336	D1A3	16356939-16356959:16333775-16333795	D1A2	16356939-16356959:16349045-16349065	chr19:16333795-16356939:-	3.68308	2.88767e-05
2704	ZDHHC13	Cassette	242	188	237	190	222	202	42	594	81	651	68	697	D1A3	19095379-19095399:19124303-19124323	D1A2	19095379-19095399:19121100-19121120	chr11:19095399-19124303:+	3.66853	0.000118143
5308	RAB9A	Cassette	295	89	303	73	298	80	166	606	259	712	210	811	D1A3	13617308-13617328:13636760-13636780	D1A2	13617308-13617328:13631853-13631873	chrX:13617328-13636760:+	3.65193	3.35956e-05
2266	ANKRD12	Cassette	2024	18	1555	16	2092	29	1488	203	2131	313	2297	287	D1A3	9185676-9185696:9198654-9198674	D1A2	9185676-9185696:9194473-9194493	chr18:9185696-9198654:+	3.6489	5.325e-05
248	MTA1	Cassette	2145	1977	2273	1914	2345	2217	200	2400	277	3031	276	3014	D1A3	104982873-104982893:104987439-104987459	D1A2	104982873-104982893:104986740-104986760	chr14:104982893-104987439:+	3.64413	7.12506e-07
3095	MADD	Cassette	183	26	214	15	218	23	123	132	131	162	121	186	D1A3	47264641-47264661:47267517-47267537	D1A2	47264641-47264661:47267094-47267114	chr11:47264661-47267517:+	3.64102	0.000391393
1726	DDX42	Cassette	1134	11	1243	21	1346	25	430	79	577	111	497	83	D1A3	59205448-59205468:59218125-59218145	D1A2	59205448-59205468:59206199-59206219	chr17:59205468-59218125:+	3.6404	0.000259134
3465	RICTOR	Cassette	82	220	94	236	56	205	5	281	15	345	11	356	D1A3	39110187-39110207:39056975-39056995	D1A2	39110187-39110207:39109997-39110017	chr5:39056995-39110187:-	3.57612	0.000962864
6276	DDX3X	Cassette	67	161	79	150	56	214	15	678	29	783	38	871	D1A3	41081642-41081662:41085680-41085700	D1A2	41081642-41081662:41083232-41083252	chrX:41081662-41085680:+	3.54925	0.00105786
6367	MRPL22	Cassette	768	2998	858	2731	737	3038	60	2229	57	3209	91	3303	D1A3	154300998-154301018:154316123-154316143	D1A2	154300998-154301018:154310573-154310593	chr5:154301018-154316123:+	3.51116	0.000116829
5339	KIAA0491	Cassette	67	21	63	26	52	22	24	65	20	95	18	110	D1A3	86943222-86943242:86957777-86957797	D1A2	86943222-86943242:86953994-86954014	chr1:86943242-86957777:+	3.49613	0.000726872
5803	BLZF1	Cassette	58	172	56	133	48	175	11	540	21	835	42	787	D1A3	167616451-167616471:167622858-167622878	D1A2	167616451-167616471:167617923-167617943	chr1:167616471-167622858:+	3.49205	0.00158815
3288	KIAA0679	Cassette	258	2090	302	2120	204	2307	28	2749	41	3567	34	3500	D1A3	103562776-103562796:103557628-103557648	D1A2	103562776-103562796:103560041-103560061	chr10:103557648-103562776:-	3.47236	8.79398e-05
3584	KIAA1565	Cassette	359	103	351	85	396	117	591	1651	763	2437	840	2545	D1A3	50296324-50296344:50291315-50291335	D1A2	50296324-50296344:50295078-50295098	chr14:50291335-50296324:-	3.45431	5.21227e-06
6013	MARK3	Cassette	115	1046	109	1015	107	1152	13	908	8	1291	12	1275	D1A3	102998531-102998551:103002061-103002081	D1A2	102998531-102998551:103001646-103001666	chr14:102998551-103002061:+	3.453	0.000639084
5415	ENTPD6	Cassette	23	329	23	368	29	360	8	887	5	1130	8	1145	D1A3	25124483-25124503:25135711-25135731	D1A2	25124483-25124503:25135157-25135177	chr20:25124503-25135711:+	3.43395	0.000420377
1665	AFF4	Cassette	339	2151	388	2193	323	2516	38	3118	64	3873	59	4169	D1A3	132295768-132295788:132267975-132267995	D1A2	132295768-132295788:132290778-132290798	chr5:132267995-132295768:-	3.43153	5.01841e-05
3024	MAPT	Cassette	774	429	879	409	785	450	6	53	15	73	16	69	D1A3	41395652-41395672:41411576-41411596	D1A2	41395652-41395672:41405060-41405080	chr17:41395672-41411576:+	3.43077	0.000501066
6209	INSIG1	Cassette	2295	176	2887	138	2024	203	812	667	1028	766	1085	793	D1A3	154725471-154725491:154730883-154730903	D1A2	154725471-154725491:154726469-154726489	chr7:154725491-154730883:+	3.41627	0.00041962
509	BAZ1A	Cassette	402	700	453	637	398	768	21	300	20	472	25	426	D1A3	34331731-34331751:34324938-34324958	D1A2	34331731-34331751:34325158-34325178	chr14:34324958-34331731:-	3.41593	0.000169204
1681	C1orf43	Cassette	1884	4074	1966	4072	1953	4099	195	4302	238	5210	233	5401	D1A3	152459441-152459461:152453654-152453674	D1A2	152459441-152459461:152459017-152459037	chr1:152453674-152459441:-	3.40594	4.51678e-08
2522	CSNK1A1	Cassette	241	91	251	100	233	120	99	516	150	632	145	607	D1A3	148880045-148880065:148872945-148872965	D1A2	148880045-148880065:148877613-148877633	chr5:148872965-148880045:-	3.40418	3.92341e-05
2442	CSNK1G3	Cassette	67	17	77	31	91	23	51	162	87	231	75	264	D1A3	122968403-122968423:122977934-122977954	D1A2	122968403-122968423:122968931-122968951	chr5:122968423-122977934:+	3.38908	0.000178657
1015	CASP3	Cassette	1056	90	1026	86	1099	75	582	489	774	633	789	643	D1A3	185807542-185807562:185796596-185796616	D1A2	185807542-185807562:185806759-185806779	chr4:185796616-185807542:-	3.38858	5.29798e-06
1969	CAMK2G	Cassette	357	8	429	15	355	15	38	19	49	16	48	11	D1A3	75267231-75267251:75253828-75253848	D1A2	75267231-75267251:75257865-75257885	chr10:75253848-75267231:-	3.38076	0.00133556
6	E2F6	Cassette	38	17	38	15	44	26	8	56	14	52	15	65	D1A3	11523348-11523368:11511355-11511375	D1A2	11523348-11523368:11514790-11514810	chr2:11511375-11523348:-	3.3588	0.000492327
1378	FXR1	Cassette	1945	57	1623	48	1702	49	306	92	479	154	593	163	D1A3	182170820-182170840:182176603-182176623	D1A2	182170820-182170840:182175794-182175814	chr3:182170840-182176603:+	3.35212	9.25177e-07
6884	THEM2	Cassette	314	15	354	11	368	14	355	137	411	158	434	175	D1A3	24775531-24775551:24806089-24806109	D1A2	24775531-24775551:24795611-24795631	chr6:24775551-24806089:+	3.34964	4.96979e-05
3563	ACADM	Cassette	560	18	650	19	555	22	237	73	271	95	291	105	D1A3	75963070-75963090:75970916-75970936	D1A2	75963070-75963090:75966661-75966681	chr1:75963090-75970916:+	3.3436	2.24806e-05
263	GOLPH3L	Cassette	630	3117	742	2960	583	3276	32	1286	35	1744	31	1759	D1A3	148902731-148902751:148887828-148887848	D1A2	148902731-148902751:148901008-148901028	chr1:148887848-148902731:-	3.33357	8.30554e-05
2843	EIF4G1	Cassette	1572	3316	1820	3266	1554	3967	498	10816	609	13509	648	13108	D1A3	185515136-185515156:185516244-185516264	D1A2	185515136-185515156:185515970-185515990	chr3:185515156-185516244:+	3.32601	2.6055e-05
160	AMBRA1	Cassette	27	8	25	11	30	7	6	15	8	27	7	25	D1A3	46520070-46520090:46486476-46486496	D1A2	46520070-46520090:46490919-46490939	chr11:46486496-46520070:-	3.31739	0.000437288
325	TIAM1	Cassette	7	262	8	288	9	291	6	1912	7	2313	6	2431	D1A3	31511739-31511759:31504382-31504402	D1A2	31511739-31511759:31507639-31507659	chr21:31504402-31511739:-	3.31184	1.20447e-05
540	BAZ2B	Cassette	8	16	22	16	17	23	6	90	13	98	8	136	D1A3	159997513-159997533:159993997-159994017	D1A2	159997513-159997533:159995893-159995913	chr2:159994017-159997513:-	3.31065	0.00409781
5988	QTRTD1	Cassette	60	712	65	699	62	756	12	1216	13	1427	12	1619	D1A3	115267800-115267820:115272162-115272182	D1A2	115267800-115267820:115269523-115269543	chr3:115267820-115272162:+	3.30452	1.64219e-05
2589	EPB41L1	Cassette	2865	38	2585	26	2945	30	1417	178	2122	243	2220	201	D1A3	34249357-34249377:34263607-34263627	D1A2	34249357-34249377:34260823-34260843	chr20:34249377-34263607:+	3.30149	6.64913e-05
1028	MALT1	Cassette	10	753	12	833	19	1038	6	3572	9	4401	5	4652	D1A3	54528264-54528284:54532294-54532314	D1A2	54528264-54528284:54529132-54529152	chr18:54528284-54532294:+	3.2965	0.000430149
6067	WDR20	Cassette	798	35	767	29	792	51	723	348	876	394	924	430	D1A3	101676242-101676262:101731027-101731047	D1A2	101676242-101676262:101729552-101729572	chr14:101676262-101731027:+	3.29393	0.000139552
5776	ABCC1	Cassette	257	2422	267	2403	266	2583	38	3707	52	4656	53	4659	D1A3	16015966-16015986:16034466-16034486	D1A2	16015966-16015986:16017853-16017873	chr16:16015986-16034466:+	3.2882	5.11214e-07
3026	RIF1	Cassette	690	113	606	100	643	164	316	659	512	813	483	937	D1A3	152032886-152032906:152033400-152033420	D1A2	152032886-152032906:152033233-152033253	chr2:152032906-152033400:+	3.28807	0.000169275
3045	PPHLN1	Cassette	2368	3712	2597	3475	2217	4068	457	7539	569	8280	594	8833	D1A3	41055123-41055143:41067524-41067544	D1A2	41055123-41055143:41065008-41065028	chr12:41055143-41067524:+	3.28573	2.11824e-05
5759	AK311167	Cassette	1669	834	1678	888	1792	913	920	5201	1321	5944	1336	6369	D1A3	68118706-68118726:68132924-68132944	D1A2	68118706-68118726:68131482-68131502	chr9:68118726-68132924:+	3.2713	5.5876e-06
5167	CCDC76	Cassette	15	80	17	83	8	83	5	610	12	675	19	667	D1A3	100382267-100382287:100386768-100386788	D1A2	100382267-100382287:100386037-100386057	chr1:100382287-100386768:+	3.26683	0.00644437
6807	CASC2	Cassette	97	283	99	268	90	344	8	194	10	252	6	263	D1A3	119801677-119801697:119956937-119956957	D1A2	119801677-119801697:119956023-119956043	chr10:119801697-119956937:+	3.26444	0.000486948
5398	AFG3L1	Cassette	530	60	533	62	528	79	36	56	90	103	90	81	D1A3	88571691-88571711:88574150-88574170	D1A2	88571691-88571711:88572718-88572738	chr16:88571711-88574150:+	3.22248	0.000250675
6388	C1orf58	Cassette	375	3161	409	3149	322	3451	95	9154	151	11524	157	11750	D1A3	220959304-220959324:220964056-220964076	D1A2	220959304-220959324:220962383-220962403	chr1:220959324-220964056:+	3.20934	6.38972e-05
2582	SPPL2A	Cassette	1828	2768	1780	2300	2050	2968	295	3549	384	4944	368	5183	D1A3	48805809-48805829:48804792-48804812	D1A2	48805809-48805829:48805595-48805615	chr15:48804812-48805809:-	3.19631	4.60258e-06
1814	ATXN2	Cassette	26	14	21	13	20	32	10	90	14	79	10	78	D1A3	110392294-110392314:110379526-110379546	D1A2	110392294-110392314:110386882-110386902	chr12:110379546-110392294:-	3.17891	0.00394954
2621	FBXL4	Cassette	96	28	73	18	67	24	59	157	69	197	71	176	D1A3	99453864-99453884:99430304-99430324	D1A2	99453864-99453884:99435201-99435221	chr6:99430324-99453864:-	3.17127	4.48019e-05
662	MTMR10	Cassette	207	167	197	146	183	195	53	524	90	703	106	627	D1A3	29053808-29053828:29040548-29040568	D1A2	29053808-29053828:29047485-29047505	chr15:29040568-29053808:-	3.16194	0.000288017
537	KIAA1164	Cassette	76	44	109	39	85	25	46	136	39	167	55	188	D1A3	56901290-56901310:56926787-56926807	D1A2	56901290-56901310:56911264-56911284	chr15:56901310-56926787:+	3.15741	0.000661056
679	BAT2D1	Cassette	1161	10705	1302	10420	1071	11513	234	20033	316	25584	335	26451	D1A3	169804082-169804102:169810689-169810709	D1A2	169804082-169804102:169807082-169807102	chr1:169804102-169810689:+	3.14343	1.61457e-05
278	HISPPD2A	Cassette	1106	372	1188	352	1189	416	427	1260	518	1461	527	1506	D1A3	41644356-41644376:41638402-41638422	D1A2	41644356-41644376:41643635-41643655	chr15:41638422-41644356:-	3.13795	1.93869e-06
2526	PDK1	Cassette	296	64	364	53	363	72	333	508	396	669	456	752	D1A3	173139887-173139907:173143699-173143719	D1A2	173139887-173139907:173141714-173141734	chr2:173139907-173143699:+	3.13691	6.19434e-05
3345	NUP98	Cassette	139	1224	156	1285	130	1377	46	2615	37	3212	32	3303	D1A3	3731121-3731141:3713110-3713130	D1A2	3731121-3731141:3722435-3722455	chr11:3713130-3731121:-	3.12429	0.000355429
5727	SNX25	Cassette	302	290	266	245	294	331	89	700	119	1128	134	1146	D1A3	186504778-186504798:186511632-186511652	D1A2	186504778-186504798:186509592-186509612	chr4:186504798-186511632:+	3.10755	1.22272e-05
1266	DPP8	Cassette	1578	87	1842	104	1681	126	530	268	598	333	663	349	D1A3	63596876-63596896:63591935-63591955	D1A2	63596876-63596896:63595162-63595182	chr15:63591955-63596876:-	3.10374	3.05065e-05
5972	KIAA0946	Cassette	481	983	482	956	538	1003	106	1914	142	2312	152	2401	D1A3	75682220-75682240:75723227-75723247	D1A2	75682220-75682240:75715344-75715364	chr12:75682240-75723227:+	3.08778	1.60193e-06
3210	MTA3	Cassette	138	7859	195	7967	128	8114	6	3845	17	5327	12	5390	D1A3	42649397-42649417:42659750-42659770	D1A2	42649397-42649417:42651080-42651100	chr2:42649417-42659750:+	3.08542	0.00095228
3287	NGLY1	Cassette	477	1585	442	1560	453	1697	112	3561	167	4860	184	5301	D1A3	25750366-25750386:25745793-25745813	D1A2	25750366-25750386:25748958-25748978	chr3:25745813-25750366:-	3.08166	1.36375e-06
2	TPP2	Cassette	2486	330	2423	332	2549	377	3942	4896	5310	6327	5594	6154	D1A3	102099817-102099837:102107406-102107426	D1A2	102099817-102099837:102101709-102101729	chr13:102099837-102107406:+	3.08042	1.51828e-06
2484	MAPKAP1	Cassette	35	8	44	10	29	8	19	40	24	43	21	48	D1A3	127509070-127509090:127459879-127459899	D1A2	127509070-127509090:127471987-127472007	chr9:127459899-127509070:-	3.07757	2.40295e-05
1472	HSF2	Cassette	1034	213	1011	177	928	247	612	1153	917	1473	857	1500	D1A3	122786510-122786530:122794273-122794293	D1A2	122786510-122786530:122790746-122790766	chr6:122786530-122794273:+	3.03601	8.6091e-05
2075	JARID1A	Cassette	3617	397	3730	372	3734	493	1569	1444	1961	1859	2179	1938	D1A3	272185-272205:265069-265089	D1A2	272185-272205:265614-265634	chr12:265089-272185:-	3.02284	1.56042e-05
2189	MAP4	Cassette	816	14	787	19	835	14	1391	233	2014	305	2027	293	D1A3	48015131-48015151:47994407-47994427	D1A2	48015131-48015151:48003907-48003927	chr3:47994427-48015131:-	3.01479	7.6573e-05
5921	KLHL7	Cassette	1574	11	1828	17	1626	8	2986	157	3578	198	3729	215	D1A3	23112270-23112290:23129920-23129940	D1A2	23112270-23112290:23123977-23123997	chr7:23112290-23129920:+	3.01172	0.000359179
6588	TOP1	Cassette	284	64802	332	62876	286	62865	23	30259	22	44400	25	46403	D1A3	39091489-39091509:39138224-39138244	D1A2	39091489-39091509:39123447-39123467	chr20:39091509-39138224:+	3.00638	0.000128145
6186	GEMIN7	Cassette	1593	310	1606	232	1523	334	603	920	803	1186	824	1160	D1A3	50274455-50274475:50285204-50285224	D1A2	50274455-50274475:50275004-50275024	chr19:50274475-50285204:+	3.0024	7.94556e-05
6346	XPC	Cassette	208	5507	220	5967	179	5737	12	3257	20	3955	18	3962	D1A3	14186941-14186961:14183737-14183757	D1A2	14186941-14186961:14184864-14184884	chr3:14183757-14186941:-	3.00123	4.72247e-05
5184	NBR2	Cassette	273	81	334	64	267	65	197	341	264	542	269	536	D1A3	38536793-38536813:38538498-38538518	D1A2	38536793-38536813:38538141-38538161	chr17:38536813-38538498:+	2.99963	0.000109645
1027	FUBP3	Cassette	29	270	28	226	25	250	5	395	7	580	8	451	D1A3	132444952-132444972:132475161-132475181	D1A2	132444952-132444972:132460690-132460710	chr9:132444972-132475161:+	2.97991	0.00011147
235	KTN1	Cassette	6906	1130	6525	1001	6750	1192	3958	5173	5782	7312	5886	7421	D1A3	55209463-55209483:55212305-55212325	D1A2	55209463-55209483:55209642-55209662	chr14:55209483-55212305:+	2.95894	1.07979e-06
1589	PPFIBP1	Cassette	175	17	166	19	160	22	579	539	753	676	820	701	D1A3	27720779-27720799:27723688-27723708	D1A2	27720779-27720799:27721263-27721283	chr12:27720799-27723688:+	2.95608	3.81735e-05
6490	SCFD1	Cassette	2502	10018	2552	10033	2361	10783	462	15439	580	18372	653	20674	D1A3	30161336-30161356:30169433-30169453	D1A2	30161336-30161356:30167165-30167185	chr14:30161356-30169433:+	2.95489	2.20819e-06
5751	RNF216L	Cassette	79	20	88	13	103	22	222	341	306	449	299	482	D1A3	4995314-4995334:5002766-5002786	D1A2	4995314-4995334:5001631-5001651	chr7:4995334-5002766:+	2.94307	0.000225017
1466	ZNF821	Cassette	3439	59	3698	45	3572	68	198	21	254	24	223	37	D1A3	70474614-70474634:70471407-70471427	D1A2	70474614-70474634:70472818-70472838	chr16:70471427-70474614:-	2.90288	0.000773109
2488	NCOR1	Cassette	7356	4472	7081	4732	7347	4703	2596	13866	3750	16871	3817	17256	D1A3	15995984-15996004:15993536-15993556	D1A2	15995984-15996004:15995635-15995655	chr17:15993556-15995984:-	2.90215	5.62548e-06
3256	TRA2A	Cassette	65	123	55	94	63	115	56	623	75	1007	62	1017	D1A3	23537324-23537344:23527964-23527984	D1A2	23537324-23537344:23528556-23528576	chr7:23527984-23537324:-	2.89903	6.51823e-05
2786	SLC35D2	Cassette	56	3113	64	3373	58	3609	15	6785	16	8051	26	8467	D1A3	98126193-98126213:98123424-98123444	D1A2	98126193-98126213:98124163-98124183	chr9:98123444-98126193:-	2.88915	0.000137979
2164	AKAP9	Cassette	775	2538	1010	2780	831	2829	70	1623	95	1966	94	2296	D1A3	91447563-91447583:91460134-91460154	D1A2	91447563-91447583:91459407-91459427	chr7:91447583-91460134:+	2.85905	1.70899e-05
3178	ZFYVE21	Cassette	143	77	161	59	127	72	48	174	78	251	66	239	D1A3	103265252-103265272:103268709-103268729	D1A2	103265252-103265272:103265882-103265902	chr14:103265272-103268709:+	2.85357	0.000159371
2813	NAPB	Cassette	556	425	586	384	609	475	66	323	93	473	87	515	D1A3	23325708-23325728:23323616-23323636	D1A2	23325708-23325728:23323802-23323822	chr20:23323636-23325708:-	2.85298	1.58885e-05
6275	YPEL5	Cassette	303	20	336	27	297	38	239	160	365	226	383	234	D1A3	30224891-30224911:30232997-30233017	D1A2	30224891-30224911:30232219-30232239	chr2:30224911-30232997:+	2.84791	0.000571837
2430	NARF	Cassette	469	6487	572	5872	381	6633	92	7658	101	10512	106	11280	D1A3	78011217-78011237:78019928-78019948	D1A2	78011217-78011237:78015451-78015471	chr17:78011237-78019928:+	2.84761	0.000327987
5370	KLHL24	Cassette	762	8	687	8	771	5	549	41	768	46	873	57	D1A3	184836255-184836275:184843961-184843981	D1A2	184836255-184836275:184836702-184836722	chr3:184836275-184843961:+	2.84167	0.000503199
1783	BANP	Cassette	168	33	208	30	199	50	94	101	119	141	69	138	D1A3	86575346-86575366:86597196-86597216	D1A2	86575346-86575366:86595401-86595421	chr16:86575366-86597196:+	2.82753	0.00145104
1171	FBXL20	Cassette	44	1729	64	1616	53	1785	16	2229	7	2957	15	3043	D1A3	34706905-34706925:34692614-34692634	D1A2	34706905-34706925:34695332-34695352	chr17:34692634-34706905:-	2.82695	0.00502622
5809	IL6ST	Cassette	25	60	30	47	14	76	59	1175	69	1606	107	1669	D1A3	55287609-55287629:55283916-55283936	D1A2	55287609-55287629:55286557-55286577	chr5:55283936-55287609:-	2.82284	0.0069229
1346	SMN2	Cassette	104	88	103	61	110	92	60	249	68	378	63	400	D1A3	69402314-69402334:69408601-69408621	D1A2	69402314-69402334:69408103-69408123	chr5:69402334-69408601:+	2.81635	0.00034108
5677	AFTPH	Cassette	5370	12	5028	16	5241	12	3650	71	4742	62	4694	105	D1A3	64660164-64660184:64666059-64666079	D1A2	64660164-64660184:64661827-64661847	chr2:64660184-64666059:+	2.81627	0.000583934
779	DKFZp762G052	Cassette	1396	1969	1255	1874	1171	2243	272	3666	519	4975	478	5143	D1A3	56980750-56980770:56978323-56978343	D1A2	56980750-56980770:56979408-56979428	chr15:56978343-56980750:-	2.80955	0.000143307
6061	NUCB2	Cassette	7655	2209	8439	2216	7624	2314	844	1546	1116	2210	1101	2327	D1A3	17290223-17290243:17308249-17308269	D1A2	17290223-17290243:17293508-17293528	chr11:17290243-17308249:+	2.79362	5.23178e-06
162	ANGEL2	Cassette	114	19	144	14	171	18	154	116	215	187	221	189	D1A3	211244997-211245017:211240328-211240348	D1A2	211244997-211245017:211240857-211240877	chr1:211240348-211244997:-	2.78657	0.000374818
5529	TRIM33	Cassette	21	127	30	96	28	149	5	236	9	281	12	271	D1A3	114765580-114765600:114754441-114754461	D1A2	114765580-114765600:114764576-114764596	chr1:114754461-114765580:-	2.77872	0.00262031
582	CPEB4	Cassette	68	30	78	25	72	40	30	119	63	147	53	144	D1A3	173270193-173270213:173304575-173304595	D1A2	173270193-173270213:173292058-173292078	chr5:173270213-173304575:+	2.77415	0.0010171
6769	OSBPL9	Cassette	28	843	44	832	41	918	7	1191	11	1746	12	1792	D1A3	52010963-52010983:52019423-52019443	D1A2	52010963-52010983:52015092-52015112	chr1:52010983-52019423:+	2.76852	0.000169031
95	ARHGAP10	Cassette	117	276	149	289	120	255	20	237	16	295	21	290	D1A3	149187632-149187652:149205016-149205036	D1A2	149187632-149187652:149203748-149203768	chr4:149187652-149205016:+	2.7592	0.000172962
295	KIF13A	Cassette	184	20	206	28	173	17	110	94	147	98	124	98	D1A3	17902458-17902478:17896065-17896085	D1A2	17902458-17902478:17898100-17898120	chr6:17896085-17902458:-	2.75891	9.26366e-05
2169	TMPO	Cassette	571	497	539	451	548	546	57	298	61	363	54	371	D1A3	97455461-97455481:97462350-97462370	D1A2	97455461-97455481:97462138-97462158	chr12:97455481-97462350:+	2.73414	3.72081e-05
3060	SEC31A	Cassette	1037	14	1027	22	977	24	1172	162	1700	203	1648	207	D1A3	83988980-83989000:83984666-83984686	D1A2	83988980-83989000:83985450-83985470	chr4:83984686-83988980:-	2.72966	0.000527006
3166	MIER1	Cassette	58	34	60	27	60	33	119	383	125	508	159	498	D1A3	67164493-67164513:67178298-67178318	D1A2	67164493-67164513:67167157-67167177	chr1:67164513-67178298:+	2.71381	8.12247e-05
3223	GIT1	Cassette	1855	22	1900	44	1929	56	2664	357	3352	447	3376	421	D1A3	24932481-24932501:24929903-24929923	D1A2	24932481-24932501:24930112-24930132	chr17:24929923-24932481:-	2.7089	0.00223934
6738	UPF3	Cassette	106	106	127	125	113	120	55	321	52	451	80	451	D1A3	114070186-114070206:114075210-114075230	D1A2	114070186-114070206:114075065-114075085	chr13:114070206-114075210:+	2.69762	0.000182237
631	SETD8	Cassette	2079	1316	2424	1448	2049	1323	483	2095	603	2168	558	2365	D1A3	122434688-122434708:122441129-122441149	D1A2	122434688-122434708:122439932-122439952	chr12:122434708-122441129:+	2.69355	7.97554e-06
3004	C6orf134	Cassette	48	28	34	46	51	41	12	63	14	69	13	86	D1A3	30716158-30716178:30717931-30717951	D1A2	30716158-30716178:30716290-30716310	chr6:30716178-30717931:+	2.6919	0.00202394
2195	MBTD1	Cassette	263	184	268	139	283	223	80	293	94	358	77	413	D1A3	46692194-46692214:46657549-46657569	D1A2	46692194-46692214:46691546-46691566	chr17:46657569-46692194:-	2.67718	0.00043469
2201	AZI2	Cassette	61	786	42	799	45	841	22	2669	42	3638	36	3858	D1A3	28354987-28355007:28353360-28353380	D1A2	28354987-28355007:28354511-28354531	chr3:28353380-28354987:-	2.64716	0.000335288
6273	SLC35A3	Cassette	3278	59	3194	52	3183	62	3639	431	4828	519	5241	577	D1A3	100208286-100208306:100231680-100231700	D1A2	100208286-100208306:100213114-100213134	chr1:100208306-100231680:+	2.64668	6.60331e-06
3603	SENP6	Cassette	1549	180	1618	157	1603	209	1276	852	1588	1203	1854	1312	D1A3	76401227-76401247:76414166-76414186	D1A2	76401227-76401247:76407119-76407139	chr6:76401247-76414166:+	2.64256	3.98446e-05
1477	TRAF3	Cassette	14	177	17	170	12	205	16	1551	37	1962	19	1928	D1A3	102313745-102313765:102406274-102406294	D1A2	102313745-102313765:102366423-102366443	chr14:102313765-102406274:+	2.63863	0.00216142
1742	NUP98	Cassette	19	1424	24	1368	14	1449	6	2780	9	3699	7	3875	D1A3	3669152-3669172:3661227-3661247	D1A2	3669152-3669172:3663980-3664000	chr11:3661247-3669152:-	2.63245	0.000696478
1239	NFAT5	Cassette	1233	271	1158	231	1146	248	734	988	963	1208	1035	1383	D1A3	68157758-68157778:68217806-68217826	D1A2	68157758-68157778:68159898-68159918	chr16:68157778-68217806:+	2.6312	1.06722e-06
860	DKFZp434I0612	Cassette	1688	239	1942	301	1883	271	1334	1133	1719	1568	1630	1561	D1A3	20986274-20986294:20978971-20978991	D1A2	20986274-20986294:20979600-20979620	chr1:20978991-20986274:-	2.62532	2.15909e-06
1060	PI4KB	Cassette	1798	35	1900	34	1780	49	507	71	580	67	702	87	D1A3	149554672-149554692:149546881-149546901	D1A2	149554672-149554692:149549335-149549355	chr1:149546901-149554672:-	2.56929	0.000240997
6485	OCLN	Cassette	2202	1551	2076	1606	2050	1569	111	582	166	661	171	709	D1A3	68841382-68841402:68866276-68866296	D1A2	68841382-68841402:68845530-68845550	chr5:68841402-68866276:+	2.56581	3.99946e-05
1467	SNAPIN	Cassette	466	852	444	700	459	977	94	1106	114	1240	138	1367	D1A3	151897966-151897986:151898547-151898567	D1A2	151897966-151897986:151898237-151898257	chr1:151897986-151898547:+	2.56362	5.87368e-05
1875	GNAS	Cassette	19094	21769	17661	22421	17454	22886	2972	22062	3605	27521	4249	29381	D1A3	56904114-56904134:56911977-56911997	D1A2	56904114-56904134:56907390-56907410	chr20:56904134-56911977:+	2.56329	4.2179e-06
133	ZFYVE16	Cassette	391	17	393	17	441	14	172	43	256	63	313	61	D1A3	79739708-79739728:79765683-79765703	D1A2	79739708-79739728:79759066-79759086	chr5:79739728-79765683:+	2.54992	0.000177344
1789	CEP110	Cassette	35	41	38	48	44	58	6	54	8	60	12	69	D1A3	19442891-19442911:19446689-19446709	D1A2	19442891-19442911:19444541-19444561	chr16:19442911-19446689:+	2.54551	0.000195424
5735	SMC2	Cassette	122	426	103	406	120	448	12	262	18	344	15	367	D1A3	105897634-105897654:105900547-105900567	D1A2	105897634-105897654:105898249-105898269	chr9:105897654-105900547:+	2.54476	2.44618e-05
3681	DGUOK	Cassette	4433	79	4444	87	4497	107	2602	333	3147	381	3097	318	D1A3	74007667-74007687:74027353-74027373	D1A2	74007667-74007687:74019544-74019564	chr2:74007687-74027353:+	2.52745	8.38757e-05
145	CAMK2G	Cassette	357	911	429	893	355	998	38	495	49	721	48	714	D1A3	75267231-75267251:75253828-75253848	D1A2	75267231-75267251:75255091-75255111	chr10:75253848-75267231:-	2.52563	5.82861e-05
766	CAMK2G	Cassette	357	911	429	893	355	998	38	495	49	721	48	714	D1A3	75267231-75267251:75253828-75253848	D1A2	75267231-75267251:75255091-75255111	chr10:75253848-75267231:-	2.52563	5.82861e-05
831	PSAT1	Cassette	85	192	125	171	96	199	318	2830	334	3844	335	3991	D1A3	80122520-80122540:80133716-80133736	D1A2	80122520-80122540:80132786-80132806	chr9:80122540-80133716:+	2.52454	0.000628541
2924	PRNPIP	Cassette	531	506	593	528	521	527	170	936	217	1269	230	1152	D1A3	44523093-44523113:44459879-44459899	D1A2	44523093-44523113:44486277-44486297	chr1:44459899-44523093:-	2.51796	7.37717e-06
3525	DPF2	Cassette	175	32	148	12	156	15	155	94	200	133	190	126	D1A3	64868096-64868116:64869712-64869732	D1A2	64868096-64868116:64868626-64868646	chr11:64868116-64869712:+	2.51718	0.00219871
673	FAS	Cassette	35	197	43	219	34	228	6	243	6	277	17	324	D1A3	90760317-90760337:90761735-90761755	D1A2	90760317-90760337:90760489-90760509	chr10:90760337-90761735:+	2.51143	0.00373919
3310	TNIK	Cassette	22	6	18	7	15	8	17	38	27	62	24	49	D1A3	172308547-172308567:172302096-172302116	D1A2	172308547-172308567:172307669-172307689	chr3:172302116-172308547:-	2.51115	0.000904901
1567	NCOR1	Cassette	724	166	692	166	685	184	578	786	734	1118	802	1058	D1A3	15935901-15935921:15930461-15930481	D1A2	15935901-15935921:15931364-15931384	chr17:15930481-15935901:-	2.51033	1.10673e-05
6082	FKTN	Cassette	285	1817	275	1808	291	2001	128	5192	160	6035	196	6656	D1A3	107360247-107360267:107377046-107377066	D1A2	107360247-107360267:107375756-107375776	chr9:107360267-107377046:+	2.49799	6.54498e-06
6902	ZFX	Cassette	670	25	698	13	713	16	1060	148	1353	188	1311	187	D1A3	24100818-24100838:24107220-24107240	D1A2	24100818-24100838:24101644-24101664	chrX:24100838-24107220:+	2.49042	0.00114701
601	PUF60	Cassette	410	359	450	398	471	476	316	1586	376	1993	370	1906	D1A3	144975754-144975774:144972672-144972692	D1A2	144975754-144975774:144974854-144974874	chr8:144972692-144975754:-	2.48402	3.86046e-06
2110	PCM1	Cassette	76	1775	67	1729	68	1926	33	3689	25	4786	36	4988	D1A3	17874456-17874476:17887235-17887255	D1A2	17874456-17874476:17882379-17882399	chr8:17874476-17887235:+	2.48015	0.000490412
6387	NUMA1	Cassette	267	922	254	704	301	1022	143	2297	164	3336	172	2953	D1A3	71397381-71397401:71396109-71396129	D1A2	71397381-71397401:71396819-71396839	chr11:71396129-71397381:-	2.47716	6.65848e-05
6035	DKFZp434N2030	Cassette	825	5	906	13	851	13	826	47	901	60	948	56	D1A3	86953626-86953646:86960732-86960752	D1A2	86953626-86953646:86958055-86958075	chr12:86953646-86960732:+	2.46551	0.00480778
2173	TRA2A	Cassette	1124	260	1046	200	975	251	559	642	741	932	736	976	D1A3	23537932-23537952:23527964-23527984	D1A2	23537932-23537952:23528556-23528576	chr7:23527984-23537932:-	2.46478	6.0002e-05
5161	CSPP1	Cassette	364	42	366	36	315	33	130	73	176	106	189	111	D1A3	68265528-68265548:68270170-68270190	D1A2	68265528-68265548:68268252-68268272	chr8:68265548-68270170:+	2.46139	4.66488e-06
215	MADD	Cassette	131	833	160	913	155	966	19	735	32	1129	40	1087	D1A3	47302684-47302704:47306784-47306804	D1A2	47302684-47302704:47304864-47304884	chr11:47302704-47306784:+	2.45255	0.000105516
1034	SNX14	Cassette	7305	768	7000	706	7594	883	8149	5138	10602	6088	11357	6204	D1A3	86308421-86308441:86303341-86303361	D1A2	86308421-86308441:86305281-86305301	chr6:86303361-86308421:-	2.44189	9.13994e-06
1502	RHOT1	Cassette	190	466	200	455	179	526	148	1963	151	2345	187	2368	D1A3	27559421-27559441:27575747-27575767	D1A2	27559421-27559441:27562247-27562267	chr17:27559441-27575747:+	2.43787	6.60974e-05
6786	SUV39H2	Cassette	4826	148	4385	120	4506	164	2627	501	3193	496	3542	578	D1A3	14960904-14960924:14978850-14978870	D1A2	14960904-14960924:14963504-14963524	chr10:14960924-14978850:+	2.43542	8.23684e-05
1393	HNRNPH1	Cassette	63	1096	59	1115	57	1123	13	1635	27	2278	24	2309	D1A3	178980498-178980518:178977910-178977930	D1A2	178980498-178980518:178978994-178979014	chr5:178977930-178980498:-	2.4334	0.000164011
3397	IMAA	Cassette	1815	618	1958	504	1784	681	712	1190	927	1621	847	1497	D1A3	29513708-29513728:29485051-29485071	D1A2	29513708-29513728:29488130-29488150	chr16:29485071-29513708:-	2.42349	0.000142796
3250	BAZ2A	Cassette	136	24	148	21	135	14	22	15	27	20	29	23	D1A3	55316232-55316252:55297563-55297583	D1A2	55316232-55316252:55310896-55310916	chr12:55297583-55316232:-	2.42306	0.000469708
6163	TCTN1	Cassette	235	10	185	9	203	6	46	11	98	18	112	24	D1A3	109556631-109556651:109558668-109558688	D1A2	109556631-109556651:109556857-109556877	chr12:109556651-109558668:+	2.4217	0.000556203
3268	MFF	Cassette	1426	223	1432	208	1453	213	1054	882	1261	1013	1467	1076	D1A3	227901729-227901749:227903585-227903605	D1A2	227901729-227901749:227902565-227902585	chr2:227901749-227903585:+	2.4034	3.28126e-06
5581	C1orf144	Cassette	68	512	61	444	69	491	20	743	21	964	29	975	D1A3	16566370-16566390:16592309-16592329	D1A2	16566370-16566390:16590456-16590476	chr1:16566390-16592309:+	2.39996	5.80626e-05
1008	DLG1	Cassette	57	32	46	35	61	46	82	267	103	385	106	407	D1A3	198405692-198405712:198361044-198361064	D1A2	198405692-198405712:198372986-198373006	chr3:198361064-198405692:-	2.39356	0.000121679
1826	POM121	Cassette	531	24	637	13	630	26	539	96	682	129	730	116	D1A3	71999565-71999585:72034735-72034755	D1A2	71999565-71999585:72022237-72022257	chr7:71999585-72034735:+	2.37858	0.00300812
6228	NHLRC3	Cassette	43	332	53	328	68	387	41	1240	58	1694	39	1673	D1A3	38511828-38511848:38516226-38516246	D1A2	38511828-38511848:38514241-38514261	chr13:38511848-38516226:+	2.37417	0.000421215
2431	CEP152	Cassette	255	1474	279	1404	257	1471	41	1076	62	1466	42	1565	D1A3	46831837-46831857:46824461-46824481	D1A2	46831837-46831857:46828079-46828099	chr15:46824481-46831837:-	2.37256	0.000341095
2424	LRRFIP2	Cassette	4325	16	4090	15	4429	13	3935	74	5770	105	5943	96	D1A3	37145557-37145577:37113135-37113155	D1A2	37145557-37145577:37138011-37138031	chr3:37113155-37145557:-	2.37233	4.9827e-05
1744	EPB41	Cassette	1133	1916	1268	1735	1022	1975	123	869	146	1259	137	1395	D1A3	29252391-29252411:29264080-29264100	D1A2	29252391-29252411:29259520-29259540	chr1:29252411-29264080:+	2.37206	0.000352624
5185	ZC3H14	Cassette	3049	3660	2964	3280	3084	3894	1170	7311	1720	10451	1789	10956	D1A3	88114217-88114237:88138020-88138040	D1A2	88114217-88114237:88132830-88132850	chr14:88114237-88138020:+	2.3717	1.9555e-06
1465	LETMD1	Cassette	719	4788	634	4927	676	5112	49	1761	50	2257	73	2403	D1A3	49729215-49729235:49733827-49733847	D1A2	49729215-49729235:49732141-49732161	chr12:49729235-49733827:+	2.3641	0.000100088
777	PUM2	Cassette	1790	19	1643	12	1829	12	1400	58	1650	68	1724	68	D1A3	20346188-20346208:20326682-20326702	D1A2	20346188-20346208:20342041-20342061	chr2:20326702-20346188:-	2.34958	0.000373935
2152	RNF14	Cassette	85	313	80	298	61	295	15	420	30	552	33	557	D1A3	141333471-141333491:141338051-141338071	D1A2	141333471-141333491:141334552-141334572	chr5:141333491-141338051:+	2.34481	0.000831289
3516	DENND1A	Cassette	199	1441	234	1469	197	1436	74	2249	77	3032	84	3027	D1A3	125594686-125594706:125559902-125559922	D1A2	125594686-125594706:125571643-125571663	chr9:125559922-125594686:-	2.34132	5.62885e-05
3000	SPATA7	Cassette	73	50	73	64	67	76	22	127	34	154	55	186	D1A3	87927532-87927552:87932252-87932272	D1A2	87927532-87927552:87929489-87929509	chr14:87927552-87932252:+	2.34011	0.00157881
5358	KTN1	Cassette	14278	1235	13543	1271	14617	1309	3756	1894	5025	2210	5533	2352	D1A3	55116805-55116825:55148489-55148509	D1A2	55116805-55116825:55138227-55138247	chr14:55116825-55148489:+	2.33961	9.27289e-06
888	STK39	Cassette	62	975	61	942	69	1082	45	4079	76	5441	74	5507	D1A3	168639737-168639757:168628306-168628326	D1A2	168639737-168639757:168630117-168630137	chr2:168628326-168639737:-	2.32887	2.51303e-05
6770	WNK1	Cassette	153	48	182	47	160	57	50	89	63	96	75	100	D1A3	841677-841697:857638-857658	D1A2	841677-841697:850691-850711	chr12:841697-857638:+	2.32309	0.000211979
2960	GSK3B	Cassette	403	27	460	33	444	44	102	42	130	61	149	46	D1A3	121077949-121077969:121065122-121065142	D1A2	121077949-121077969:121068145-121068165	chr3:121065142-121077949:-	2.32283	0.000738721
5238	C4orf8	Cassette	2883	34	3147	41	2849	29	2099	129	2741	158	2828	154	D1A3	2618337-2618357:2629327-2629347	D1A2	2618337-2618357:2626582-2626602	chr4:2618357-2629327:+	2.31554	3.59725e-05
2938	CBWD2	Cassette	12139	1303	11068	1231	12105	1489	4682	2723	7201	3994	7699	4301	D1A3	113928805-113928825:113934719-113934739	D1A2	113928805-113928825:113931111-113931131	chr2:113928825-113934719:+	2.31304	3.20313e-06
1638	APBB2	Cassette	72	32	92	22	84	50	120	229	147	302	114	224	D1A3	40641638-40641658:40631453-40631473	D1A2	40641638-40641658:40631893-40631913	chr4:40631473-40641638:-	2.30934	0.00404105
5585	OFD1	Cassette	670	803	640	855	599	927	287	2232	474	2875	477	2997	D1A3	13690464-13690484:13695166-13695186	D1A2	13690464-13690484:13691784-13691804	chrX:13690484-13695166:+	2.30072	0.000119395
5933	MDM2	Cassette	20165	166	19092	155	20712	237	3433	176	4901	183	4998	235	D1A3	67493655-67493675:67496858-67496878	D1A2	67493655-67493675:67494649-67494669	chr12:67493675-67496858:+	2.29297	0.000412113
2871	SETD3	Cassette	828	5731	851	5585	765	5967	75	2901	116	4017	138	4281	D1A3	98999575-98999595:98995255-98995275	D1A2	98999575-98999595:98997410-98997430	chr14:98995275-98999575:-	2.29125	4.11547e-05
3475	CCDC88A	Cassette	26	5	15	8	21	17	125	242	144	328	164	352	D1A3	55389448-55389468:55382692-55382712	D1A2	55389448-55389468:55383772-55383792	chr2:55382712-55389448:-	2.27761	0.0212916
6416	NARG1L	Cassette	210	722	240	649	224	675	48	656	79	967	55	1039	D1A3	40803485-40803505:40827279-40827299	D1A2	40803485-40803505:40808785-40808805	chr13:40803505-40827279:+	2.27254	0.00043636
1595	BCAS3	Cassette	49	51	61	45	55	46	20	48	11	85	18	69	D1A3	56448024-56448044:56466808-56466828	D1A2	56448024-56448044:56459008-56459028	chr17:56448044-56466808:+	2.26352	0.0114412
613	TGDS	Cassette	223	842	221	850	212	865	87	1305	72	1774	109	1905	D1A3	94042495-94042515:94033471-94033491	D1A2	94042495-94042515:94041178-94041198	chr13:94033491-94042495:-	2.25611	0.00046101
6349	ZNF138	Cassette	47	113	31	108	44	113	10	211	23	252	22	217	D1A3	63913446-63913466:63929263-63929283	D1A2	63913446-63913466:63928752-63928772	chr7:63913466-63929263:+	2.24266	0.00415383
5869	C14orf179	Cassette	2939	15	2687	9	2995	16	1865	48	2635	57	2541	44	D1A3	75595449-75595469:75618390-75618410	D1A2	75595449-75595469:75612692-75612712	chr14:75595469-75618390:+	2.24066	0.00116442
2508	TJP1	Cassette	893	12	767	13	962	15	1045	88	1453	102	1537	97	D1A3	27799853-27799873:27798614-27798634	D1A2	27799853-27799873:27799492-27799512	chr15:27798634-27799853:-	2.23832	0.000137294
5928	HAUS2	Cassette	724	3788	796	3928	765	3852	229	6253	359	7963	387	8686	D1A3	40628435-40628455:40638828-40638848	D1A2	40628435-40628455:40637687-40637707	chr15:40628455-40638828:+	2.23609	2.40093e-05
2673	PISD	Cassette	43	136	53	178	36	163	7	124	6	138	12	143	D1A3	30388129-30388149:30374242-30374262	D1A2	30388129-30388149:30376744-30376764	chr22:30374262-30388129:-	2.21917	0.00224018
1741	TEAD1	Cassette	272	542	297	570	356	565	996	7909	1234	10696	1296	11351	D1A3	12840417-12840437:12842960-12842980	D1A2	12840417-12840437:12842808-12842828	chr11:12840437-12842960:+	2.21135	3.7554e-05
65	ABI2	Cassette	70	48	47	43	61	46	16	59	17	90	35	84	D1A3	203975682-203975702:203989875-203989895	D1A2	203975682-203975702:203984252-203984272	chr2:203975702-203989875:+	2.20996	0.00328114
3650	ZC3H18	Cassette	893	20	915	26	962	18	276	37	382	35	375	36	D1A3	87180573-87180593:87192086-87192106	D1A2	87180573-87180593:87181450-87181470	chr16:87180593-87192086:+	2.2099	0.000845903
1298	KIAA0621	Cassette	8	94	9	84	9	97	33	1603	41	2076	45	2104	D1A3	142507119-142507139:142573754-142573774	D1A2	142507119-142507139:142566955-142566975	chr5:142507139-142573754:+	2.20143	2.77088e-05
5681	SWAP70	Cassette	107	94	81	87	70	92	43	246	84	387	74	334	D1A3	9672389-9672409:9702780-9702800	D1A2	9672389-9672409:9691588-9691608	chr11:9672409-9702780:+	2.19463	0.000394045
1873	FAM76A	Cassette	47	27	47	25	44	19	17	43	17	48	24	42	D1A3	27943889-27943909:27954292-27954312	D1A2	27943889-27943909:27948165-27948185	chr1:27943909-27954292:+	2.18853	0.000831569
708	CDC16	Cassette	183	18	196	23	197	20	292	158	374	148	381	197	D1A3	114018689-114018709:114020375-114020395	D1A2	114018689-114018709:114020221-114020241	chr13:114018709-114020375:+	2.18732	0.00017061
2314	PHF21A	Cassette	199	173	231	174	199	211	49	184	64	260	57	244	D1A3	45927012-45927032:45916419-45916439	D1A2	45927012-45927032:45924205-45924225	chr11:45916439-45927012:-	2.18513	0.000140338
2866	BCLAF1	Cassette	71	541	69	440	49	535	23	776	26	900	25	1066	D1A3	136630992-136631012:136624288-136624308	D1A2	136630992-136631012:136629986-136630006	chr6:136624308-136630992:-	2.18419	0.000975191
6727	dJ1198O21.1	Cassette	1704	65	1370	45	1738	81	2004	344	2294	421	2665	458	D1A3	29697745-29697765:29698909-29698929	D1A2	29697745-29697765:29698033-29698053	chr22:29697765-29698909:+	2.17824	0.000129564
93	CEP57	Cassette	2438	51	3181	41	2218	50	1527	102	1822	171	1819	163	D1A3	95194770-95194790:95200597-95200617	D1A2	95194770-95194790:95195310-95195330	chr11:95194790-95200597:+	2.17675	0.00181675
981	TRIM33	Cassette	2546	4436	2638	3973	2553	4619	334	2220	433	3112	370	3365	D1A3	114743601-114743621:114741985-114742005	D1A2	114743601-114743621:114742115-114742135	chr1:114742005-114743601:-	2.17195	0.000162619
5856	TMEM87B	Cassette	42	119	48	70	39	114	15	105	14	205	18	193	D1A3	112541095-112541115:112551239-112551259	D1A2	112541095-112541115:112548959-112548979	chr2:112541115-112551239:+	2.16923	0.00850254
1129	RIC8B	Cassette	18	18	22	13	15	28	14	77	26	97	22	106	D1A3	105788830-105788850:105803811-105803831	D1A2	105788830-105788850:105792388-105792408	chr12:105788850-105803811:+	2.16197	0.0130095
665	DPH3	Cassette	13	39	12	42	10	46	5	77	5	117	9	107	D1A3	16281279-16281299:16277320-16277340	D1A2	16281279-16281299:16280720-16280740	chr3:16277340-16281279:-	2.15696	0.00305719
1611	TIMM9	Cassette	90	30	109	21	94	32	40	55	47	62	55	58	D1A3	57963524-57963544:57948422-57948442	D1A2	57963524-57963544:57960546-57960566	chr14:57948442-57963524:-	2.15036	0.00185774
5635	SMAP1	Cassette	4312	21	3484	23	4161	21	3743	134	7461	139	7715	161	D1A3	71539829-71539849:71565080-71565100	D1A2	71539829-71539849:71558112-71558132	chr6:71539849-71565080:+	2.14085	0.00265734
2700	C11orf30	Cassette	307	32	319	20	295	28	71	30	87	32	103	35	D1A3	75842060-75842080:75846874-75846894	D1A2	75842060-75842080:75843440-75843460	chr11:75842080-75846874:+	2.13726	0.000926883
3371	SLC19A2	Cassette	38	1238	43	1215	51	1301	13	1497	15	1960	16	2113	D1A3	167721424-167721444:167706028-167706048	D1A2	167721424-167721444:167713599-167713619	chr1:167706048-167721424:-	2.13431	5.95334e-05
442	GAB1	Cassette	784	217	691	143	813	245	127	139	196	218	196	234	D1A3	144580965-144580985:144599987-144600007	D1A2	144580965-144580985:144598282-144598302	chr4:144580985-144599987:+	2.1319	0.000225277
6551	EPS8L1	Cassette	37	54	46	42	55	53	7	38	10	46	10	42	D1A3	60286804-60286824:60289020-60289040	D1A2	60286804-60286824:60286946-60286966	chr19:60286824-60289020:+	2.11728	0.000906302
6533	Rabex5	Cassette	787	2914	813	3322	742	3087	221	4206	317	5482	326	5015	D1A3	65877795-65877815:65897932-65897952	D1A2	65877795-65877815:65886096-65886116	chr7:65877815-65897932:+	2.10993	3.3562e-05
943	ATXN2	Cassette	929	710	954	661	842	851	513	1815	638	2063	592	2222	D1A3	110378215-110378235:110375007-110375027	D1A2	110378215-110378235:110376012-110376032	chr12:110375027-110378215:-	2.1087	0.000270442
1766	NUMB	Cassette	13307	214	12714	181	12992	247	9901	725	14561	1018	15430	1048	D1A3	72859590-72859610:72833726-72833746	D1A2	72859590-72859610:72852863-72852883	chr14:72833746-72859590:-	2.10661	7.27191e-05
2063	SFRS7	Cassette	17096	463	19233	463	17470	534	10816	1199	13652	1652	13371	1570	D1A3	38830174-38830194:38829279-38829299	D1A2	38830174-38830194:38829972-38829992	chr2:38829299-38830174:-	2.10149	3.84054e-05
2009	BBX	Cassette	1663	126	1813	117	1753	109	1084	278	1310	374	1357	439	D1A3	108980036-108980056:108992776-108992796	D1A2	108980036-108980056:108991323-108991343	chr3:108980056-108992776:+	2.09457	8.81002e-05
2212	PHF20L1	Cassette	204	6	194	5	209	7	282	45	401	44	442	49	D1A3	133880268-133880288:133885245-133885265	D1A2	133880268-133880288:133880522-133880542	chr8:133880288-133885245:+	2.08551	0.000561647
472	EP400	Cassette	71	1320	89	1368	54	1390	14	1254	18	1495	20	1467	D1A3	131070696-131070716:131074274-131074294	D1A2	131070696-131070716:131071576-131071596	chr12:131070716-131074274:+	2.07101	0.000883322
2796	GPSN2	Cassette	19570	12	20327	28	20132	15	6930	24	8886	28	8706	37	D1A3	14501503-14501523:14534336-14534356	D1A2	14501503-14501523:14516925-14516945	chr19:14501523-14534336:+	2.06783	0.00523822
2232	RANBP17	Cassette	42	18	34	6	43	14	26	21	25	33	23	39	D1A3	170327966-170327986:170529738-170529758	D1A2	170327966-170327986:170388480-170388500	chr5:170327986-170529738:+	2.06602	0.0136886
2649	ZFAND3	Cassette	1181	1394	1384	1398	1233	1556	801	3928	953	4309	952	4708	D1A3	38137509-38137529:38192325-38192345	D1A2	38137509-38137529:38158145-38158165	chr6:38137529-38192325:+	2.06247	3.76847e-05
5385	C19orf2	Cassette	21253	4542	24350	4618	20966	5352	10954	10200	13685	12009	13544	12336	D1A3	35125391-35125411:35167969-35167989	D1A2	35125391-35125411:35153939-35153959	chr19:35125411-35167969:+	2.0562	8.51912e-05
3293	FBXW11	Cassette	55	37	51	34	61	35	23	55	28	64	25	83	D1A3	171366066-171366086:171317287-171317307	D1A2	171366066-171366086:171356640-171356660	chr5:171317307-171366066:-	2.04665	0.000382094
6455	CHN1	Cassette	207	1220	264	1203	229	1271	42	867	47	1013	50	1164	D1A3	175450813-175450833:175397472-175397492	D1A2	175450813-175450833:175419911-175419931	chr2:175397492-175450813:-	2.03956	7.75954e-05
5826	C5orf32	Cassette	20	492	24	449	19	445	25	1983	22	2255	27	2483	D1A3	139535034-139535054:139603073-139603093	D1A2	139535034-139535054:139554214-139554234	chr5:139535054-139603073:+	2.03871	0.000229955
373	ZRANB2	Cassette	2364	150	2714	135	2488	133	1453	309	1893	434	1850	427	D1A3	71305046-71305066:71303388-71303408	D1A2	71305046-71305066:71304003-71304023	chr1:71303408-71305046:-	2.01986	5.33114e-05
5618	LOC645166	Cassette	35	39	39	35	43	52	66	207	57	298	54	263	D1A3	147199524-147199544:147217868-147217888	D1A2	147199524-147199544:147199914-147199934	chr1:147199544-147217868:+	2.01508	0.00158008
1599	SFRS10	Cassette	172	796	211	755	202	709	158	2022	162	2815	182	3072	D1A3	187138306-187138326:187127196-187127216	D1A2	187138306-187138326:187132314-187132334	chr3:187127216-187138306:-	2.00433	0.000462041
141	FUBP1	Cassette	10289	1042	10196	1010	10026	974	2233	981	3143	1234	3337	1197	D1A3	78208196-78208216:78206455-78206475	D1A2	78208196-78208216:78207336-78207356	chr1:78206475-78208196:-	1.99612	2.07546e-05
3104	KIF13B	Cassette	12	6	15	10	16	18	32	93	43	125	41	115	D1A3	29006180-29006200:28985732-28985752	D1A2	29006180-29006200:28988759-28988779	chr8:28985752-29006180:-	1.99388	0.00435288
6006	TTLL5	Cassette	91	15	70	11	92	9	66	31	65	25	48	42	D1A3	75271365-75271385:75281190-75281210	D1A2	75271365-75271385:75273661-75273681	chr14:75271385-75281190:+	1.98768	0.00989196
2548	PICALM	Cassette	111	354	174	329	123	386	70	731	74	822	83	844	D1A3	85369819-85369839:85365353-85365373	D1A2	85369819-85369839:85366764-85366784	chr11:85365373-85369819:-	1.9873	0.00136617
2981	AXIN1	Cassette	2547	62	2771	65	2586	81	1450	144	1840	193	1931	205	D1A3	283488-283508:279588-279608	D1A2	283488-283508:281278-281298	chr16:279608-283488:-	1.98342	0.000122594
886	C2orf4	Cassette	185	382	217	356	174	382	62	473	83	678	97	704	D1A3	31970564-31970584:31948505-31948525	D1A2	31970564-31970584:31962015-31962035	chr2:31948525-31970564:-	1.97547	0.000135053
2449	FMR1	Cassette	3203	74	3033	86	3150	84	868	104	1260	128	1327	115	D1A3	146826791-146826811:146829786-146829806	D1A2	146826791-146826811:146827309-146827329	chrX:146826811-146829786:+	1.97202	0.000254126
3655	SEZ6L2	Cassette	908	262	907	284	792	339	141	172	169	247	149	193	D1A3	29792061-29792081:29791328-29791348	D1A2	29792061-29792081:29791545-29791565	chr16:29791348-29792061:-	1.96668	0.000487288
2079	DNAJC1	Cassette	315	237	323	223	289	246	47	172	78	193	75	218	D1A3	22257974-22257994:22249878-22249898	D1A2	22257974-22257994:22257467-22257487	chr10:22249898-22257974:-	1.96515	0.00045237
32	TRIP4	Cassette	99	644	153	666	123	643	34	680	42	873	43	894	D1A3	62489060-62489080:62497792-62497812	D1A2	62489060-62489080:62493336-62493356	chr15:62489080-62497792:+	1.95587	0.000315166
5607	KIAA0284	Cassette	108	795	154	818	135	872	25	427	19	565	19	548	D1A3	104402875-104402895:104413637-104413657	D1A2	104402875-104402895:104405805-104405825	chr14:104402895-104413637:+	1.95269	0.00264862
3514	KLHDC10	Cassette	220	19	205	11	170	24	119	44	116	39	171	52	D1A3	129497865-129497885:129543520-129543540	D1A2	129497865-129497885:129523996-129524016	chr7:129497885-129543520:+	1.95084	0.00899684
1616	MARK2	Cassette	1184	106	1111	98	1094	127	215	84	324	128	288	98	D1A3	63429071-63429091:63432307-63432327	D1A2	63429071-63429091:63430135-63430155	chr11:63429091-63432307:+	1.94675	0.000183487
404	CSPP1	Cassette	126	385	156	355	138	444	54	677	95	925	93	946	D1A3	68212372-68212392:68228812-68228832	D1A2	68212372-68212392:68224571-68224591	chr8:68212392-68228812:+	1.93151	0.000549618
1668	MAPKAP1	Cassette	122	1389	134	1452	132	1542	92	4615	114	5105	146	5162	D1A3	127308409-127308429:127270189-127270209	D1A2	127308409-127308429:127286663-127286683	chr9:127270209-127308409:-	1.92808	0.000222542
727	BRE	Cassette	146	36	145	43	127	45	205	247	301	336	307	325	D1A3	28374842-28374862:28414820-28414840	D1A2	28374842-28374862:28386452-28386472	chr2:28374862-28414820:+	1.92672	0.000275566
5870	GOLGA4	Cassette	686	4827	747	4769	673	5277	255	6859	285	8066	342	8437	D1A3	37267959-37267979:37298452-37298472	D1A2	37267959-37267979:37290030-37290050	chr3:37267979-37298452:+	1.91217	5.02098e-05
6625	NRF1	Cassette	139	8	153	7	145	8	140	25	164	34	139	29	D1A3	129154421-129154441:129182093-129182113	D1A2	129154421-129154441:129171248-129171268	chr7:129154441-129182093:+	1.9108	0.00010824
471	EXOSC1	Cassette	633	78	814	84	572	86	177	91	222	117	216	81	D1A3	99195478-99195498:99190986-99191006	D1A2	99195478-99195498:99193038-99193058	chr10:99191006-99195478:-	1.91064	0.00101287
2225	ZC3H11A	Cassette	40	62	37	49	48	90	31	146	34	182	27	219	D1A3	202031525-202031545:202037325-202037345	D1A2	202031525-202031545:202032043-202032063	chr1:202031545-202037325:+	1.91048	0.0023365
1299	ANXA11	Cassette	109	70	102	65	135	74	134	265	145	353	158	391	D1A3	81955078-81955098:81922585-81922605	D1A2	81955078-81955098:81925871-81925891	chr10:81922605-81955078:-	1.91031	0.000117202
911	DKFZp434K245	Cassette	568	3403	596	3230	444	3333	93	2212	109	2823	144	2988	D1A3	129218547-129218567:129231605-129231625	D1A2	129218547-129218567:129222769-129222789	chr4:129218567-129231605:+	1.90422	0.000339892
6512	C1orf151	Cassette	10659	13	10936	14	10599	10	19025	86	23857	100	24626	100	D1A3	19796170-19796190:19821180-19821200	D1A2	19796170-19796190:19816338-19816358	chr1:19796190-19821180:+	1.90228	0.000190247
5664	STARD3NL	Cassette	781	45	755	59	806	67	1211	322	1487	404	1553	417	D1A3	38184527-38184547:38213572-38213592	D1A2	38184527-38184547:38185216-38185236	chr7:38184547-38213572:+	1.89853	0.000315739
3494	CCM2	Cassette	1452	892	1673	907	1546	979	449	1039	564	1249	611	1299	D1A3	45006467-45006487:45070041-45070061	D1A2	45006467-45006487:45044376-45044396	chr7:45006487-45070041:+	1.89697	1.62207e-05
445	PLAA	Cassette	15	761	12	780	8	770	5	1280	5	1487	8	1706	D1A3	26909307-26909327:26903925-26903945	D1A2	26909307-26909327:26907143-26907163	chr9:26903945-26909307:-	1.89224	0.00333632
838	ARHGAP17	Cassette	513	728	409	650	533	789	284	1572	386	2110	399	2246	D1A3	24849605-24849625:24839062-24839082	D1A2	24849605-24849625:24846534-24846554	chr16:24839082-24849605:-	1.89097	2.74068e-06
5587	DMTF1	Cassette	64	641	62	699	53	668	23	673	23	912	15	932	D1A3	86632282-86632302:86638246-86638266	D1A2	86632282-86632302:86633734-86633754	chr7:86632302-86638246:+	1.88754	0.00461078
3694	GUF1	Cassette	137	233	133	217	149	219	148	936	188	1185	227	1170	D1A3	44383467-44383487:44386059-44386079	D1A2	44383467-44383487:44384780-44384800	chr4:44383487-44386059:+	1.8849	8.38272e-05
1796	MAP4K4	Cassette	646	869	601	830	662	988	3380	15869	4259	21160	3562	20907	D1A3	101853289-101853309:101856540-101856560	D1A2	101853289-101853309:101854387-101854407	chr2:101853309-101856540:+	1.87528	6.13978e-05
6032	GCC2	Cassette	267	3288	317	3186	184	3390	74	4104	123	5558	127	5653	D1A3	108432557-108432577:108435286-108435306	D1A2	108432557-108432577:108433915-108433935	chr2:108432577-108435286:+	1.87077	0.00249101
2018	TJP2	Cassette	107	1514	124	1482	85	1804	38	2197	42	2705	56	2631	D1A3	71052940-71052960:71055770-71055790	D1A2	71052940-71052960:71054110-71054130	chr9:71052960-71055770:+	1.86904	0.00260942
2886	mccb	Cassette	844	859	858	862	738	906	75	400	139	572	172	479	D1A3	70936031-70936051:70963703-70963723	D1A2	70936031-70936051:70958222-70958242	chr5:70936051-70963703:+	1.86852	0.00291064
6750	MLLT10	Cassette	12765	284	12628	275	12996	294	10038	890	13495	1093	14918	1105	D1A3	21980683-21980703:21999383-21999403	D1A2	21980683-21980703:21997851-21997871	chr10:21980703-21999383:+	1.86693	1.67767e-05
5451	SDHC	Cassette	26	452	32	538	34	463	6	431	10	594	13	580	D1A3	159560064-159560084:159577007-159577027	D1A2	159560064-159560084:159564809-159564829	chr1:159560084-159577007:+	1.85994	0.00123165
201	TIAL1	Cassette	347	33	364	19	340	16	233	55	275	65	290	58	D1A3	121345935-121345955:121337730-121337750	D1A2	121345935-121345955:121342995-121343015	chr10:121337750-121345935:-	1.85933	0.00468873
6660	C5orf22	Cassette	2329	11	2156	15	2532	13	2609	51	3240	63	3468	73	D1A3	31581556-31581576:31587156-31587176	D1A2	31581556-31581576:31584353-31584373	chr5:31581576-31587156:+	1.85584	0.000435397
621	EPB41L1	Cassette	547	16	477	12	582	19	391	48	546	59	574	49	D1A3	34245676-34245696:34249194-34249214	D1A2	34245676-34245696:34246664-34246684	chr20:34245696-34249194:+	1.85295	0.000597661
3460	RFC2	Cassette	319	2000	310	1943	261	2213	57	1136	44	1408	56	1377	D1A3	73301277-73301297:73295492-73295512	D1A2	73301277-73301297:73299009-73299029	chr7:73295512-73301277:-	1.85221	0.00164714
5375	SUMF2	Cassette	1263	5761	1404	5909	1410	5909	430	6086	463	8196	516	7785	D1A3	56108278-56108298:56109772-56109792	D1A2	56108278-56108298:56109360-56109380	chr7:56108298-56109772:+	1.85137	5.82732e-05
3347	MDM1	Cassette	49	1525	60	1525	40	1523	11	782	7	1059	8	1046	D1A3	66982666-66982686:66975393-66975413	D1A2	66982666-66982686:66977009-66977029	chr12:66975413-66982666:-	1.84834	0.00778513
1025	SLC25A16	Cassette	792	7	752	10	779	8	778	33	867	31	948	35	D1A3	69957008-69957028:69946586-69946606	D1A2	69957008-69957028:69946928-69946948	chr10:69946606-69957008:-	1.84525	0.000604029
3519	CAMTA2	Cassette	238	748	221	844	241	760	133	1490	162	1896	140	1834	D1A3	4826775-4826795:4825830-4825850	D1A2	4826775-4826795:4826159-4826179	chr17:4825850-4826775:-	1.83465	8.92439e-05
1119	TPD52L1	Cassette	30792	283	33213	254	31894	269	846	33	1036	27	1084	28	D1A3	125611208-125611228:125625678-125625698	D1A2	125611208-125611228:125616561-125616581	chr6:125611228-125625678:+	1.82303	0.000978773
5659	RNF34	Cassette	1449	41	1710	35	1552	52	876	72	924	89	1051	114	D1A3	120322384-120322404:120338344-120338364	D1A2	120322384-120322404:120324927-120324947	chr12:120322404-120338344:+	1.82258	0.00157902
6684	IQCK	Cassette	398	788	361	700	479	821	66	493	101	655	122	727	D1A3	19652630-19652650:19682670-19682690	D1A2	19652630-19652650:19654175-19654195	chr16:19652650-19682670:+	1.81837	9.39225e-05
1540	SEC31A	Cassette	5058	520	4812	513	4983	570	3620	1325	4681	1805	4832	1882	D1A3	83982316-83982336:83969215-83969235	D1A2	83982316-83982336:83971132-83971152	chr4:83969235-83982316:-	1.81813	4.32913e-06
172	MTRR	Cassette	195	124	169	102	136	121	205	551	300	724	325	749	D1A3	7924016-7924036:7928370-7928390	D1A2	7924016-7924036:7926485-7926505	chr5:7924036-7928370:+	1.81739	0.000631942
1373	MTRR	Cassette	195	124	169	102	136	121	205	551	300	724	325	749	D1A3	7924016-7924036:7928370-7928390	D1A2	7924016-7924036:7926485-7926505	chr5:7924036-7928370:+	1.81739	0.000631942
2715	PDGFC	Cassette	575	22	484	11	571	33	5258	701	6384	780	6464	865	D1A3	158111387-158111407:157990998-157991018	D1A2	158111387-158111407:158002071-158002091	chr4:157991018-158111387:-	1.81292	0.00983866
2895	COQ5	Cassette	9547	72	10007	78	9803	88	2195	67	3109	95	3275	80	D1A3	119451125-119451145:119444529-119444549	D1A2	119451125-119451145:119448712-119448732	chr12:119444549-119451125:-	1.81072	0.000164581
2922	TLK1	Cassette	1263	566	1075	614	1250	656	782	1599	1252	2038	1198	2016	D1A3	171647536-171647556:171625892-171625912	D1A2	171647536-171647556:171646444-171646464	chr2:171625912-171647536:-	1.79396	0.000245777
432	DNM1L	Cassette	10044	10	10104	9	10379	6	11665	26	15369	49	16185	48	D1A3	32745743-32745763:32751567-32751587	D1A2	32745743-32745763:32750025-32750045	chr12:32745763-32751567:+	1.78712	0.00336486
6178	RNF121	Cassette	449	1301	612	1187	522	1370	164	1163	161	1594	183	1580	D1A3	71317798-71317818:71349443-71349463	D1A2	71317798-71317818:71345920-71345940	chr11:71317818-71349443:+	1.787	0.00132227
2386	TRIP12	Cassette	1098	4058	1239	4060	1077	4553	788	10269	1011	12758	1011	12883	D1A3	230452941-230452961:230432514-230432534	D1A2	230452941-230452961:230433471-230433491	chr2:230432534-230452941:-	1.78504	7.57155e-05
2157	FAM44A	Cassette	1088	260	1144	239	1130	300	2659	2047	3432	2855	3273	2750	D1A3	13187559-13187579:13180830-13180850	D1A2	13187559-13187579:13183544-13183564	chr4:13180850-13187559:-	1.78109	7.83077e-05
6771	CUX1	Cassette	391	14949	459	15829	367	16169	65	8329	85	11046	69	9709	D1A3	101346205-101346225:101500338-101500358	D1A2	101346205-101346225:101458097-101458117	chr7:101346225-101500338:+	1.778	8.7948e-05
6146	TLK2	Cassette	2141	1161	2164	1070	2170	1215	857	1495	1079	2039	1086	1966	D1A3	57912279-57912299:57951865-57951885	D1A2	57912279-57912299:57939500-57939520	chr17:57912299-57951865:+	1.77098	9.6881e-06
3023	XRCC6	Cassette	188	9769	203	8813	196	9386	67	10620	93	16134	104	16075	D1A3	40348016-40348036:40362062-40362082	D1A2	40348016-40348036:40354067-40354087	chr22:40348036-40362062:+	1.76603	4.05301e-05
3622	SAMD4A	Cassette	186	16	146	33	169	31	1278	705	1770	882	1814	909	D1A3	54239028-54239048:54285282-54285302	D1A2	54239028-54239048:54273491-54273511	chr14:54239048-54285282:+	1.75712	0.0145639
5824	FNDC3A	Cassette	62	1610	71	1648	53	1925	50	6421	90	7414	104	8255	D1A3	48640868-48640888:48646571-48646591	D1A2	48640868-48640888:48644179-48644199	chr13:48640888-48646571:+	1.7538	0.00404521
5978	GNAS	Cassette	84713	21769	92160	22421	85829	22886	26156	22062	31636	27521	33744	29381	D1A3	56904114-56904134:56911980-56912000	D1A2	56904114-56904134:56907390-56907410	chr20:56904134-56911980:+	1.75341	1.83572e-06
6897	CCDC126	Cassette	230	25	195	26	206	32	49	28	75	22	74	38	D1A3	23603729-23603749:23617314-23617334	D1A2	23603729-23603749:23604110-23604130	chr7:23603749-23617314:+	1.75225	0.00628357
5510	TAF1B	Cassette	235	1872	233	1776	269	1921	229	6221	314	7683	304	7570	D1A3	9925989-9926009:9940285-9940305	D1A2	9925989-9926009:9933444-9933464	chr2:9926009-9940285:+	1.75148	1.15389e-05
6183	RNF13	Cassette	5162	186	5226	198	5293	228	3581	483	4367	577	4776	599	D1A3	151013810-151013830:151046487-151046507	D1A2	151013810-151013830:151014401-151014421	chr3:151013830-151046487:+	1.74941	2.96692e-05
700	RAPGEF1	Cassette	53	144	58	172	72	185	118	1074	155	1546	168	1436	D1A3	133516017-133516037:133508605-133508625	D1A2	133516017-133516037:133515430-133515450	chr9:133508625-133516017:-	1.7427	3.89356e-05
2756	DDX42	Cassette	1615	19286	1620	18574	1547	21766	554	24196	846	33925	861	33787	D1A3	59229171-59229191:59231559-59231579	D1A2	59229171-59229191:59230680-59230700	chr17:59229191-59231559:+	1.71897	7.21784e-05
1569	FBXW11	Cassette	8677	879	9485	868	8888	992	3767	1273	4590	1528	4868	1592	D1A3	171366066-171366086:171270386-171270406	D1A2	171366066-171366086:171273994-171274014	chr5:171270406-171366066:-	1.71736	3.35095e-05
859	C1orf83	Cassette	77	840	104	833	83	859	20	657	25	886	27	744	D1A3	54292765-54292785:54326857-54326877	D1A2	54292765-54292785:54307016-54307036	chr1:54292785-54326857:+	1.71624	0.000601694
6825	ZMYM4	Cassette	342	83	315	105	371	119	323	310	438	425	391	380	D1A3	35507253-35507273:35563547-35563567	D1A2	35507253-35507273:35534114-35534134	chr1:35507273-35563547:+	1.70811	0.000292156
2868	ATRX	Cassette	1637	549	1708	543	1634	595	501	619	682	713	699	727	D1A3	76838720-76838740:76831056-76831076	D1A2	76838720-76838740:76836062-76836082	chrX:76831076-76838720:-	1.70428	6.81986e-05
6662	MAP2K3	Cassette	2535	75	2357	68	2423	89	6253	656	8012	856	8205	786	D1A3	21128854-21128874:21142317-21142337	D1A2	21128854-21128874:21139990-21140010	chr17:21128874-21142317:+	1.6993	0.000148344
6371	DKFZp686D0714	Cassette	52	570	60	659	53	629	13	566	14	566	23	638	D1A3	17534880-17534900:17615378-17615398	D1A2	17534880-17534900:17571205-17571225	chr6:17534900-17615378:+	1.69825	0.00115594
1137	ATG9A	Cassette	96	35	124	41	107	30	30	31	28	39	29	23	D1A3	219802500-219802520:219800999-219801019	D1A2	219802500-219802520:219801431-219801451	chr2:219801019-219802500:-	1.69261	0.00284987
2534	NELF	Cassette	435	484	475	494	445	518	662	2491	863	2991	848	2950	D1A3	139470683-139470703:139468696-139468716	D1A2	139470683-139470703:139469560-139469580	chr9:139468716-139470683:-	1.69129	1.00978e-05
2304	SFRS11	Cassette	518	16	691	12	532	16	466	39	620	52	606	46	D1A3	70466806-70466826:70470538-70470558	D1A2	70466806-70466826:70469365-70469385	chr1:70466826-70470538:+	1.68186	0.00361294
158	ARHGEF10	Cassette	788	49	973	62	893	61	1043	209	1428	289	1432	314	D1A3	1812287-1812307:1818207-1818227	D1A2	1812287-1812307:1815620-1815640	chr8:1812307-1818207:+	1.67934	8.36011e-06
2301	DIAPH3	Cassette	64	410	73	376	70	386	126	2040	150	2662	133	2750	D1A3	59635721-59635741:59584301-59584321	D1A2	59635721-59635741:59605104-59605124	chr13:59584321-59635721:-	1.67635	0.000268621
3461	MGRN1	Cassette	64	86	58	55	76	84	21	43	12	86	24	75	D1A3	4667554-4667574:4671551-4671571	D1A2	4667554-4667574:4670033-4670053	chr16:4667574-4671551:+	1.67502	0.0382859
5782	SLC25A14	Cassette	2725	53	2618	47	2638	56	1017	65	1274	101	1282	61	D1A3	129320370-129320390:129326282-129326302	D1A2	129320370-129320390:129320701-129320721	chrX:129320390-129326282:+	1.67451	0.00172927
3674	MLX	Cassette	752	219	788	225	758	224	345	279	382	378	400	398	D1A3	37973179-37973199:37974380-37974400	D1A2	37973179-37973199:37974013-37974033	chr17:37973199-37974380:+	1.67267	7.3223e-05
2118	ASAP1	Cassette	458	493	492	460	544	552	1065	3215	1244	4199	1311	4232	D1A3	131193521-131193541:131161379-131161399	D1A2	131193521-131193541:131173551-131173571	chr8:131161399-131193521:-	1.66981	2.44336e-05
961	MAP3K3	Cassette	15	92	10	68	10	99	11	195	9	250	8	215	D1A3	59063874-59063894:59077125-59077145	D1A2	59063874-59063894:59065800-59065820	chr17:59063894-59077125:+	1.66744	0.00487695
3537	RALY	Cassette	40	2615	51	2616	41	2406	20	2929	17	3831	21	3992	D1A3	32125082-32125102:32127340-32127360	D1A2	32125082-32125102:32125285-32125305	chr20:32125102-32127340:+	1.66488	0.00130243
1952	JARID1C	Cassette	21	8280	40	9169	24	8349	15	10705	14	13764	10	14241	D1A3	53266745-53266765:53263853-53263873	D1A2	53266745-53266765:53264285-53264305	chrX:53263873-53266745:-	1.66335	0.0111317
6716	LOC728323	Cassette	225	362	267	275	257	398	540	2358	773	3157	757	3407	D1A3	242713259-242713279:242750167-242750187	D1A2	242713259-242713279:242729607-242729627	chr2:242713279-242750167:+	1.65568	0.00140058
5175	CDCA2	Cassette	1119	48	1289	48	1156	61	427	51	471	77	456	60	D1A3	25383393-25383413:25393345-25393365	D1A2	25383393-25383413:25385545-25385565	chr8:25383413-25393345:+	1.64328	0.00115363
214	RNF7	Cassette	244	596	264	700	183	593	70	580	83	725	85	741	D1A3	142940028-142940048:142946690-142946710	D1A2	142940028-142940048:142945040-142945060	chr3:142940048-142946690:+	1.63664	0.000188255
6550	CCDC7	Cassette	90	92	90	79	101	92	63	194	99	249	94	298	D1A3	32791963-32791983:32801414-32801434	D1A2	32791963-32791983:32799997-32800017	chr10:32791983-32801414:+	1.63629	0.000191326
388	BNIP2	Cassette	819	11	740	8	880	14	1638	56	2179	96	2290	105	D1A3	57748382-57748402:57743591-57743611	D1A2	57748382-57748402:57747609-57747629	chr15:57743611-57748382:-	1.63398	0.00144003
2554	TCP1	Cassette	272	103	333	106	230	142	90	110	90	139	108	127	D1A3	160130426-160130446:160128873-160128893	D1A2	160130426-160130446:160129145-160129165	chr6:160128893-160130426:-	1.63285	0.00632322
3208	FBW1A	Cassette	112	65	141	58	103	56	61	78	75	121	67	124	D1A3	103103955-103103975:103229114-103229134	D1A2	103103955-103103975:103211727-103211747	chr10:103103975-103229114:+	1.62617	0.00171911
2401	DMWD	Cassette	9	6	9	8	20	9	15	16	11	26	9	28	D1A3	50980691-50980711:50979368-50979388	D1A2	50980691-50980711:50979793-50979813	chr19:50979388-50980691:-	1.62615	0.0402696
1715	NCOA6	Cassette	35	35	34	31	34	39	23	85	39	102	35	111	D1A3	32798271-32798291:32788203-32788223	D1A2	32798271-32798291:32794786-32794806	chr20:32788223-32798271:-	1.62444	0.0007239
5446	C11orf30	Cassette	121	4095	146	4495	104	4180	18	1683	24	2023	12	1867	D1A3	75861512-75861532:75902077-75902097	D1A2	75861512-75861532:75884906-75884926	chr11:75861532-75902077:+	1.62395	0.00534499
3	BTBD10	Cassette	47	523	40	550	50	614	67	2181	56	2466	71	2685	D1A3	13441214-13441234:13399941-13399961	D1A2	13441214-13441234:13423284-13423304	chr11:13399961-13441214:-	1.61686	0.000461426
1428	RBM41	Cassette	859	160	856	144	920	166	183	100	258	133	268	155	D1A3	106245237-106245257:106218705-106218725	D1A2	106245237-106245257:106243334-106243354	chrX:106218725-106245237:-	1.61628	1.52015e-05
658	CIP29	Cassette	804	32	807	30	790	16	519	53	710	65	683	62	D1A3	54497716-54497736:54483759-54483779	D1A2	54497716-54497736:54495970-54495990	chr12:54483779-54497716:-	1.60792	0.00692706
5907	ZNF509	Cassette	22	46	14	42	11	61	28	196	27	238	15	237	D1A3	4355699-4355719:4365668-4365688	D1A2	4355699-4355719:4358765-4358785	chr4:4355719-4365668:+	1.60291	0.0410623
1128	PBRM1	Cassette	5249	17	4781	9	5109	15	9833	83	14102	99	14912	126	D1A3	52636328-52636348:52626574-52626594	D1A2	52636328-52636348:52633977-52633997	chr3:52626594-52636328:-	1.60198	0.00336023
31	LSR	Cassette	169	100	198	105	161	92	25	46	26	56	38	48	D1A3	40441787-40441807:40449101-40449121	D1A2	40441787-40441807:40445288-40445308	chr19:40441807-40449101:+	1.60105	0.00235306
353	SUMO1	Cassette	391	1204	375	1077	293	1177	164	1583	179	1830	216	2112	D1A3	202811407-202811427:202787382-202787402	D1A2	202811407-202811427:202793054-202793074	chr2:202787402-202811407:-	1.58781	0.00044623
6650	RAB3IP	Cassette	171	1320	214	1319	175	1447	18	383	24	481	20	500	D1A3	68481748-68481768:68493010-68493030	D1A2	68481748-68481768:68492824-68492844	chr12:68481768-68493010:+	1.58673	0.000574102
1515	PXMP3	Cassette	500	1455	594	1653	498	1619	174	1393	176	1731	176	1589	D1A3	78074780-78074800:78061067-78061087	D1A2	78074780-78074800:78063109-78063129	chr8:78061087-78074780:-	1.585	0.000129675
3083	PXN	Cassette	382	49	472	54	438	42	911	327	1163	378	1254	401	D1A3	119143808-119143828:119137439-119137459	D1A2	119143808-119143828:119137827-119137847	chr12:119137459-119143808:-	1.57618	0.000288066
1219	PIGU	Cassette	53	2268	59	2167	38	2204	17	2553	27	3256	25	3321	D1A3	32686079-32686099:32640052-32640072	D1A2	32686079-32686099:32667584-32667604	chr20:32640072-32686079:-	1.57398	0.00182911
2188	ZC3H14	Cassette	358	3660	364	3280	367	3894	282	7311	365	10451	318	10956	D1A3	88114217-88114237:88143339-88143359	D1A2	88114217-88114237:88132830-88132850	chr14:88114237-88143339:+	1.56985	0.000358026
2227	AP1GBP1	Cassette	614	106	633	134	706	122	425	222	531	295	563	320	D1A3	33018868-33018888:33011804-33011824	D1A2	33018868-33018888:33013623-33013643	chr17:33011824-33018868:-	1.56899	0.000114159
196	ZNF207	Cassette	209	624	240	691	209	664	69	701	102	901	110	872	D1A3	27716599-27716619:27718903-27718923	D1A2	27716599-27716619:27717796-27717816	chr17:27716619-27718903:+	1.56772	0.000148972
2005	TMEM188	Cassette	13	2332	14	2137	15	2264	9	2597	7	3579	5	3573	D1A3	48617859-48617879:48624808-48624828	D1A2	48617859-48617879:48621136-48621156	chr16:48617879-48624808:+	1.55766	0.0162578
6391	VEZT	Cassette	128	859	142	668	155	895	137	2193	187	3075	189	3305	D1A3	94169958-94169978:94175056-94175076	D1A2	94169958-94169978:94174456-94174476	chr12:94169978-94175056:+	1.55275	0.000534337
1994	NCOR2	Cassette	1157	308	1249	337	1319	359	923	679	1162	962	1117	905	D1A3	123428735-123428755:123423089-123423109	D1A2	123428735-123428755:123424942-123424962	chr12:123423109-123428735:-	1.55256	8.21585e-06
3027	CHKA	Cassette	15	463	12	452	19	481	27	2140	36	3113	29	3142	D1A3	67621061-67621081:67598853-67598873	D1A2	67621061-67621081:67605480-67605500	chr11:67598873-67621061:-	1.55233	0.00188966
6548	EXOSC2	Cassette	270	7297	252	6830	274	7923	249	19322	319	27027	331	26832	D1A3	132562815-132562835:132564536-132564556	D1A2	132562815-132562835:132563369-132563389	chr9:132562835-132564536:+	1.55106	5.70154e-06
623	ITSN1	Cassette	64	38	92	25	74	34	74	92	90	118	85	97	D1A3	34113477-34113497:34123797-34123817	D1A2	34113477-34113497:34120991-34121011	chr21:34113497-34123797:+	1.54973	0.0100376
5204	NBPF8	Cassette	4505	129	4799	139	5018	181	9976	940	12500	1094	12257	1104	D1A3	143310117-143310137:143317725-143317745	D1A2	143310117-143310137:143315834-143315854	chr1:143310137-143317725:+	1.54465	0.000164226
435	CHK1	Cassette	19	5836	27	6388	28	5667	6	5667	10	7489	15	7635	D1A3	125001918-125001938:125004336-125004356	D1A2	125001918-125001938:125002711-125002731	chr11:125001938-125004336:+	1.53782	0.00804176
6731	MELK	Cassette	311	657	309	617	355	641	149	777	187	1133	187	1093	D1A3	36641854-36641874:36655346-36655366	D1A2	36641854-36641874:36647237-36647257	chr9:36641874-36655346:+	1.53323	7.91759e-05
705	NAP1L4	Cassette	2678	2775	2787	2273	3112	2995	2453	5923	3272	9259	3124	8754	D1A3	2929064-2929084:2923432-2923452	D1A2	2929064-2929084:2927050-2927070	chr11:2923452-2929064:-	1.51903	0.000272752
1640	CTNND1	Cassette	169	4274	211	3868	165	4021	40	2278	61	3871	54	3960	D1A3	57335514-57335534:57339441-57339461	D1A2	57335514-57335534:57338358-57338378	chr11:57335534-57339441:+	1.51733	0.00110176
2745	REV3L	Cassette	83	96	93	87	95	97	36	89	38	119	42	140	D1A3	111910645-111910665:111844348-111844368	D1A2	111910645-111910665:111900016-111900036	chr6:111844368-111910645:-	1.5153	0.000669184
6781	C20orf199	Cassette	5197	15335	4788	15217	4970	15568	1149	10878	1690	14455	1777	14932	D1A3	47330494-47330514:47338988-47339008	D1A2	47330494-47330514:47330846-47330866	chr20:47330514-47338988:+	1.51127	1.77222e-05
1166	USP8	Cassette	5191	1971	5215	1899	5318	1969	160	181	228	227	232	241	D1A3	48504123-48504143:48518497-48518517	D1A2	48504123-48504143:48511826-48511846	chr15:48504143-48518497:+	1.50481	1.21888e-05
2828	CASC3	Cassette	197	484	225	436	228	473	100	620	129	749	129	804	D1A3	35550993-35551013:35571531-35571551	D1A2	35550993-35551013:35551348-35551368	chr17:35551013-35571531:+	1.50189	0.000149271
3336	ARID4A	Cassette	402	10786	356	11098	351	10953	80	6373	111	9097	103	9324	D1A3	57902073-57902093:57903353-57903373	D1A2	57902073-57902093:57902494-57902514	chr14:57902093-57903353:+	1.50034	8.08723e-05
1606	NASP	Cassette	8147	914	7507	855	8032	1113	4509	1708	6526	2124	6682	2155	D1A3	45844830-45844850:45851427-45851447	D1A2	45844830-45844850:45845579-45845599	chr1:45844850-45851427:+	1.49635	0.000267708
407	UTRN	Cassette	92	22	75	45	120	30	2229	2046	2889	2685	2923	2711	D1A3	145183827-145183847:145190439-145190459	D1A2	145183827-145183847:145190176-145190196	chr6:145183847-145190439:+	1.48774	0.0262265
6761	HHAT	Cassette	31	22	31	29	35	29	8	17	13	33	11	24	D1A3	208627528-208627548:208644430-208644450	D1A2	208627528-208627548:208640434-208640454	chr1:208627548-208644430:+	1.47308	0.00046539
1564	GTF2I	Cassette	6261	39	6526	33	6760	43	1601	27	2278	42	2257	31	D1A3	73763356-73763376:73769149-73769169	D1A2	73763356-73763376:73767115-73767135	chr7:73763376-73769149:+	1.47127	0.00085948
6566	TACC2	Cassette	292	12	290	7	316	14	677	86	877	76	988	83	D1A3	123882219-123882239:123944544-123944564	D1A2	123882219-123882239:123893076-123893096	chr10:123882239-123944544:+	1.46509	0.0120478
6686	CCNT2	Cassette	1077	5	1062	8	1183	8	1103	21	1273	20	1461	24	D1A3	135416694-135416714:135420140-135420160	D1A2	135416694-135416714:135419928-135419948	chr2:135416714-135420140:+	1.45897	0.00304396
1903	C2orf33	Cassette	47	102	50	94	52	97	20	113	35	115	18	152	D1A3	227913320-227913340:227928636-227928656	D1A2	227913320-227913340:227925473-227925493	chr2:227913340-227928636:+	1.45481	0.0221815
5672	arh3	Cassette	15	1402	15	1428	12	1615	7	2915	19	3635	13	3694	D1A3	36327283-36327303:36329805-36329825	D1A2	36327283-36327303:36329431-36329451	chr1:36327303-36329805:+	1.41355	0.0181697
5266	KIAA0807	Cassette	25	2791	13	2546	29	2914	19	4551	13	6794	21	6895	D1A3	46246610-46246630:46257854-46257874	D1A2	46246610-46246630:46248988-46249008	chr1:46246630-46257854:+	1.40852	0.0335309
3657	HIF1A	Cassette	10	748	7	865	8	795	9	1668	6	2231	9	2238	D1A3	61281264-61281284:61283404-61283424	D1A2	61281264-61281284:61282161-61282181	chr14:61281284-61283404:+	1.40719	0.0172183
3069	NFIB	Cassette	87	19	85	9	132	27	65	28	110	53	106	44	D1A3	14102997-14103017:14078305-14078325	D1A2	14102997-14103017:14092489-14092509	chr9:14078325-14102997:-	1.39568	0.014753
2344	RBM5	Cassette	2230	1393	2225	1274	2175	1402	941	1776	1366	1971	1351	2080	D1A3	49987809-49987829:50060681-50060701	D1A2	49987809-49987829:50011876-50011896	chr3:49987829-50060681:+	1.3949	0.000395364
2570	SENP1	Cassette	263	229	278	172	297	221	63	104	68	136	70	150	D1A3	46786077-46786097:46778154-46778174	D1A2	46786077-46786097:46781546-46781566	chr12:46778174-46786077:-	1.3805	0.00160622
1296	ACLY	Cassette	532	2636	658	2799	537	2849	151	1910	215	2560	185	2416	D1A3	37307527-37307547:37302933-37302953	D1A2	37307527-37307547:37306408-37306428	chr17:37302953-37307527:-	1.37888	0.000173226
5270	CCT7	Cassette	18405	10	17997	6	18453	11	15397	13	22029	33	22921	34	D1A3	73315000-73315020:73320278-73320298	D1A2	73315000-73315020:73316185-73316205	chr2:73315020-73320278:+	1.37299	0.0219884
5258	KIAA0723	Cassette	2117	52	2144	60	2056	68	1636	137	2157	148	2284	157	D1A3	138642697-138642717:138678262-138678282	D1A2	138642697-138642717:138670826-138670846	chr5:138642717-138678262:+	1.37291	0.000933377
182	FKBP14	Cassette	1210	182	1073	167	1226	198	607	262	947	362	945	376	D1A3	30028805-30028825:30025244-30025264	D1A2	30028805-30028825:30026425-30026445	chr7:30025264-30028805:-	1.37268	2.0868e-05
6715	UBXN2A	Cassette	36	2778	37	2538	40	2903	21	4151	40	5397	23	5741	D1A3	24059387-24059407:24076045-24076065	D1A2	24059387-24059407:24061046-24061066	chr2:24059407-24076045:+	1.37171	0.00647215
2026	ICMT	Cassette	17	11	15	14	9	10	11	26	14	38	14	25	D1A3	6217532-6217552:6216270-6216290	D1A2	6217532-6217552:6217138-6217158	chr1:6216290-6217532:-	1.36455	0.00933135
994	PML	Cassette	40	60	53	58	41	52	26	91	50	144	40	141	D1A3	72104301-72104321:72112549-72112569	D1A2	72104301-72104321:72111965-72111985	chr15:72104321-72112549:+	1.36438	0.00110001
6649	ZNF2	Cassette	87	29	110	35	105	45	35	32	36	32	36	34	D1A3	95195312-95195332:95206954-95206974	D1A2	95195312-95195332:95205659-95205679	chr2:95195332-95206954:+	1.35925	0.000560437
1358	PTDSS2	Cassette	790	523	862	582	930	531	670	963	855	1424	771	1380	D1A3	450268-450288:469084-469104	D1A2	450268-450288:463894-463914	chr11:450288-469084:+	1.35647	0.000353864
3022	PRDM2	Cassette	1153	34	991	38	1205	40	545	56	783	62	847	64	D1A3	13948549-13948569:13972159-13972179	D1A2	13948549-13948569:13968199-13968219	chr1:13948569-13972159:+	1.34459	0.00158226
477	ARID4B	Cassette	748	2966	762	2527	668	2861	286	2810	447	4247	459	4492	D1A3	233449730-233449750:233426033-233426053	D1A2	233449730-233449750:233443944-233443964	chr1:233426053-233449730:-	1.33993	0.000264054
1252	ODF2	Cassette	29	5479	23	5979	27	5972	6	3843	10	4794	8	4588	D1A3	130261737-130261757:130263041-130263061	D1A2	130261737-130261757:130262612-130262632	chr9:130261757-130263041:+	1.33961	0.00175077
6482	SNHG3-RCC1	Cassette	1749	477	1745	472	1681	470	1314	925	1727	1153	1922	1357	D1A3	28707984-28708004:28728956-28728976	D1A2	28707984-28708004:28715823-28715843	chr1:28708004-28728956:+	1.33597	1.49868e-06
3424	TLK2	Cassette	449	16596	524	16759	402	17649	128	10641	140	14564	153	14637	D1A3	57953346-57953366:57967262-57967282	D1A2	57953346-57953366:57954226-57954246	chr17:57953366-57967262:+	1.33156	0.00120387
5196	HSKM-B	Cassette	80	127	63	124	64	117	146	582	150	701	153	744	D1A3	212521373-212521393:212554727-212554747	D1A2	212521373-212521393:212545152-212545172	chr1:212521393-212554727:+	1.32908	0.000461158
632	ACACA	Cassette	45	1190	53	1112	37	1319	27	1474	26	1864	23	1828	D1A3	32652757-32652777:32638807-32638827	D1A2	32652757-32652777:32641497-32641517	chr17:32638827-32652757:-	1.32506	0.00843424
3557	CD97	Cassette	79	10	82	16	105	15	3340	1220	3713	1481	3613	1366	D1A3	14368265-14368285:14369469-14369489	D1A2	14368265-14368285:14368888-14368908	chr19:14368285-14369469:+	1.32151	0.00222775
2666	IVNS1ABP	Cassette	1983	2697	2039	2690	2169	2484	1456	4170	1890	6413	2004	6510	D1A3	183542768-183542788:183541378-183541398	D1A2	183542768-183542788:183542360-183542380	chr1:183541398-183542768:-	1.31379	0.000242782
2655	TPD52L2	Cassette	173	473	150	478	162	545	373	2905	505	3929	578	4224	D1A3	61975593-61975613:61984515-61984535	D1A2	61975593-61975613:61977612-61977632	chr20:61975613-61984515:+	1.30573	0.000159637
599	ENOX2	Cassette	40	48	38	41	35	47	22	41	14	54	14	51	D1A3	129863338-129863358:129664889-129664909	D1A2	129863338-129863358:129745325-129745345	chrX:129664909-129863338:-	1.30425	0.020174
2219	DNMT1	Cassette	2865	202	3007	242	3042	245	2818	564	3329	628	3401	619	D1A3	10152025-10152045:10149023-10149043	D1A2	10152025-10152045:10151890-10151910	chr19:10149043-10152025:-	1.30347	6.52944e-05
82	RPAIN	Cassette	2081	337	2318	344	1993	362	913	349	1080	464	1198	475	D1A3	5266853-5266873:5276585-5276605	D1A2	5266853-5266873:5270279-5270299	chr17:5266873-5276585:+	1.29963	0.000186831
5847	ZMYM1	Cassette	156	17	178	14	165	24	181	40	224	77	267	65	D1A3	35335734-35335754:35342482-35342502	D1A2	35335734-35335754:35337538-35337558	chr1:35335754-35342482:+	1.29695	0.0156047
3175	ITSN	Cassette	38	165	25	155	34	188	92	1097	118	1461	97	1446	D1A3	34113477-34113497:34120991-34121011	D1A2	34113477-34113497:34117660-34117680	chr21:34113497-34120991:+	1.29534	0.00202857
5806	IQCE	Cassette	354	977	368	1030	337	1116	61	444	68	503	80	554	D1A3	2565357-2565377:2575113-2575133	D1A2	2565357-2565377:2573275-2573295	chr7:2565377-2575113:+	1.28848	0.000133423
6200	MEF2A	Cassette	67	1596	66	1429	65	1581	37	1818	44	2710	47	2834	D1A3	97990881-97990901:98029050-98029070	D1A2	97990881-97990901:98003288-98003308	chr15:97990901-98029050:+	1.28752	0.000375645
1596	CASP8	Cassette	284	19	267	13	368	16	1161	136	1373	186	1412	182	D1A3	201845724-201845744:201847856-201847876	D1A2	201845724-201845744:201845865-201845885	chr2:201845744-201847856:+	1.28409	0.00280722
921	RBBP6	Cassette	1019	3351	921	2820	1228	3888	657	5137	931	7368	1006	7446	D1A3	24486307-24486327:24487566-24487586	D1A2	24486307-24486327:24486613-24486633	chr16:24486327-24487566:+	1.28155	6.90746e-06
2378	CUX1	Cassette	2051	2753	2464	2617	1990	2880	387	1088	481	1562	459	1489	D1A3	101627285-101627305:101630070-101630090	D1A2	101627285-101627305:101628801-101628821	chr7:101627305-101630070:+	1.28115	0.00106115
1018	ARHGAP12	Cassette	3648	242	3800	212	3905	269	3663	516	4545	735	4911	755	D1A3	32190328-32190348:32181511-32181531	D1A2	32190328-32190348:32183120-32183140	chr10:32181531-32190328:-	1.26001	0.000334495
6590	PIP5K1A	Cassette	1679	741	1873	713	1652	759	580	539	644	663	652	719	D1A3	149463359-149463379:149466419-149466439	D1A2	149463359-149463379:149463470-149463490	chr1:149463379-149466419:+	1.25759	0.000325965
3188	USP47	Cassette	885	68	929	68	863	71	1403	269	1921	342	2066	382	D1A3	11820327-11820347:11858299-11858319	D1A2	11820327-11820347:11851922-11851942	chr11:11820347-11858299:+	1.2566	2.6549e-05
2468	TCF20	Cassette	2954	11	3218	15	3121	7	3512	32	4329	31	4425	36	D1A3	40895796-40895816:40887288-40887308	D1A2	40895796-40895816:40894666-40894686	chr22:40887308-40895796:-	1.25643	0.0185874
5743	PPP4R2	Cassette	62	1303	71	1337	64	1373	28	1448	38	2024	48	1924	D1A3	73129979-73129999:73190877-73190897	D1A2	73129979-73129999:73179026-73179046	chr3:73129999-73190877:+	1.23364	0.000984357
6656	EML4	Cassette	35	3457	39	3605	38	3756	27	5824	38	7150	25	7158	D1A3	42384070-42384090:42396605-42396625	D1A2	42384070-42384090:42385127-42385147	chr2:42384090-42396605:+	1.22891	0.00246842
6774	ZNF673	Cassette	22	22	29	26	22	18	47	113	62	134	71	129	D1A3	46207667-46207687:46217128-46217148	D1A2	46207667-46207687:46215520-46215540	chrX:46207687-46217128:+	1.22867	0.00104834
5414	WNT2B	Cassette	9	38	15	33	18	33	61	355	87	537	92	561	D1A3	112811716-112811736:112859018-112859038	D1A2	112811716-112811736:112835155-112835175	chr1:112811736-112859018:+	1.22836	0.0284614
2181	PCSK7	Cassette	36	11	32	6	42	17	58	29	54	37	52	45	D1A3	116583895-116583915:116583066-116583086	D1A2	116583895-116583915:116583641-116583661	chr11:116583086-116583895:-	1.22545	0.0367449
6795	CPEB2	Cassette	200	27	158	32	212	42	256	113	299	126	343	127	D1A3	14643913-14643933:14663135-14663155	D1A2	14643913-14643933:14651185-14651205	chr4:14643933-14663135:+	1.22281	0.00393644
6104	SDCCAG10	Cassette	89	6697	116	6747	92	6911	62	8918	67	11443	67	11399	D1A3	64303375-64303395:64349741-64349761	D1A2	64303375-64303395:64308717-64308737	chr5:64303395-64349741:+	1.22273	0.0011715
1788	GTF2I	Cassette	11274	7747	11402	7722	11442	8469	1957	3261	2713	4313	2683	4389	D1A3	73769186-73769206:73781059-73781079	D1A2	73769186-73769206:73771133-73771153	chr7:73769206-73781059:+	1.21771	1.04477e-05
6132	THAP9	Cassette	44	30	39	40	31	46	19	37	28	60	20	62	D1A3	84048092-84048112:84057120-84057140	D1A2	84048092-84048112:84050873-84050893	chr4:84048112-84057120:+	1.21333	0.033962
5630	C9orf85	Cassette	75	1695	71	1473	90	1621	27	1011	39	1697	28	1741	D1A3	73751828-73751848:73787392-73787412	D1A2	73751828-73751848:73776240-73776260	chr9:73751848-73787392:+	1.19484	0.00728072
1108	TXNDC11	Cassette	56	33	46	13	50	31	51	42	56	62	53	71	D1A3	11735338-11735358:11723007-11723027	D1A2	11735338-11735358:11732111-11732131	chr16:11723027-11735338:-	1.1881	0.0471766
2115	RTN4	Cassette	111	25	157	21	132	15	679	218	851	286	713	265	D1A3	55130384-55130404:55068318-55068338	D1A2	55130384-55130404:55108840-55108860	chr2:55068338-55130384:-	1.18341	0.017667
6180	CDKAL1	Cassette	558	1014	613	1025	548	1004	487	1843	670	2688	643	2742	D1A3	21173418-21173438:21306230-21306250	D1A2	21173418-21173438:21216610-21216630	chr6:21173438-21306230:+	1.17993	5.47365e-05
6000	RIPK2	Cassette	7448	696	7643	651	7334	784	2782	584	3240	740	3770	769	D1A3	90839576-90839596:90846705-90846725	D1A2	90839576-90839596:90844193-90844213	chr8:90839596-90846705:+	1.17426	0.000391633
2984	NEO1	Cassette	202	31	171	34	194	35	51	16	94	38	93	45	D1A3	71353379-71353399:71357524-71357544	D1A2	71353379-71353399:71354085-71354105	chr15:71353399-71357524:+	1.15955	0.00539429
819	PHF14	Cassette	24	904	33	874	26	851	7	411	6	521	8	568	D1A3	10981077-10981097:10996854-10996874	D1A2	10981077-10981097:10988523-10988543	chr7:10981097-10996854:+	1.15689	0.00625474
2345	ARP11	Cassette	53	58	61	58	55	55	13	35	18	47	16	26	D1A3	152087924-152087944:152128548-152128568	D1A2	152087924-152087944:152111204-152111224	chr7:152087944-152128548:+	1.15221	0.00904344
6023	DDR1	Cassette	5156	3665	6112	3889	5706	4349	1219	1875	1547	2444	1578	2451	D1A3	30960446-30960466:30964443-30964463	D1A2	30960446-30960466:30961380-30961400	chr6:30960466-30964443:+	1.15091	0.000114704
1630	XPNPEP1	Cassette	35	1899	46	1986	50	2018	35	4329	68	5852	62	6019	D1A3	111673149-111673169:111657543-111657563	D1A2	111673149-111673169:111664827-111664847	chr10:111657563-111673149:-	1.15007	0.0046092
6869	ADARB1	Cassette	2431	332	2358	309	2499	336	3630	1044	5302	1513	5123	1641	D1A3	45372896-45372916:45415952-45415972	D1A2	45372896-45372916:45379057-45379077	chr21:45372916-45415952:+	1.14987	3.44794e-05
1991	TMEM62	Cassette	406	75	429	55	408	68	322	107	458	151	459	174	D1A3	41249147-41249167:41260670-41260690	D1A2	41249147-41249167:41258096-41258116	chr15:41249167-41260670:+	1.13177	0.00264018
6116	CXorf45	Cassette	52	345	45	359	61	353	19	317	28	389	26	360	D1A3	110866743-110866763:110882673-110882693	D1A2	110866743-110866763:110874551-110874571	chrX:110866763-110882673:+	1.12977	0.00217005
5694	PMS2	Cassette	122	1573	134	1489	113	1510	22	535	31	798	24	768	D1A3	6010128-6010148:6008773-6008793	D1A2	6010128-6010148:6009929-6009949	chr7:6008793-6010128:-	1.12908	0.00149055
5707	LARP4	Cassette	212	6	228	6	235	10	181	15	222	16	253	14	D1A3	49081058-49081078:49107811-49107831	D1A2	49081058-49081078:49092454-49092474	chr12:49081078-49107811:+	1.12749	0.014892
3725	FBW1A	Cassette	112	24	141	25	103	26	61	25	75	35	67	35	D1A3	103103955-103103975:103229114-103229134	D1A2	103103955-103103975:103180091-103180111	chr10:103103975-103229114:+	1.12698	0.00322797
5619	STX17	Cassette	2140	64	2095	57	2246	80	1418	87	1790	126	1859	129	D1A3	101717445-101717465:101730880-101730900	D1A2	101717445-101717465:101718151-101718171	chr9:101717465-101730880:+	1.1234	0.000988183
5163	GTPBP10	Cassette	109	2218	112	1633	127	2297	80	2640	112	4518	118	4898	D1A3	89821779-89821799:89839404-89839424	D1A2	89821779-89821799:89822335-89822355	chr7:89821799-89839404:+	1.12139	0.00305444
1335	ANKRD17	Cassette	234	14	217	10	201	9	182	15	238	24	205	31	D1A3	74226321-74226341:74219826-74219846	D1A2	74226321-74226341:74224844-74224864	chr4:74219846-74226321:-	1.11591	0.0182894
2144	BRE	Cassette	643	21	645	23	656	27	1059	84	1463	121	1378	102	D1A3	27967193-27967213:27970903-27970923	D1A2	27967193-27967213:27968753-27968773	chr2:27967213-27970903:+	1.11355	0.000496893
531	C1orf149	Cassette	2291	80	2141	69	2138	106	1309	111	1774	147	1963	156	D1A3	37739991-37740011:37734086-37734106	D1A2	37739991-37740011:37734772-37734792	chr1:37734106-37739991:-	1.1077	0.00454517
1747	NDUFV3	Cassette	2677	61	2367	43	2668	46	1466	55	1752	78	1859	79	D1A3	43190206-43190226:43202042-43202062	D1A2	43190206-43190226:43196360-43196380	chr21:43190226-43202042:+	1.10467	0.00154433
903	ANO6	Cassette	558	9	524	6	535	11	544	25	573	18	712	18	D1A3	43896421-43896441:43982063-43982083	D1A2	43896421-43896441:43950511-43950531	chr12:43896441-43982063:+	1.08825	0.0363375
1149	ING4	Cassette	223	8307	219	8730	218	9257	37	3321	55	4697	56	4368	D1A3	6636153-6636173:6632457-6632477	D1A2	6636153-6636173:6632803-6632823	chr12:6632477-6636153:-	1.08173	0.000178008
3474	ITGA6	Cassette	5	23	13	29	10	28	596	3823	890	5676	842	5568	D1A3	173071054-173071074:173077064-173077084	D1A2	173071054-173071074:173074745-173074765	chr2:173071074-173077064:+	1.07833	0.0250518
2159	C13orf23	Cassette	308	1089	328	802	313	1173	134	958	229	1464	222	1467	D1A3	38509334-38509354:38503748-38503768	D1A2	38509334-38509354:38506313-38506333	chr13:38503768-38509334:-	1.07355	0.00568463
541	C11orf67	Cassette	55	1519	48	1486	54	1459	8	578	11	728	16	719	D1A3	77231302-77231322:77260868-77260888	D1A2	77231302-77231322:77258415-77258435	chr11:77231322-77260868:+	1.07249	0.00807152
1506	PRC1	Cassette	227	144	245	135	227	125	36	48	46	46	43	57	D1A3	89313680-89313700:89311416-89311436	D1A2	89313680-89313700:89313334-89313354	chr15:89311436-89313680:-	1.06629	0.00222143
1280	PUM1	Cassette	76	645	92	729	68	650	58	950	57	1147	64	1138	D1A3	31274229-31274249:31238074-31238094	D1A2	31274229-31274249:31240634-31240654	chr1:31238094-31274229:-	1.06286	0.000815159
2315	SFRS12	Cassette	698	11	759	10	731	16	557	21	798	29	834	25	D1A3	65485160-65485180:65490802-65490822	D1A2	65485160-65485180:65490392-65490412	chr5:65485180-65490802:+	1.05863	0.0112159
1331	ATP5C1	Cassette	92	7718	101	7971	103	8526	52	8909	56	11403	75	10547	D1A3	7870212-7870232:7879015-7879035	D1A2	7870212-7870232:7878089-7878109	chr10:7870232-7879015:+	1.05406	0.00253697
835	ALCAM	Cassette	18	19	12	14	19	14	13	29	16	40	20	29	D1A3	106751773-106751793:106754001-106754021	D1A2	106751773-106751793:106753677-106753697	chr3:106751793-106754001:+	1.0519	0.0282044
6009	EPB41	Cassette	174	4073	174	3898	155	4141	42	2229	55	3049	72	3051	D1A3	29192621-29192641:29210963-29210983	D1A2	29192621-29192641:29196313-29196333	chr1:29192641-29210963:+	1.05121	0.00179124
6876	SETDB2	Cassette	127	188	120	237	120	247	56	218	82	291	74	283	D1A3	48916974-48916994:48932243-48932263	D1A2	48916974-48916994:48923689-48923709	chr13:48916994-48932243:+	1.04471	0.0025297
1534	GTF2I	Cassette	6261	20	6526	25	6760	21	1601	15	2278	13	2257	14	D1A3	73763356-73763376:73769149-73769169	D1A2	73763356-73763376:73767112-73767132	chr7:73763376-73769149:+	1.04168	0.0123501
6509	KIAA1438	Cassette	36	52	33	65	34	57	15	55	16	65	24	67	D1A3	39362427-39362447:39278297-39278317	D1A2	39362427-39362447:39320665-39320685	chr22:39278317-39362427:-	1.04135	0.00730877
6578	C10orf28	Cassette	527	206	595	201	485	184	294	225	421	317	384	291	D1A3	99913124-99913144:99957847-99957867	D1A2	99913124-99913144:99936213-99936233	chr10:99913144-99957847:+	1.04127	8.64947e-05
1311	TCERG1	Cassette	235	230	230	231	249	229	113	270	190	348	184	328	D1A3	145823529-145823549:145829299-145829319	D1A2	145823529-145823549:145828096-145828116	chr5:145823549-145829299:+	1.03643	0.00177658
642	PCGF2	Cassette	2504	56	2430	65	2431	83	3494	179	3908	253	4249	224	D1A3	34157974-34157994:34150201-34150221	D1A2	34157974-34157994:34157730-34157750	chr17:34150221-34157974:-	1.03257	0.00747438
995	FOXJ3	Cassette	1072	1925	1054	2126	1041	2105	860	3260	1102	4344	1103	4585	D1A3	42466140-42466160:42437468-42437488	D1A2	42466140-42466160:42444101-42444121	chr1:42437488-42466140:-	1.02806	0.000114223
1835	ERC1	Cassette	374	2105	430	1938	354	2177	165	1609	211	2461	219	2543	D1A3	1089754-1089774:1095292-1095312	D1A2	1089754-1089774:1091641-1091661	chr12:1089774-1095292:+	1.02723	0.00289927
6904	BZW2	Cassette	39	3666	36	3467	37	3661	19	3202	21	4429	17	3616	D1A3	16652418-16652438:16680561-16680581	D1A2	16652418-16652438:16671586-16671606	chr7:16652438-16680561:+	1.02576	0.000789846
1361	ATRX	Cassette	87	1770	98	1800	99	1940	36	1124	45	1579	31	1729	D1A3	76928123-76928143:76840753-76840773	D1A2	76928123-76928143:76859356-76859376	chrX:76840773-76928123:-	1.02027	0.0170152
3324	LAS1L	Cassette	2313	37	2162	44	2369	54	3449	119	4698	204	4689	193	D1A3	64661569-64661589:64660847-64660867	D1A2	64661569-64661589:64661199-64661219	chrX:64660867-64661569:-	1.01828	0.00490293
6767	TEAD1	Cassette	14	244	12	209	20	238	68	2226	81	2504	101	2990	D1A3	12861228-12861248:12903034-12903054	D1A2	12861228-12861248:12880062-12880082	chr11:12861248-12903034:+	1.01733	0.00565862
3360	EIF2A	Cassette	68	22033	92	23955	82	22816	38	21900	46	28664	58	31404	D1A3	151758919-151758939:151763991-151764011	D1A2	151758919-151758939:151763018-151763038	chr3:151758939-151763991:+	1.01673	0.000768596
3495	RBM9	Cassette	20	390	21	389	19	417	42	1521	46	1696	38	1849	D1A3	34485880-34485900:34472534-34472554	D1A2	34485880-34485900:34482117-34482137	chr22:34472554-34485880:-	1.01159	0.00290133
754	TMEM126B	Cassette	4116	3451	4616	3433	4550	3591	3356	5100	4438	6703	4051	7093	D1A3	85017360-85017380:85020378-85020398	D1A2	85017360-85017380:85019836-85019856	chr11:85017380-85020378:+	1.00988	0.000296644
5885	FUBP3	Cassette	4362	41	4340	40	4983	23	10939	163	12729	186	12853	192	D1A3	132460776-132460796:132475161-132475181	D1A2	132460776-132460796:132461744-132461764	chr9:132460796-132475161:+	1.00801	0.040482
1600	KIAA0494	Cassette	797	695	915	677	884	750	647	1047	801	1339	870	1420	D1A3	46927845-46927865:46925109-46925129	D1A2	46927845-46927865:46926783-46926803	chr1:46925129-46927845:-	1.00395	0.000176774
1724	SCARB1	Cassette	34	182	33	157	39	185	8	106	21	196	22	172	D1A3	123836855-123836875:123829065-123829085	D1A2	123836855-123836875:123833290-123833310	chr12:123829085-123836855:-	1.0002	0.0123285

## Sheet: cassette(down)
event_id	gene_symbol	event_type	short_isoform(MCF7_1)	long_isoform(MCF7_1)	short_isoform(MCF7_2)	long_isoform(MCF7_2)	short_isoform(MCF7_3)	long_isoform(MCF7_3)	short_isoform(MDAMB231_1)	long_isoform(MDAMB231_1)	short_isoform(MDAMB231_2)	long_isoform(MDAMB231_2)	short_isoform(MDAMB231_3)	long_isoform(MDAMB231_3)		short_probepair		long_probepair	event_position	log2FC(7/231)	T test(p-value)
2486	SLK	Cassette	623	10649	607	9393	580	11190	6703	62	10061	95	9923	83	D1A3	105758084-105758104:105767907-105767927	D1A2	105758084-105758104:105760563-105760583	chr10:105758104-105767907:+	-10.9006	5.50278e-08
2495	MAP3K7	Cassette	122	1849	150	2021	111	2096	3889	217	4342	290	4652	262	D1A3	91313697-91313717:91302821-91302841	D1A2	91313697-91313717:91311052-91311072	chr6:91302841-91313697:-	-8.04364	1.07895e-06
2363	ADD3	Cassette	123	6286	154	6082	124	6696	856	323	1197	438	1207	430	D1A3	111880214-111880234:111883073-111883093	D1A2	111880214-111880234:111882052-111882072	chr10:111880234-111883073:+	-7.02645	9.74616e-07
3121	USO1	Cassette	4057	2403	4273	2477	4075	2549	8517	90	12331	113	13028	117	D1A3	76934058-76934078:76939798-76939818	D1A2	76934058-76934078:76935512-76935532	chr4:76934078-76939798:+	-5.97132	2.00475e-07
3067	KIF13A	Cassette	40	37	35	24	24	32	293	6	513	8	447	10	D1A3	17880117-17880137:17873136-17873156	D1A2	17880117-17880137:17879408-17879428	chr6:17873156-17880117:-	-5.61768	6.07514e-05
1901	MAX	Cassette	942	146	1048	237	1117	154	4209	14	5447	24	5521	19	D1A3	64614383-64614403:64613114-64613134	D1A2	64614383-64614403:64613879-64613899	chr14:64613134-64614383:-	-5.51597	2.51684e-05
329	HNRNPD	Cassette	1631	742	1768	725	1807	724	16423	171	21237	197	21315	230	D1A3	83495480-83495500:83494311-83494331	D1A2	83495480-83495500:83495158-83495178	chr4:83494331-83495480:-	-5.37668	4.0413e-07
3367	VPS39	Cassette	166	662	140	680	154	755	239	48	348	41	351	38	D1A3	40279385-40279405:40271030-40271050	D1A2	40279385-40279405:40271568-40271588	chr15:40271050-40279385:-	-5.05933	6.82506e-05
1251	MBNL2	Cassette	8	483	13	582	14	626	231	310	232	384	253	373	D1A3	96797302-96797322:96807736-96807756	D1A2	96797302-96797322:96807050-96807070	chr13:96797322-96807736:+	-5.05719	7.35753e-06
906	RAC1	Cassette	20219	488	18366	550	20084	585	22600	15	28680	25	30269	42	D1A3	6398177-6398197:6406281-6406301	D1A2	6398177-6398197:6404817-6404837	chr7:6398197-6406281:+	-4.89289	0.000114274
3605	TAF1	Cassette	606	286	646	339	607	279	1689	37	2998	47	3069	62	D1A3	70594921-70594941:70596126-70596146	D1A2	70594921-70594941:70595724-70595744	chrX:70594941-70596126:+	-4.66736	7.56399e-06
2074	ATP11C	Cassette	27	1213	14	1058	24	1292	180	401	230	537	247	576	D1A3	138647740-138647760:138638767-138638787	D1A2	138647740-138647760:138641560-138641580	chrX:138638787-138647740:-	-4.62641	3.07926e-05
6842	DCUN1D4	Cassette	370	1889	382	1854	450	2022	1060	212	1286	265	1263	264	D1A3	52460281-52460301:52471992-52472012	D1A2	52460281-52460301:52469842-52469862	chr4:52460301-52471992:+	-4.5526	1.44779e-07
5565	BAT2L	Cassette	10	12350	11	11350	16	12308	330	12069	390	16201	326	16496	D1A3	133320354-133320374:133329970-133329990	D1A2	133320354-133320374:133324371-133324391	chr9:133320374-133329970:+	-4.54611	4.66838e-05
3350	EIF5	Cassette	11	563	6	582	20	659	826	2103	957	2204	1130	2620	D1A3	102870330-102870350:102871742-102871762	D1A2	102870330-102870350:102870478-102870498	chr14:102870350-102871742:+	-4.51822	0.00057556
3551	HRAS	Cassette	160	97	153	110	175	115	706	16	925	28	900	42	D1A3	523452-523472:522735-522755	D1A2	523452-523472:523338-523358	chr11:522755-523452:-	-4.37573	0.000148103
3564	FGFR1	Cassette	43	1409	44	1446	55	1358	350	543	452	594	437	664	D1A3	38434030-38434050:38405090-38405110	D1A2	38434030-38434050:38406603-38406623	chr8:38405110-38434030:-	-4.35574	9.8293e-06
416	ENAH	Cassette	1391	554	1329	398	1344	574	1681	31	2321	38	2330	46	D1A3	223762275-223762295:223755375-223755395	D1A2	223762275-223762295:223759358-223759378	chr1:223755395-223762275:-	-4.35366	1.56314e-05
2210	SMARCA1	Cassette	97	479	63	406	93	523	2579	724	4023	1186	3865	1101	D1A3	128458407-128458427:128453731-128453751	D1A2	128458407-128458427:128454713-128454733	chrX:128453751-128458407:-	-4.2967	2.84121e-06
592	ACIN1	Cassette	283	1504	240	1745	244	1655	1024	429	1596	516	1523	501	D1A3	22629570-22629590:22620865-22620885	D1A2	22629570-22629590:22629130-22629150	chr14:22620885-22629570:-	-4.17405	2.17201e-05
2160	TCF7L2	Cassette	723	1080	779	980	654	1110	3031	251	4204	336	4196	354	D1A3	114907798-114907818:114915303-114915323	D1A2	114907798-114907818:114910367-114910387	chr10:114907818-114915303:+	-4.15993	5.21978e-06
2058	SMG7	Cassette	904	1649	830	1574	1015	1714	1000	92	1343	157	1382	140	D1A3	181782075-181782095:181784965-181784985	D1A2	181782075-181782095:181782860-181782880	chr1:181782095-181784965:+	-4.12948	3.20802e-06
1933	STX2	Cassette	141	1557	128	1617	154	1677	991	722	1456	981	1398	989	D1A3	129849022-129849042:129842455-129842475	D1A2	129849022-129849042:129846598-129846618	chr12:129842475-129849022:-	-4.03163	7.48347e-07
3549	RBM3	Cassette	227	66	248	77	205	87	2388	52	3232	56	2984	74	D1A3	48318979-48318999:48319645-48319665	D1A2	48318979-48318999:48319146-48319166	chrX:48318999-48319645:+	-3.99983	6.01391e-05
2565	LUC7L	Cassette	39	86	35	94	41	100	172	37	220	28	203	27	D1A3	219278-219298:217316-217336	D1A2	219278-219298:218382-218402	chr16:217336-219278:-	-3.98458	9.95186e-05
3529	DKFZp434N2420	Cassette	6	174	8	141	9	149	22	31	40	40	38	58	D1A3	131957382-131957402:131948273-131948293	D1A2	131957382-131957402:131956473-131956493	chr12:131948293-131957382:-	-3.98065	0.000231385
3689	CLMN	Cassette	112	278	118	270	143	293	97	13	103	17	126	22	D1A3	94729938-94729958:94727802-94727822	D1A2	94729938-94729958:94729485-94729505	chr14:94727822-94729938:-	-3.85233	1.06935e-05
2180	DNM1L	Cassette	775	420	818	414	673	470	1003	32	1193	54	1254	63	D1A3	32781342-32781362:32784264-32784284	D1A2	32781342-32781362:32782464-32782484	chr12:32781362-32784264:+	-3.78881	9.93256e-05
2437	GPR137	Cassette	10	100	10	88	10	93	122	79	158	102	148	112	D1A3	63811974-63811994:63812387-63812407	D1A2	63811974-63811994:63812112-63812132	chr11:63811994-63812387:+	-3.77902	2.15792e-06
6539	SLC25A26	Cassette	957	231	948	180	988	223	2663	45	3736	65	3835	53	D1A3	66396473-66396493:66479477-66479497	D1A2	66396473-66396493:66437566-66437586	chr3:66396493-66479477:+	-3.77133	1.36266e-05
1333	SPTAN1	Cassette	93	2142	140	2003	94	2421	1474	2360	1903	2959	1952	2809	D1A3	130393705-130393725:130396274-130396294	D1A2	130393705-130393725:130395082-130395102	chr9:130393725-130396274:+	-3.73669	0.000144786
2249	NR2C2AP	Cassette	15	125	29	145	18	115	87	39	99	40	80	57	D1A3	19174599-19174619:19174187-19174207	D1A2	19174599-19174619:19174364-19174384	chr19:19174207-19174599:-	-3.67013	0.000369704
1533	PDLIM7	Cassette	55	10437	64	11563	52	10147	102	1652	144	2062	132	2053	D1A3	176850476-176850496:176849214-176849234	D1A2	176850476-176850496:176850180-176850200	chr5:176849234-176850476:-	-3.619	5.00831e-07
6263	SRRM2	Cassette	44	180	38	291	41	209	111	62	118	47	143	56	D1A3	2742836-2742856:2747473-2747493	D1A2	2742836-2742856:2746335-2746355	chr16:2742856-2747473:+	-3.61332	0.000322011
6447	PEX26	Cassette	20	883	19	877	21	856	92	306	108	403	109	402	D1A3	16946478-16946498:16950737-16950757	D1A2	16946478-16946498:16947877-16947897	chr22:16946498-16950737:+	-3.60852	1.08003e-06
5874	MTMR1	Cassette	15	15344	13	16585	12	16544	179	14750	156	19128	189	19353	D1A3	149651840-149651860:149656371-149656391	D1A2	149651840-149651860:149655724-149655744	chrX:149651860-149656371:+	-3.58802	6.88658e-05
356	RHOT1	Cassette	466	31	455	27	526	30	1963	11	2345	13	2368	10	D1A3	27559421-27559441:27562247-27562267	D1A2	27559421-27559441:27560481-27560501	chr17:27559441-27562247:+	-3.58167	1.7858e-05
2694	RBM10	Cassette	33	1907	35	1950	53	2148	485	2046	510	2286	549	2281	D1A3	46913821-46913841:46917470-46917490	D1A2	46913821-46913841:46915370-46915390	chrX:46913841-46917470:+	-3.56591	2.77372e-05
1984	KIAA0389	Cassette	2806	386	3467	383	3056	473	2388	31	3000	34	3110	32	D1A3	76675044-76675064:76680499-76680519	D1A2	76675044-76675064:76678108-76678128	chr6:76675064-76680499:+	-3.53384	3.35829e-05
3070	MBNL1	Cassette	14	148	9	167	6	177	140	220	199	320	207	313	D1A3	153469551-153469571:153615419-153615439	D1A2	153469551-153469571:153499883-153499903	chr3:153469571-153615419:+	-3.52154	0.00119853
266	MYO9A	Cassette	306	14	387	7	280	13	1782	7	2134	7	2260	5	D1A3	69973073-69973093:69967491-69967511	D1A2	69973073-69973093:69972555-69972575	chr15:69967511-69973073:-	-3.46546	0.00248623
3403	LOC400927	Cassette	164	192	177	215	192	237	228	22	277	30	311	39	D1A3	37106320-37106340:37087491-37087511	D1A2	37106320-37106340:37095976-37095996	chr22:37087511-37106320:-	-3.46249	6.45644e-06
5427	NEDD4L	Cassette	22	31	21	18	27	29	797	70	859	94	959	101	D1A3	54152084-54152104:54159249-54159269	D1A2	54152084-54152104:54153689-54153709	chr18:54152104-54159249:+	-3.44124	0.000114754
6554	UPF3	Cassette	181	8357	196	7210	160	8210	3264	11720	4297	18749	4430	20071	D1A3	114075349-114075369:114085307-114085327	D1A2	114075349-114075369:114082416-114082436	chr13:114075369-114085307:+	-3.42061	4.10584e-05
2421	PABPC4	Cassette	10	399	18	402	16	432	294	767	353	956	359	1003	D1A3	39802681-39802701:39801980-39802000	D1A2	39802681-39802701:39802161-39802181	chr1:39802000-39802681:-	-3.4171	0.000161038
2265	POMT1	Cassette	5	454	9	511	8	486	48	386	80	440	88	523	D1A3	133368261-133368281:133371321-133371341	D1A2	133368261-133368281:133369396-133369416	chr9:133368281-133371321:+	-3.40618	0.000225761
3155	HUWE1	Cassette	14	191	11	212	11	225	105	232	181	287	191	266	D1A3	53671085-53671105:53668924-53668944	D1A2	53671085-53671105:53669694-53669714	chrX:53668944-53671085:-	-3.36875	0.000234697
6547	KIAA1664	Cassette	34	361	24	389	35	378	236	256	299	346	268	389	D1A3	29619700-29619720:29631823-29631843	D1A2	29619700-29619720:29619803-29619823	chr22:29619720-29631823:+	-3.3315	0.0001478
6605	ERCC2	Cassette	17	3318	14	3595	30	3630	359	6495	431	8028	433	7644	D1A3	50565230-50565250:50564070-50564090	D1A2	50565230-50565250:50564225-50564245	chr19:50564090-50565230:-	-3.33116	0.000469221
136	DIS3	Cassette	27	22	23	19	23	19	209	15	223	15	218	25	D1A3	72253743-72253763:72253122-72253142	D1A2	72253743-72253763:72253475-72253495	chr13:72253142-72253743:-	-3.32403	0.000164274
5320	ddb2	Cassette	140	27340	138	29562	166	28615	57	1048	67	1351	68	1372	D1A3	47212779-47212799:47213396-47213416	D1A2	47212779-47212799:47212883-47212903	chr11:47212799-47213396:+	-3.30432	5.23823e-06
6903	LAMTOR2	Cassette	42	4262	39	4344	33	4141	117	1548	157	1819	146	1743	D1A3	154291820-154291840:154294729-154294749	D1A2	154291820-154291840:154294392-154294412	chr1:154291840-154294729:+	-3.19937	7.16222e-06
5862	PFKM	Cassette	1627	76	1746	77	1738	78	1536	7	1720	10	1989	9	D1A3	46802889-46802909:46810412-46810432	D1A2	46802889-46802909:46805374-46805394	chr12:46802909-46810412:+	-3.19695	1.23482e-05
6239	TSEN15	Cassette	224	12	231	11	244	15	1108	7	1369	8	1389	8	D1A3	182290600-182290620:182307913-182307933	D1A2	182290600-182290620:182306372-182306392	chr1:182290620-182307913:+	-3.17552	9.96864e-06
2564	MARK2	Cassette	320	7198	291	7922	382	7186	703	1682	727	1981	778	1929	D1A3	63427186-63427206:63428833-63428853	D1A2	63427186-63427206:63428033-63428053	chr11:63427206-63428833:+	-3.15899	4.26229e-05
3038	RBM27	Cassette	24	64	8	59	24	81	78	44	129	46	107	58	D1A3	145620634-145620654:145623246-145623266	D1A2	145620634-145620654:145621265-145621285	chr5:145620654-145623246:+	-3.08323	0.00329487
2388	PDGFA	Cassette	2489	243	3109	238	2482	257	7252	87	8622	99	8396	87	D1A3	507278-507298:504717-504737	D1A2	507278-507298:506642-506662	chr7:504737-507278:-	-3.02753	3.31367e-05
6582	NEDD1	Cassette	35	1334	27	1399	27	1271	78	431	75	417	92	556	D1A3	95825189-95825209:95827660-95827680	D1A2	95825189-95825209:95825512-95825532	chr12:95825209-95827660:+	-2.98927	2.63559e-05
3705	OS9	Cassette	1155	2305	1072	2678	1120	2556	1660	566	2572	690	2624	660	D1A3	56399212-56399232:56400455-56400475	D1A2	56399212-56399232:56400148-56400168	chr12:56399232-56400455:+	-2.98329	5.289e-05
3642	PHLDB1	Cassette	741	39	835	60	776	39	1047	11	1254	11	1230	6	D1A3	118008203-118008223:118011320-118011340	D1A2	118008203-118008223:118010849-118010869	chr11:118008223-118011320:+	-2.90793	0.00143555
6681	GBAS	Cassette	113	8435	109	7865	116	8169	532	4913	674	6803	746	7500	D1A3	56013432-56013452:56016659-56016679	D1A2	56013432-56013452:56013536-56013556	chr7:56013452-56016659:+	-2.88697	4.73463e-07
1979	SEC31A	Cassette	266	17599	299	18662	275	18422	1635	15389	1982	17976	2169	18319	D1A3	83984562-83984582:83969215-83969235	D1A2	83984562-83984582:83982638-83982658	chr4:83969235-83984562:-	-2.86126	8.54059e-07
6442	SRRM2	Cassette	18	42	16	72	19	64	48	24	51	33	59	17	D1A3	2742828-2742848:2747473-2747493	D1A2	2742828-2742848:2746335-2746355	chr16:2742848-2747473:+	-2.85587	0.00290724
5269	C11orf54	Cassette	38	280	26	221	38	260	163	158	204	244	201	204	D1A3	93114522-93114542:93120110-93120130	D1A2	93114522-93114542:93114776-93114796	chr11:93114542-93120110:+	-2.83617	2.61516e-05
3201	OSBPL8	Cassette	35	51	67	40	44	58	106	18	113	16	114	15	D1A3	75405420-75405440:75368879-75368899	D1A2	75405420-75405440:75377786-75377806	chr12:75368899-75405420:-	-2.8339	0.00255063
6198	ECT2	Cassette	108	399	117	420	96	325	54	19	50	34	61	32	D1A3	174017301-174017321:174020631-174020651	D1A2	174017301-174017321:174019031-174019051	chr3:174017321-174020631:+	-2.82755	0.000533165
1226	PUM1	Cassette	88	341	84	332	109	321	704	379	771	384	808	436	D1A3	31211415-31211435:31199395-31199415	D1A2	31211415-31211435:31210324-31210344	chr1:31199415-31211415:-	-2.7614	4.14048e-05
5179	PIGT	Cassette	61	5958	53	5799	65	6218	593	8494	706	11348	723	11087	D1A3	43482727-43482747:43486269-43486289	D1A2	43482727-43482747:43483436-43483456	chr20:43482747-43486269:+	-2.7259	3.83591e-06
612	OATP-E	Cassette	40	141	42	151	60	150	566	275	687	309	596	310	D1A3	60769687-60769707:60770273-60770293	D1A2	60769687-60769707:60769808-60769828	chr20:60769707-60770273:+	-2.70759	0.000115399
3168	MACF1	Cassette	242	53	242	37	211	59	2546	88	3359	113	3121	97	D1A3	39718248-39718268:39722859-39722879	D1A2	39718248-39718268:39719178-39719198	chr1:39718268-39722859:+	-2.67243	0.000483636
6855	SMARCD1	Cassette	134	7203	134	7157	122	7953	413	3892	606	5001	528	5276	D1A3	48766908-48766928:48768570-48768590	D1A2	48766908-48766928:48767412-48767432	chr12:48766928-48768570:+	-2.63731	2.96005e-05
2137	RCOR3	Cassette	5	1258	8	1217	15	1313	197	4705	237	5996	242	6473	D1A3	209544085-209544105:209553388-209553408	D1A2	209544085-209544105:209552684-209552704	chr1:209544105-209553388:+	-2.56518	0.00439937
3320	MPZL1	Cassette	48	21	72	30	58	33	363	29	426	34	447	37	D1A3	166009209-166009229:166023680-166023700	D1A2	166009209-166009229:166011924-166011944	chr1:166009229-166023680:+	-2.5395	5.53031e-05
5397	MTHFD2	Cassette	1352	1666	1471	1731	1415	1780	347	82	432	88	444	91	D1A3	74279357-74279377:74286339-74286359	D1A2	74279357-74279377:74282016-74282036	chr2:74279377-74286339:+	-2.51016	4.89228e-06
5410	RGS12	Cassette	39	130	33	127	34	125	66	41	80	54	81	50	D1A3	3264604-3264624:3314461-3314481	D1A2	3264604-3264624:3287594-3287614	chr4:3264624-3314461:+	-2.50315	4.53909e-06
2184	N-PAC	Cassette	9	218	5	203	14	222	39	133	41	196	39	210	D1A3	4822775-4822795:4813889-4813909	D1A2	4822775-4822795:4822203-4822223	chr16:4813909-4822775:-	-2.49095	0.00476131
3074	AP2S1	Cassette	10	4427	11	3768	7	4016	40	3554	77	4770	49	5052	D1A3	52041089-52041109:52033876-52033896	D1A2	52041089-52041109:52034655-52034675	chr19:52033896-52041089:-	-2.4201	0.00138578
5376	RNF121	Cassette	377	49	370	48	423	57	377	8	510	13	494	14	D1A3	71349565-71349585:71371454-71371474	D1A2	71349565-71349585:71350845-71350865	chr11:71349585-71371454:+	-2.40386	4.07063e-05
2964	CNOT10	Cassette	9	1585	5	1425	11	1681	35	1265	51	1869	47	1974	D1A3	32779339-32779359:32781177-32781197	D1A2	32779339-32779359:32780950-32780970	chr3:32779359-32781177:+	-2.36908	0.00108008
2577	BPTF	Cassette	142	798	147	753	191	979	412	463	607	591	613	627	D1A3	63386433-63386453:63390789-63390809	D1A2	63386433-63386453:63389910-63389930	chr17:63386453-63390789:+	-2.34755	6.27577e-06
3170	C1orf77	Cassette	16	6133	9	6047	8	6769	87	7840	60	10002	84	9607	D1A3	151881509-151881529:151884163-151884183	D1A2	151881509-151881529:151882326-151882346	chr1:151881529-151884163:+	-2.32894	0.00546267
957	ABCC1	Cassette	20	2266	18	2259	13	2430	120	3084	116	3656	142	3836	D1A3	16084880-16084900:16091762-16091782	D1A2	16084880-16084900:16088181-16088201	chr16:16084900-16091762:+	-2.30815	0.000627413
6500	MAP3K7IP2	Cassette	1564	67	1556	50	1875	74	2884	17	3934	33	4009	37	D1A3	149742327-149742347:149760432-149760452	D1A2	149742327-149742347:149742762-149742782	chr6:149742347-149760432:+	-2.29848	0.000584562
1634	ZDHHC20	Cassette	684	2339	735	2232	639	2512	377	263	502	366	523	378	D1A3	20855058-20855078:20853665-20853685	D1A2	20855058-20855078:20854064-20854084	chr13:20853685-20855058:-	-2.26502	3.21186e-05
1074	BCLAF1	Cassette	2522	227	2530	239	2373	259	3710	90	5215	102	5633	100	D1A3	136632267-136632287:136631150-136631170	D1A2	136632267-136632287:136632114-136632134	chr6:136631170-136632267:-	-2.26122	0.000135634
1525	VEGFA	Cassette	331	841	352	775	378	905	4079	1790	5358	2595	4757	2728	D1A3	43854613-43854633:43857670-43857690	D1A2	43854613-43854633:43856446-43856466	chr6:43854633-43857670:+	-2.25995	5.98228e-05
3612	MAZ	Cassette	1185	4077	1389	4651	1395	4191	919	643	1210	869	1154	773	D1A3	29727543-29727563:29728898-29728918	D1A2	29727543-29727563:29728361-29728381	chr16:29727563-29728898:+	-2.22802	4.75043e-06
6229	AKT2	Cassette	9	4703	12	4818	9	4885	26	2933	31	3884	46	3622	D1A3	45435715-45435735:45433831-45433851	D1A2	45435715-45435735:45434112-45434132	chr19:45433851-45435715:-	-2.22568	0.000810224
217	PICALM	Cassette	637	3116	746	3203	679	3566	1512	1595	2065	2206	2105	2078	D1A3	85385516-85385536:85372644-85372664	D1A2	85385516-85385536:85379070-85379090	chr11:85372664-85385516:-	-2.21052	1.79127e-05
6285	C2orf30	Cassette	347	3253	320	3291	356	3293	1206	2316	1622	3589	1701	3621	D1A3	53882463-53882483:53889854-53889874	D1A2	53882463-53882483:53888939-53888959	chr2:53882483-53889854:+	-2.20779	9.11551e-06
6860	ASS1	Cassette	12	8067	11	8950	12	8387	9	1774	12	2104	19	2187	D1A3	132360211-132360231:132366183-132366203	D1A2	132360211-132360231:132364712-132364732	chr9:132360231-132366183:+	-2.19548	0.000929504
5777	RANBP17	Cassette	18	145	6	152	14	146	21	67	33	94	39	98	D1A3	170327966-170327986:170388480-170388500	D1A2	170327966-170327986:170342673-170342693	chr5:170327986-170388480:+	-2.18071	0.0129226
2599	DMPK	Cassette	13	49	8	56	8	60	76	87	84	98	64	102	D1A3	50966447-50966467:50965718-50965738	D1A2	50966447-50966467:50966138-50966158	chr19:50965738-50966447:-	-2.17956	0.00344044
3507	CCDC55	Cassette	49	6	47	15	66	9	965	36	1175	53	1314	45	D1A3	25467987-25468007:25469223-25469243	D1A2	25467987-25468007:25468445-25468465	chr17:25468007-25469223:+	-2.17699	0.00858587
5615	KIAA1271	Cassette	13	1082	6	1052	16	1212	49	1310	72	1506	68	1454	D1A3	3783368-3783388:3789978-3789998	D1A2	3783368-3783388:3786281-3786301	chr20:3783388-3789978:+	-2.17687	0.00550096
5331	RPS24	Cassette	114	391	151	415	72	356	109	79	117	129	159	106	D1A3	79467048-79467068:79484294-79484314	D1A2	79467048-79467068:79478744-79478764	chr10:79467068-79484294:+	-2.15034	0.00298905
2686	SEC24B	Cassette	196	23	200	21	206	22	594	13	793	23	789	19	D1A3	110613771-110613791:110631931-110631951	D1A2	110613771-110613791:110622281-110622301	chr4:110613791-110631931:+	-2.14256	7.76575e-05
347	SMNDC1	Cassette	15366	140	15460	145	14504	139	14721	32	21873	42	23590	54	D1A3	112053215-112053235:112048518-112048538	D1A2	112053215-112053235:112050464-112050484	chr10:112048538-112053215:-	-2.14047	1.05641e-05
6176	RUSC1	Cassette	7	3012	14	3321	9	3272	7	488	10	531	5	586	D1A3	153563527-153563547:153566817-153566837	D1A2	153563527-153563547:153564564-153564584	chr1:153563547-153566817:+	-2.13946	0.00709826
6726	ZNF273	Cassette	102	400	102	430	117	418	46	38	60	60	70	62	D1A3	64001212-64001232:64015393-64015413	D1A2	64001212-64001232:64014842-64014862	chr7:64001232-64015393:+	-2.11164	3.76364e-05
2552	RPLP0	Cassette	143	1210	141	1375	128	1280	424	941	549	1245	589	1218	D1A3	119121039-119121059:119119628-119119648	D1A2	119121039-119121059:119120905-119120925	chr12:119119648-119121039:-	-2.10298	1.59252e-05
6187	ACAD8	Cassette	42	2157	38	2336	46	2488	210	3306	300	3974	331	3907	D1A3	133631732-133631752:133633618-133633638	D1A2	133631732-133631752:133632191-133632211	chr11:133631752-133633618:+	-2.03875	0.000141512
1517	CIT	Cassette	7	907	11	880	19	914	23	431	24	533	32	561	D1A3	118694956-118694976:118689349-118689369	D1A2	118694956-118694976:118693077-118693097	chr12:118689369-118694956:-	-2.0316	0.00877545
3555	CD55	Cassette	872	26	920	20	1005	27	5455	35	6317	38	6598	44	D1A3	205579365-205579385:205599513-205599533	D1A2	205579365-205579385:205580358-205580378	chr1:205579385-205599513:+	-2.02672	0.000135908
6556	SPECC1L	Cassette	628	172	728	156	653	181	531	24	611	54	593	36	D1A3	22996931-22996951:23028162-23028182	D1A2	22996931-22996951:23002667-23002687	chr22:22996951-23028162:+	-2.02262	0.00268201
1658	FAM76B	Cassette	541	768	574	760	510	844	796	292	1008	373	1069	366	D1A3	95152418-95152438:95151749-95151769	D1A2	95152418-95152438:95151927-95151947	chr11:95151769-95152418:-	-2.02152	3.7425e-05
5999	PRKRIP1	Cassette	90	216	70	198	102	261	206	131	273	186	278	167	D1A3	101803278-101803298:101825071-101825091	D1A2	101803278-101803298:101823428-101823448	chr7:101803298-101825071:+	-2.02017	2.01006e-05
1057	DDX46	Cassette	280	44	279	44	279	66	300	10	375	18	364	20	D1A3	134152160-134152180:134154058-134154078	D1A2	134152160-134152180:134153694-134153714	chr5:134152180-134154058:+	-2.01977	0.0022653
876	EIF4H	Cassette	13600	4747	15330	4547	15001	5021	14832	1186	19405	1531	19368	1597	D1A3	73242164-73242184:73247006-73247026	D1A2	73242164-73242184:73242512-73242532	chr7:73242184-73247006:+	-2.01925	1.00931e-05
5381	MSH2	Cassette	8	315	6	357	7	337	10	170	24	215	20	226	D1A3	47489178-47489198:47493056-47493076	D1A2	47489178-47489198:47490736-47490756	chr2:47489198-47493056:+	-2.01144	0.00328045
218	CCNT1	Cassette	83	148	68	168	97	147	155	72	199	92	199	99	D1A3	47378187-47378207:47375859-47375879	D1A2	47378187-47378207:47376192-47376212	chr12:47375879-47378187:-	-1.98852	0.000695176
6910	C4orf8	Cassette	220	95	194	111	225	103	237	26	374	42	289	43	D1A3	2672049-2672069:2687547-2687567	D1A2	2672049-2672069:2679670-2679690	chr4:2672069-2687547:+	-1.98242	0.000455388
5328	FAG	Cassette	22	6472	31	7341	27	6807	48	3186	63	4218	63	4094	D1A3	35068601-35068621:35067376-35067396	D1A2	35068601-35068621:35068320-35068340	chr9:35067396-35068601:-	-1.97547	3.01496e-05
6544	IFT122	Cassette	337	24	358	30	372	22	503	8	633	10	604	14	D1A3	130660190-130660210:130662760-130662780	D1A2	130660190-130660210:130662386-130662406	chr3:130660210-130662760:+	-1.97377	0.0010723
977	ADAM15	Cassette	5	82	9	95	9	103	23	101	30	92	35	85	D1A3	153299912-153299932:153301003-153301023	D1A2	153299912-153299932:153300517-153300537	chr1:153299932-153301003:+	-1.97357	0.00335558
2512	SMEK1	Cassette	87	53	91	78	87	64	45	10	54	10	58	9	D1A3	91006933-91006953:91001496-91001516	D1A2	91006933-91006953:91002493-91002513	chr14:91001516-91006933:-	-1.97019	0.000674843
6802	LOC727849	Cassette	19	339	22	411	24	408	35	147	39	159	26	148	D1A3	80742114-80742134:80767209-80767229	D1A2	80742114-80742134:80766865-80766885	chr15:80742134-80767209:+	-1.95379	0.000250683
5142	XPV	Cassette	20	388	22	402	22	356	16	73	17	86	21	93	D1A3	43652135-43652155:43658721-43658741	D1A2	43652135-43652155:43658030-43658050	chr6:43652155-43658721:+	-1.93681	3.63468e-05
3423	TPK1	Cassette	28	11	52	14	49	17	396	35	650	52	633	59	D1A3	143951191-143951211:143876608-143876628	D1A2	143951191-143951211:143919575-143919595	chr7:143876628-143951191:-	-1.93303	0.000364699
2498	C11orf61	Cassette	8	16	16	8	7	5	29	7	40	11	60	12	D1A3	124174976-124174996:124150060-124150080	D1A2	124174976-124174996:124154225-124154245	chr11:124150080-124174976:-	-1.91654	0.0355213
5586	THAP6	Cassette	59	642	44	582	56	770	112	379	181	555	154	589	D1A3	76661193-76661213:76684092-76684112	D1A2	76661193-76661213:76665969-76665989	chr4:76661213-76684092:+	-1.88002	0.000174621
1414	ODZ3	Cassette	18	67	16	61	19	64	77	63	106	110	89	101	D1A3	183901546-183901566:183909946-183909966	D1A2	183901546-183901566:183902289-183902309	chr4:183901566-183909946:+	-1.87752	0.000241125
25	EZH2	Cassette	466	1187	460	1521	437	1331	522	420	625	499	633	517	D1A3	148174494-148174514:148157853-148157873	D1A2	148174494-148174514:148160755-148160775	chr7:148157873-148174494:-	-1.87052	7.40638e-05
1921	MAZ	Cassette	109	2379	108	2493	110	2563	86	641	132	753	127	726	D1A3	29725695-29725715:29727051-29727071	D1A2	29725695-29725715:29725799-29725819	chr16:29725715-29727051:+	-1.86461	0.000143371
2435	BAIAP2	Cassette	464	122	642	122	513	128	923	52	1023	83	972	55	D1A3	76696884-76696904:76704164-76704184	D1A2	76696884-76696904:76699308-76699328	chr17:76696904-76704164:+	-1.86367	0.00119755
3658	SLC25A26	Cassette	36	645	28	745	35	699	247	1528	330	1906	329	1827	D1A3	66479502-66479522:66502591-66502611	D1A2	66479502-66479522:66495973-66495993	chr3:66479522-66502591:+	-1.86148	0.000453802
5843	SCLY	Cassette	14	7	23	10	24	12	301	30	324	50	364	55	D1A3	238642837-238642857:238655088-238655108	D1A2	238642837-238642857:238647162-238647182	chr2:238642857-238655088:+	-1.84917	0.00102365
1781	HMGXB4	Cassette	1144	94	1170	84	1206	73	1461	32	1826	35	2023	37	D1A3	33989847-33989867:33990640-33990660	D1A2	33989847-33989867:33989974-33989994	chr22:33989867-33990640:+	-1.84644	0.000246817
652	ERBB2IP	Cassette	733	127	701	98	994	141	2365	93	3121	129	3140	146	D1A3	65386515-65386535:65406607-65406627	D1A2	65386515-65386535:65400460-65400480	chr5:65386535-65406607:+	-1.83555	0.000117169
3097	NQO1	Cassette	7	4747	6	5015	10	5283	6	1701	16	2296	13	2155	D1A3	68306367-68306387:68302665-68302685	D1A2	68306367-68306387:68304513-68304533	chr16:68302685-68306367:-	-1.8242	0.00678688
550	UBE2L3	Cassette	37	10259	41	10516	41	10847	117	9000	173	11877	143	12371	D1A3	20252040-20252060:20295145-20295165	D1A2	20252040-20252060:20277149-20277169	chr22:20252060-20295145:+	-1.78798	6.1432e-05
3185	KRAS	Cassette	4373	637	4859	595	4310	746	2721	107	3234	146	3405	148	D1A3	25269814-25269834:25254092-25254112	D1A2	25269814-25269834:25259741-25259761	chr12:25254112-25269814:-	-1.77411	0.000339985
3280	ILF3	Cassette	22	14598	24	14531	18	14559	77	15476	102	19778	96	20055	D1A3	10648966-10648986:10650772-10650792	D1A2	10648966-10648986:10650288-10650308	chr19:10648986-10650772:+	-1.77293	0.000153403
6866	LIN52	Cassette	183	1982	248	2257	147	2034	230	698	299	938	239	900	D1A3	73634296-73634316:73735377-73735397	D1A2	73634296-73634316:73637610-73637630	chr14:73634316-73735377:+	-1.74984	0.000945245
292	PICALM	Cassette	637	155	746	134	679	191	1512	111	2065	145	2105	132	D1A3	85385516-85385536:85372644-85372664	D1A2	85385516-85385536:85379049-85379069	chr11:85372664-85385516:-	-1.74975	0.000983042
5974	SLC35A1	Cassette	11	235	8	249	6	236	10	96	15	113	14	137	D1A3	88243956-88243976:88267594-88267614	D1A2	88243956-88243976:88266944-88266964	chr6:88243976-88267594:+	-1.73592	0.00361734
1354	ABR	Cassette	79	8	66	15	70	9	412	15	448	23	503	22	D1A3	906987-907007:900604-900624	D1A2	906987-907007:906079-906099	chr17:900624-906987:-	-1.72591	0.00995998
254	BNIP1	Cassette	3829	214	4207	231	3766	234	2756	46	3495	60	3626	68	D1A3	172506547-172506567:172513930-172513950	D1A2	172506547-172506567:172511174-172511194	chr5:172506567-172513930:+	-1.71637	2.19127e-05
5217	PDIA5	Cassette	18	29	28	20	39	36	47	17	48	13	49	16	D1A3	124325860-124325880:124347058-124347078	D1A2	124325860-124325880:124332016-124332036	chr3:124325880-124347058:+	-1.6845	0.0101362
3025	BRD8	Cassette	711	3297	897	3624	738	3652	1520	2031	1923	2573	1594	2507	D1A3	137523656-137523676:137520835-137520855	D1A2	137523656-137523676:137523167-137523187	chr5:137520855-137523656:-	-1.68104	0.000133372
6087	CDS2	Cassette	1119	21	1221	28	1226	32	1813	8	2257	14	2390	30	D1A3	5055775-5055795:5102168-5102188	D1A2	5055775-5055795:5056795-5056815	chr20:5055795-5102168:+	-1.677	0.0226594
1048	ATL2	Cassette	13	201	7	210	16	228	23	138	34	191	27	166	D1A3	38457788-38457808:38399645-38399665	D1A2	38457788-38457808:38424138-38424158	chr2:38399665-38457788:-	-1.6651	0.00825244
6423	ZNHIT3	Cassette	25	15	32	16	26	18	74	16	62	12	69	11	D1A3	31916722-31916742:31922769-31922789	D1A2	31916722-31916742:31916891-31916911	chr17:31916742-31922769:+	-1.65343	0.000903038
1231	HNRNPD	Cassette	7159	3729	7325	3819	7404	3635	39948	6443	49863	8011	48897	8221	D1A3	83496972-83496992:83495558-83495578	D1A2	83496972-83496992:83496840-83496860	chr4:83495578-83496972:-	-1.64521	1.30244e-06
843	EHBP1	Cassette	223	1083	231	1026	248	1255	1440	2025	2014	3287	1747	2734	D1A3	63059954-63059974:63071354-63071374	D1A2	63059954-63059974:63068569-63068589	chr2:63059974-63071354:+	-1.64185	4.17839e-05
2289	NAB2	Cassette	44	76	48	93	37	90	20	18	22	12	18	10	D1A3	55773225-55773245:55774661-55774681	D1A2	55773225-55773245:55773456-55773476	chr12:55773245-55774661:+	-1.63319	0.0041669
3399	CPNE1	Cassette	201	448	252	432	252	409	519	329	627	373	672	371	D1A3	33716095-33716115:33684239-33684259	D1A2	33716095-33716115:33710298-33710318	chr20:33684259-33716095:-	-1.63219	0.00043224
6462	AKT2	Cassette	211	3823	208	4467	190	4021	281	2149	395	2390	382	2297	D1A3	45482927-45482947:45454781-45454801	D1A2	45482927-45482947:45463078-45463098	chr19:45454801-45482927:-	-1.6291	0.000299182
5590	MIL1	Cassette	77	6179	66	6102	91	6372	93	2562	137	3305	129	3418	D1A3	16546067-16546087:16558906-16558926	D1A2	16546067-16546087:16551751-16551771	chr22:16546087-16558906:+	-1.62759	0.000226803
2000	ACIN1	Cassette	8171	373	8386	412	8595	415	5210	84	7387	108	7169	112	D1A3	22608524-22608544:22605037-22605057	D1A2	22608524-22608544:22607700-22607720	chr14:22605057-22608524:-	-1.626	6.46129e-06
184	L3MBTL3	Cassette	40	17	34	17	41	31	151	41	231	41	272	31	D1A3	130412211-130412231:130414086-130414106	D1A2	130412211-130412231:130412593-130412613	chr6:130412231-130414086:+	-1.6235	0.0207312
6788	BCL6	Cassette	18	159	19	128	17	140	95	233	129	289	102	311	D1A3	188928841-188928861:188926091-188926111	D1A2	188928841-188928861:188927360-188927380	chr3:188926111-188928841:-	-1.62349	0.000774973
6185	DBF4B	Cassette	424	282	402	291	364	392	369	103	522	117	466	135	D1A3	40163889-40163909:40166983-40167003	D1A2	40163889-40163909:40165071-40165091	chr17:40163909-40166983:+	-1.61275	0.00269354
790	R3HDM2	Cassette	131	28	146	18	130	27	102	5	156	8	168	13	D1A3	55969058-55969078:55964086-55964106	D1A2	55969058-55969078:55968940-55968960	chr12:55964106-55969058:-	-1.60478	0.00847072
400	DOCK9	Cassette	239	430	243	417	240	492	4452	2711	5423	3342	5424	3280	D1A3	98277084-98277104:98274739-98274759	D1A2	98277084-98277104:98276175-98276195	chr13:98274759-98277084:-	-1.60057	3.18493e-05
5280	C6orf134	Cassette	12	537	17	543	20	614	57	545	62	653	43	678	D1A3	30717983-30718003:30721650-30721670	D1A2	30717983-30718003:30718523-30718543	chr6:30718003-30721650:+	-1.59616	0.00470056
3014	AML1/AMP19 fusion	Cassette	67	460	64	380	81	452	1133	2212	1542	3077	1424	3072	D1A3	35153640-35153660:35093609-35093629	D1A2	35153640-35153660:35128748-35128768	chr21:35093629-35153640:-	-1.58614	8.80919e-05
551	U2AF1	Cassette	563	3118	494	2908	662	2946	937	1572	1240	2153	1174	2186	D1A3	43397493-43397513:43393678-43393698	D1A2	43397493-43397513:43394591-43394611	chr21:43393698-43397493:-	-1.58045	0.000264815
883	ZNF76	Cassette	34	53	47	46	34	54	141	58	165	72	170	87	D1A3	35368779-35368799:35370210-35370230	D1A2	35368779-35368799:35369505-35369525	chr6:35368799-35370210:+	-1.57376	0.00311576
532	FBXO38	Cassette	177	157	151	187	184	173	701	230	836	275	837	304	D1A3	147785437-147785457:147793179-147793199	D1A2	147785437-147785457:147786968-147786988	chr5:147785457-147793179:+	-1.57319	0.000545696
6532	JMJD7-PLA2G4B	Cassette	254	50	300	67	264	59	155	10	189	16	158	11	D1A3	39907658-39907678:39914229-39914249	D1A2	39907658-39907678:39908593-39908613	chr15:39907678-39914229:+	-1.56383	0.000287605
6799	AF085995	Cassette	13	45	12	34	7	39	15	16	19	25	17	26	D1A3	120669372-120669392:120690981-120691001	D1A2	120669372-120669392:120684355-120684375	chr4:120669392-120690981:+	-1.55665	0.00882978
5979	ENDOV	Cassette	19	72	20	102	24	93	30	34	35	46	28	56	D1A3	76004196-76004216:76010600-76010620	D1A2	76004196-76004216:76010222-76010242	chr17:76004216-76010600:+	-1.55061	0.00529468
5714	ESNA1	Cassette	22	314	25	262	19	308	632	2588	796	3905	906	4390	D1A3	126178223-126178243:126237727-126237747	D1A2	126178223-126178243:126217858-126217878	chr6:126178243-126237727:+	-1.54622	0.0016513
6479	BTBD3	Cassette	137	63	142	66	132	60	175	24	202	30	181	35	D1A3	11819582-11819602:11846981-11847001	D1A2	11819582-11819602:11846425-11846445	chr20:11819602-11846981:+	-1.54151	0.000506664
6402	TRIM41a	Cassette	30	2902	47	2970	41	3012	39	984	48	1458	54	1309	D1A3	180592475-180592495:180593241-180593261	D1A2	180592475-180592495:180593018-180593038	chr5:180592495-180593241:+	-1.53176	0.00174342
66	UNQ436	Cassette	158	29	153	40	148	44	87	5	109	12	107	10	D1A3	97613833-97613853:97644984-97645004	D1A2	97613833-97613853:97634303-97634323	chr15:97613853-97644984:+	-1.53083	0.0119447
1001	EP400	Cassette	44	240	50	180	42	226	45	62	54	98	57	102	D1A3	131012432-131012452:131030194-131030214	D1A2	131012432-131012452:131014029-131014049	chr12:131012452-131030194:+	-1.52054	0.0029537
2820	SMARCA4	Cassette	17158	717	18863	813	18459	816	16869	259	20473	302	20692	314	D1A3	11005173-11005193:11005798-11005818	D1A2	11005173-11005193:11005442-11005462	chr19:11005193-11005798:+	-1.51131	8.18267e-07
2834	PYCARD	Cassette	342	57	364	78	351	76	152	8	217	19	178	13	D1A3	31121238-31121258:31120643-31120663	D1A2	31121238-31121258:31121005-31121025	chr16:31120663-31121238:-	-1.50736	0.00369173
1523	CPSF6	Cassette	15	35	13	36	23	40	19	16	33	16	20	24	D1A3	67937932-67937952:67938636-67938656	D1A2	67937932-67937952:67938081-67938101	chr12:67937952-67938636:+	-1.50651	0.0244379
5773	SLC30A5	Cassette	48	6595	41	6177	41	6129	60	2428	63	3610	68	3992	D1A3	68434691-68434711:68439931-68439951	D1A2	68434691-68434711:68436213-68436233	chr5:68434711-68439931:+	-1.50221	0.00109238
2183	KIAA0515	Cassette	2062	979	2154	925	2064	1100	4384	799	5417	931	5698	872	D1A3	133357448-133357468:133360947-133360967	D1A2	133357448-133357468:133359612-133359632	chr9:133357468-133360947:+	-1.50086	0.000209799
1654	WARS	Cassette	15	38	11	52	15	31	110	123	143	139	125	126	D1A3	99912349-99912369:99897991-99898011	D1A2	99912349-99912369:99905328-99905348	chr14:99898011-99912349:-	-1.49921	0.0146506
1545	NRD1	Cassette	1321	25	1243	28	1400	20	3166	21	4305	26	4447	30	D1A3	52078485-52078505:52074452-52074472	D1A2	52078485-52078505:52074678-52074698	chr1:52074472-52078485:-	-1.49804	0.00162778
1478	USP8	Cassette	24	9934	21	9939	23	10500	6	1037	8	1514	13	1595	D1A3	48528954-48528974:48541768-48541788	D1A2	48528954-48528974:48538488-48538508	chr15:48528974-48541768:+	-1.49267	0.0016888
6493	TBC1D25	Cassette	18	24	16	20	28	30	177	79	253	113	257	104	D1A3	48284754-48284774:48302228-48302248	D1A2	48284754-48284774:48288200-48288220	chrX:48284774-48302228:+	-1.48944	0.000142654
2978	PRPF38B	Cassette	4903	77	5736	65	4840	79	6532	29	7918	45	8460	44	D1A3	109036992-109037012:109039846-109039866	D1A2	109036992-109037012:109037734-109037754	chr1:109037012-109039846:+	-1.48942	0.00163476
1884	MBNL2	Cassette	67	123	53	79	53	127	253	215	352	178	349	241	D1A3	96807870-96807890:96841576-96841596	D1A2	96807870-96807890:96815390-96815410	chr13:96807890-96841576:+	-1.48858	0.00719583
6046	ZNF138	Cassette	24	141	26	133	31	175	8	23	13	25	20	28	D1A3	63892364-63892384:63912730-63912750	D1A2	63892364-63892384:63911871-63911891	chr7:63892384-63912730:+	-1.48468	0.00834557
1007	PWWP2A	Cassette	41	718	43	679	42	763	131	843	153	1051	197	1050	D1A3	159452685-159452705:159437733-159437753	D1A2	159452685-159452705:159440335-159440355	chr5:159437753-159452685:-	-1.47142	0.000301092
1905	ABLIM1	Cassette	24	38	17	30	18	42	106	86	159	87	152	105	D1A3	116201372-116201392:116195132-116195152	D1A2	116201372-116201392:116197749-116197769	chr10:116195152-116201372:-	-1.47002	0.00330369
385	ZDHHC16	Cassette	227	584	244	621	286	762	944	820	1134	1196	1299	1165	D1A3	99203390-99203410:99204460-99204480	D1A2	99203390-99203410:99203545-99203565	chr10:99203410-99204460:+	-1.4694	7.85684e-05
6357	KIAA1731	Cassette	27	300	26	333	34	309	38	166	53	219	57	194	D1A3	93075431-93075451:93079558-93079578	D1A2	93075431-93075451:93075589-93075609	chr11:93075451-93079558:+	-1.46529	0.0012482
2604	RBM9	Cassette	79	1966	106	1983	68	1927	533	4243	613	5523	668	5856	D1A3	34504017-34504037:34491456-34491476	D1A2	34504017-34504037:34494322-34494342	chr22:34491476-34504017:-	-1.46371	0.00138232
1661	PEX11A	Cassette	353	3014	413	2888	419	3613	278	768	340	1010	354	1106	D1A3	88034811-88034831:88028163-88028183	D1A2	88034811-88034831:88030761-88030781	chr15:88028183-88034811:-	-1.44256	0.000203334
1780	DCLRE1B	Cassette	69	438	54	371	61	408	9	25	7	15	8	20	D1A3	114249900-114249920:114252153-114252173	D1A2	114249900-114249920:114251140-114251160	chr1:114249920-114252153:+	-1.43098	0.000229881
450	DPY19L4	Cassette	88	2304	54	2109	105	2366	163	1647	241	2537	232	2640	D1A3	95843218-95843238:95847114-95847134	D1A2	95843218-95843238:95846586-95846606	chr8:95843238-95847114:+	-1.41689	0.00425131
687	MRE11A	Cassette	114	1019	97	1146	122	1157	290	1172	399	1459	433	1557	D1A3	93820032-93820052:93810029-93810049	D1A2	93820032-93820052:93818687-93818707	chr11:93810049-93820032:-	-1.41209	0.000448688
3207	RALY	Cassette	10	3425	15	3615	20	3559	37	3297	37	3936	51	4205	D1A3	32045578-32045598:32123532-32123552	D1A2	32045578-32045598:32082988-32083008	chr20:32045598-32123532:+	-1.41072	0.00863949
6389	NUDT7	Cassette	2787	2902	3017	3165	2879	2974	85	35	123	49	142	52	D1A3	76316962-76316982:76332979-76332999	D1A2	76316962-76316982:76327225-76327245	chr16:76316982-76332979:+	-1.41049	9.99061e-06
1652	MAPK3	Cassette	59	73	48	92	43	75	48	29	61	31	58	43	D1A3	30036491-30036511:30035805-30035825	D1A2	30036491-30036511:30036087-30036107	chr16:30035825-30036491:-	-1.39452	0.00493292
1056	KIAA1019	Cassette	58	8169	61	8232	38	8300	139	8172	164	10724	188	11230	D1A3	33840535-33840555:33851331-33851351	D1A2	33840535-33840555:33843651-33843671	chr21:33840555-33851331:+	-1.39207	0.00358817
1381	DNAJC5	Cassette	685	55	795	67	823	75	2054	67	2653	81	2473	86	D1A3	62032799-62032819:62033261-62033281	D1A2	62032799-62032819:62032905-62032925	chr20:62032819-62033261:+	-1.38474	5.32647e-05
1010	SLMAP	Cassette	1186	30	1303	25	1263	21	837	6	912	7	1071	9	D1A3	57825463-57825483:57850807-57850827	D1A2	57825463-57825483:57832402-57832422	chr3:57825483-57850807:+	-1.37513	0.001921
6567	ASXL1	Cassette	1045	834	1112	870	1057	813	2401	707	2936	858	2705	879	D1A3	30420567-30420587:30479591-30479611	D1A2	30420567-30420587:30423241-30423261	chr20:30420587-30479591:+	-1.36742	1.21063e-05
1438	OSBPL9	Cassette	542	1339	581	1172	626	1345	1273	926	1510	1327	1556	1533	D1A3	51890281-51890301:51952262-51952282	D1A2	51890281-51890301:51907693-51907713	chr1:51890301-51952262:+	-1.36251	0.000903595
1210	GLG1	Cassette	131	11083	181	10993	124	10620	278	7389	336	10321	351	11291	D1A3	73198055-73198075:73100304-73100324	D1A2	73198055-73198075:73123532-73123552	chr16:73100324-73198055:-	-1.35554	0.00174922
2585	OSBPL9	Cassette	98	1572	100	1506	87	1761	191	1460	295	1758	281	1843	D1A3	51988435-51988455:51998949-51998969	D1A2	51988435-51988455:51994579-51994599	chr1:51988455-51998949:+	-1.34423	0.0012825
6729	MATR3	Cassette	52	2065	60	2043	68	2106	137	1659	148	2220	157	2215	D1A3	138642697-138642717:138670826-138670846	D1A2	138642697-138642717:138643522-138643542	chr5:138642717-138670826:+	-1.34349	0.000643094
389	TSC2	Cassette	66	72	71	47	81	66	92	26	106	38	103	37	D1A3	2066567-2066587:2069033-2069053	D1A2	2066567-2066587:2067599-2067619	chr16:2066587-2069033:+	-1.33836	0.00495565
1923	COQ10B	Cassette	82	4694	107	4931	87	4584	145	3330	225	4008	194	4100	D1A3	198026613-198026633:198035507-198035527	D1A2	198026613-198026633:198032900-198032920	chr2:198026633-198035507:+	-1.33564	0.000697368
5450	RCN2	Cassette	4537	370	4402	254	4516	335	2721	75	3762	97	4174	128	D1A3	75015098-75015118:75023153-75023173	D1A2	75015098-75015118:75021032-75021052	chr15:75015118-75023153:+	-1.33383	0.00129547
2921	CHD3	Cassette	41	268	56	339	62	351	82	177	101	240	82	227	D1A3	7753361-7753381:7754889-7754909	D1A2	7753361-7753381:7754470-7754490	chr17:7753381-7754889:+	-1.32658	0.000386538
[truncated: 64 more rows]

## Sheet: MEE
event_id	gene_symbol	event_type	short_isoform(MCF7_1)	long_isoform(MCF7_1)	short_isoform(MCF7_2)	long_isoform(MCF7_2)	short_isoform(MCF7_3)	long_isoform(MCF7_3)	short_isoform(MDAMB231_1)	long_isoform(MDAMB231_1)	short_isoform(MDAMB231_2)	long_isoform(MDAMB231_2)	short_isoform(MDAMB231_3)	long_isoform(MDAMB231_3)		short_probepair		long_probepair	event_position	log2FC(7/231)	T test(p-value)
[truncated: 15 more rows]

[truncated: 5 more sheets: MES, A3SS, A5SS, AltT, AltS]
