# Supplementary material for: Widespread Alternative Splicing Changes in Metastatic Breast Cancer Cells
Source: Cells. 2021 Apr 9;10(4):858. doi: 10.3390/cells10040858 (PMC8070448; doi:10.3390/cells10040858)
Supplement: Supplementary file 1 [file cells-10-00858-s001.zip › Supplementary Table 3.xlsx]

## Sheet: Cassette (up)
Category	Term	GO description	Count	%	PValue	Genes	List Total	Pop Hits	Pop Total	Fold Enrichment	Bonferroni	Benjamini	FDR
GOTERM_BP_DIRECT	GO:0098609~cell-cell adhesion	The attachment of one cell to another cell via adhesion molecules.	26	5.93607	9.88656e-09	ENSG00000133789, ENSG00000153113, ENSG00000215301, ENSG00000110841, ENSG00000114867, ENSG00000196586, ENSG00000153317, ENSG00000082805, ENSG00000115310, ENSG00000101558, ENSG00000138592, ENSG00000126777, ENSG00000072518, ENSG00000127527, ENSG00000104067, ENSG00000131037, ENSG00000179950, ENSG00000073921, ENSG00000139734, ENSG00000119139, ENSG00000120802, ENSG00000133030, ENSG00000136261, ENSG0000…	405	271	16792	3.97788	1.829e-05	1.82901e-05	1.82704e-05
GOTERM_BP_DIRECT	GO:0000086~G2/M transition of mitotic cell cycle	The mitotic cell cycle transition by which a cell in G2 commits to M phase. The process begins when the kinase activity of M cyclin/CDK complex reaches a threshold high enough for the cell cycle to proceed. This is accomplished by activating a positive feedback loop that results in the accumulation of unphosphorylated and active M cyclin/CDK complex.	15	3.42466	5.60886e-06	ENSG00000103995, ENSG00000137814, ENSG00000111206, ENSG00000046651, ENSG00000136861, ENSG00000119397, ENSG00000136811, ENSG00000166037, ENSG00000078674, ENSG00000127914, ENSG00000149554, ENSG00000213066, ENSG00000072803, ENSG00000165304, ENSG00000111907	405	137	16792	4.53961	0.0103228	0.00518819	0.00518258
GOTERM_BP_DIRECT	GO:0016925~protein sumoylation	The process in which a SUMO protein (small ubiquitin-related modifier) is conjugated to a target protein via an isopeptide bond between the carboxy-terminus of SUMO with an epsilon-amino group of a lysine residue of the target protein. PMID:11265250	12	2.73973	0.000120599	ENSG00000110713, ENSG00000139496, ENSG00000135679, ENSG00000079387, ENSG00000182979, ENSG00000112701, ENSG00000116030, ENSG00000196313, ENSG00000154767, ENSG00000198900, ENSG00000140464, ENSG00000277258	405	117	16792	4.25248	0.199982	0.0743694	0.074289
GOTERM_BP_DIRECT	GO:0043547~positive regulation of GTPase activity	Any process that activates or increases the activity of a GTPase.	29	6.621	0.000258872	ENSG00000112305, ENSG00000148660, ENSG00000114346, ENSG00000082701, ENSG00000153317, ENSG00000119522, ENSG00000141376, ENSG00000205726, ENSG00000165322, ENSG00000187239, ENSG00000108262, ENSG00000127328, ENSG00000166579, ENSG00000071205, ENSG00000128656, ENSG00000087460, ENSG00000131037, ENSG00000156313, ENSG00000136828, ENSG00000110514, ENSG00000111785, ENSG00000154710, ENSG00000091409, ENSG0000…	405	565	16792	2.12812	0.380582	0.119728	0.119599
GOTERM_BP_DIRECT	GO:0043123~positive regulation of I-kappaB kinase/NF-kappaB signaling	Any process that activates or increases the frequency, rate or extent of I-kappaB kinase/NF-kappaB signaling.	13	2.96804	0.000529912	ENSG00000155366, ENSG00000104312, ENSG00000172175, ENSG00000177054, ENSG00000064012, ENSG00000186908, ENSG00000114346, ENSG00000135341, ENSG00000132466, ENSG00000198909, ENSG00000101558, ENSG00000011485, ENSG00000198160	405	161	16792	3.34784	0.624913	0.196067	0.195855
GOTERM_BP_DIRECT	GO:0006260~DNA replication	The cellular metabolic process in which a cell duplicates one or more molecules of DNA. DNA replication begins when specific sequences, known as origins of replication, are recognized and bound by initiation proteins, and ends when the original DNA molecule has been completely duplicated and the copies topologically separated. The unit of replication usually corresponds to the genome of the cell,…	12	2.73973	0.00133556	ENSG00000110713, ENSG00000049541, ENSG00000147862, ENSG00000149554, ENSG00000152942, ENSG00000198646, ENSG00000132780, ENSG00000149311, ENSG00000111653, ENSG00000122257, ENSG00000198900, ENSG00000115355	405	155	16792	3.20994	0.91562	0.292139	0.291823
GOTERM_BP_DIRECT	GO:0006397~mRNA processing	Any process involved in the conversion of a primary mRNA transcript into one or more mature mRNA(s) prior to translation into polypeptide.	13	2.96804	0.00134256	ENSG00000197381, ENSG00000179950, ENSG00000163605, ENSG00000102081, ENSG00000115875, ENSG00000132485, ENSG00000205571, ENSG00000153914, ENSG00000100722, ENSG00000088930, ENSG00000109111, ENSG00000164329, ENSG00000122257	405	179	16792	3.01119	0.916707	0.292139	0.291823
GOTERM_BP_DIRECT	GO:2000637~positive regulation of gene silencing by miRNA	Any process that activates or increases the frequency, rate or extent of gene silencing by miRNA.	4	0.913242	0.00146254	ENSG00000055917, ENSG00000114416, ENSG00000102081, ENSG00000134644	405	10	16792	16.5847	0.933309	0.292139	0.291823
GOTERM_BP_DIRECT	GO:0031023~microtubule organizing center organization	A process that is carried out at the cellular level which results in the assembly, arrangement of constituent parts, or disassembly of a microtubule organizing center, a structure from which microtubules grow.	4	0.913242	0.00146254	ENSG00000135968, ENSG00000141376, ENSG00000137814, ENSG00000136861	405	10	16792	16.5847	0.933309	0.292139	0.291823
GOTERM_BP_DIRECT	GO:0016569~covalent chromatin modification	The alteration of DNA or protein in chromatin by the covalent addition or removal of chemical groups.	10	2.28311	0.0016299	ENSG00000158636, ENSG00000163939, ENSG00000011258, ENSG00000085224, ENSG00000198586, ENSG00000146872, ENSG00000130816, ENSG00000172530, ENSG00000141027, ENSG00000158019	405	113	16792	3.66918	0.95109	0.292139	0.291823
GOTERM_BP_DIRECT	GO:0006351~transcription, DNA-templated	The cellular synthesis of RNA on a template of DNA.	68	15.5251	0.00176629	ENSG00000076108, ENSG00000108788, ENSG00000135365, ENSG00000119685, ENSG00000115750, ENSG00000075292, ENSG00000110066, ENSG00000141376, ENSG00000143437, ENSG00000158161, ENSG00000135164, ENSG00000257923, ENSG00000085224, ENSG00000119969, ENSG00000109111, ENSG00000183576, ENSG00000168813, ENSG00000275111, ENSG00000183337, ENSG00000277258, ENSG00000183955, ENSG00000158636, ENSG00000179950, ENSG0000…	405	1955	16792	1.44215	0.962014	0.292139	0.291823
GOTERM_BP_DIRECT	GO:0016055~Wnt signaling pathway	The series of molecular signals initiated by binding of a Wnt protein to a frizzled family receptor on the surface of the target cell and ending with a change in cell state. PMID:11532397	13	2.96804	0.00194454	ENSG00000215301, ENSG00000093167, ENSG00000198561, ENSG00000154310, ENSG00000151292, ENSG00000113712, ENSG00000082701, ENSG00000134245, ENSG00000083799, ENSG00000151914, ENSG00000072518, ENSG00000103126, ENSG00000072803	405	187	16792	2.88237	0.972701	0.292139	0.291823
GOTERM_BP_DIRECT	GO:0018107~peptidyl-threonine phosphorylation	The phosphorylation of peptidyl-threonine to form peptidyl-O-phospho-L-threonine.	6	1.36986	0.00205287	ENSG00000060237, ENSG00000072518, ENSG00000082701, ENSG00000149554, ENSG00000110422, ENSG00000198648	405	38	16792	6.54659	0.977667	0.292139	0.291823
GOTERM_BP_DIRECT	GO:0006306~DNA methylation	The covalent transfer of a methyl group to either N-6 of adenine or C-5 or N-4 of cytosine.	5	1.14155	0.00279744	ENSG00000076108, ENSG00000085224, ENSG00000119969, ENSG00000130816, ENSG00000087460	405	25	16792	8.29235	0.994386	0.357734	0.357347
GOTERM_BP_DIRECT	GO:0090630~activation of GTPase activity	Any process that initiates the activity of an inactive GTPase through the replacement of GDP by GTP.	8	1.82648	0.00290055	ENSG00000141376, ENSG00000156299, ENSG00000114346, ENSG00000107021, ENSG00000104728, ENSG00000165699, ENSG00000166579, ENSG00000143398	405	79	16792	4.19866	0.995364	0.357734	0.357347
GOTERM_BP_DIRECT	GO:0034453~microtubule anchoring	Any process in which a microtubule is maintained in a specific location in a cell.	4	0.913242	0.00330345	ENSG00000135968, ENSG00000166037, ENSG00000078674, ENSG00000213066	405	13	16792	12.7575	0.997805	0.381961	0.381548
GOTERM_BP_DIRECT	GO:0043001~Golgi to plasma membrane protein transport	The directed movement of proteins from the Golgi to the plasma membrane in transport vesicles that move from the trans-Golgi network to the plasma membrane.	5	1.14155	0.00373697	ENSG00000135968, ENSG00000117475, ENSG00000143457, ENSG00000137177, ENSG00000144674	405	27	16792	7.6781	0.999018	0.40667	0.406231
GOTERM_BP_DIRECT	GO:0016575~histone deacetylation	The modification of histones by removal of acetyl groups.	6	1.36986	0.0047932	ENSG00000076108, ENSG00000182979, ENSG00000054267, ENSG00000135365, ENSG00000032219, ENSG00000057935	405	46	16792	5.40805	0.999862	0.462737	0.462237
GOTERM_BP_DIRECT	GO:0006915~apoptotic process	A programmed cell death process which begins when a cell receives an internal (e.g. DNA damage) or external signal (e.g. an extracellular death ligand), and proceeds through a series of biochemical events (signaling pathway phase) which trigger an execution phase. The execution phase is the last step of an apoptotic process, and is typically characterized by rounding-up of the cell, retraction of…	25	5.70776	0.0054691	ENSG00000131323, ENSG00000068305, ENSG00000110422, ENSG00000111653, ENSG00000026103, ENSG00000135341, ENSG00000133884, ENSG00000170633, ENSG00000115310, ENSG00000116001, ENSG00000151923, ENSG00000140464, ENSG00000165304, ENSG00000179950, ENSG00000104312, ENSG00000003756, ENSG00000161526, ENSG00000156299, ENSG00000064012, ENSG00000114416, ENSG00000158019, ENSG00000029363, ENSG00000164305, ENSG0000…	405	567	16792	1.82812	0.999961	0.462737	0.462237
GOTERM_BP_DIRECT	GO:0060964~regulation of gene silencing by miRNA	Any process that modulates the rate, frequency, or extent of the downregulation of gene expression through the action of microRNAs (miRNAs), endogenous 21-24 nucleotide small RNAs processed from stem-loop RNA precursors (pre-miRNAs). Once incorporated into a RNA-induced silencing complex (RISC), miRNAs can downregulate gene expression by either of two posttranscriptional mechanisms: RNA (often mR…	3	0.684932	0.00550282	ENSG00000055917, ENSG00000102081, ENSG00000134644	405	5	16792	24.877	0.999963	0.462737	0.462237
GOTERM_BP_DIRECT	GO:0036124~histone H3-K9 trimethylation	The modification of histone H3 by addition of three methyl groups to lysine at position 9 of the histone.	3	0.684932	0.00550282	ENSG00000054267, ENSG00000032219, ENSG00000152455	405	5	16792	24.877	0.999963	0.462737	0.462237
GOTERM_BP_DIRECT	GO:1904885~beta-catenin destruction complex assembly	The aggregation, arrangement and bonding together of a set of components to form a beta-catenin destruction complex. PMID:17143292 PMID:23169527	3	0.684932	0.00550282	ENSG00000113712, ENSG00000082701, ENSG00000103126	405	5	16792	24.877	0.999963	0.462737	0.462237
GOTERM_BP_DIRECT	GO:0007059~chromosome segregation	The process in which genetic material, in the form of chromosomes, is organized into specific structures and then physically separated and apportioned to two or more sets. In eukaryotes, chromosome segregation begins with the condensation of chromosomes, includes chromosome separation, and ends when chromosomes have completed movement to the spindle poles.	7	1.59817	0.00582567	ENSG00000215301, ENSG00000184661, ENSG00000136169, ENSG00000136861, ENSG00000146872, ENSG00000166579, ENSG00000198900	405	68	16792	4.26812	0.99998	0.468586	0.46808
GOTERM_BP_DIRECT	GO:0043065~positive regulation of apoptotic process	Any process that activates or increases the frequency, rate or extent of cell death by apoptotic process.	16	3.65297	0.00624456	ENSG00000215301, ENSG00000104312, ENSG00000003756, ENSG00000156299, ENSG00000114346, ENSG00000026103, ENSG00000111653, ENSG00000177119, ENSG00000091409, ENSG00000205726, ENSG00000029363, ENSG00000160310, ENSG00000149311, ENSG00000087470, ENSG00000163697, ENSG00000165304	405	300	16792	2.21129	0.999991	0.481351	0.480831
GOTERM_BP_DIRECT	GO:0000226~microtubule cytoskeleton organization	A process that is carried out at the cellular level which results in the assembly, arrangement of constituent parts, or disassembly of cytoskeletal structures comprising microtubules and their associated proteins.	7	1.59817	0.00717983	ENSG00000075413, ENSG00000138162, ENSG00000143924, ENSG00000151914, ENSG00000136861, ENSG00000072518, ENSG00000186868	405	71	16792	4.08778	0.999998	0.514141	0.513585
GOTERM_BP_DIRECT	GO:0000278~mitotic cell cycle	Progression through the phases of the mitotic cell cycle, the most common eukaryotic cell cycle, which canonically comprises four successive phases called G1, S, G2, and M and includes replication of the genome and the subsequent segregation of chromosomes into daughter cells. In some variant cell cycles nuclear replication or nuclear division may not be followed by cell division, or G1 and G2 ph…	14	3.19635	0.00723827	ENSG00000183955, ENSG00000163939, ENSG00000137814, ENSG00000113712, ENSG00000046651, ENSG00000136169, ENSG00000137601, ENSG00000137497, ENSG00000130177, ENSG00000158019, ENSG00000184661, ENSG00000143924, ENSG00000119969, ENSG00000011485	405	248	16792	2.34058	0.999999	0.514141	0.513585
GOTERM_BP_DIRECT	GO:0006355~regulation of transcription, DNA-templated	Any process that modulates the frequency, rate or extent of cellular DNA-templated transcription.	52	11.8721	0.00777446	ENSG00000076108, ENSG00000093167, ENSG00000108788, ENSG00000135365, ENSG00000110422, ENSG00000065978, ENSG00000115750, ENSG00000075292, ENSG00000110066, ENSG00000158161, ENSG00000135164, ENSG00000085224, ENSG00000088930, ENSG00000109111, ENSG00000168813, ENSG00000275111, ENSG00000158636, ENSG00000179950, ENSG00000129292, ENSG00000197008, ENSG00000116750, ENSG00000120802, ENSG00000134283, ENSG0000…	405	1504	16792	1.43352	0.999999	0.514141	0.513585
GOTERM_BP_DIRECT	GO:0007098~centrosome cycle	The cell cycle process in which centrosome duplication and separation takes place. The centrosome cycle can operate with a considerable degree of independence from other processes of the cell cycle.	5	1.14155	0.0077816	ENSG00000078674, ENSG00000137814, ENSG00000167110, ENSG00000136861, ENSG00000140299	405	33	16792	6.28208	0.999999	0.514141	0.513585
GOTERM_BP_DIRECT	GO:0034773~histone H4-K20 trimethylation	The modification of histone H4 by addition of three methyl groups to lysine at position 20 of the histone.	3	0.684932	0.00812326	ENSG00000054267, ENSG00000032219, ENSG00000110066	405	6	16792	20.7309	1	0.518208	0.517648
GOTERM_BP_DIRECT	GO:0007030~Golgi organization	A process that is carried out at the cellular level which results in the assembly, arrangement of constituent parts, or disassembly of the Golgi apparatus.	7	1.59817	0.00874806	ENSG00000141376, ENSG00000117475, ENSG00000143457, ENSG00000113712, ENSG00000173960, ENSG00000116786, ENSG00000136874	405	74	16792	3.92206	1	0.539464	0.538881
GOTERM_BP_DIRECT	GO:1900034~regulation of cellular response to heat	Any process that modulates the frequency, rate or extent of cellular response to heat.	7	1.59817	0.00932136	ENSG00000110713, ENSG00000139496, ENSG00000148660, ENSG00000082701, ENSG00000196313, ENSG00000149311, ENSG00000120694	405	75	16792	3.86976	1	0.556275	0.555673
GOTERM_BP_DIRECT	GO:1901796~regulation of signal transduction by p53 class mediator	Any process that modulates the frequency, rate or extent of signal transduction by p53 class mediator.	9	2.05479	0.0102453	ENSG00000183955, ENSG00000135679, ENSG00000049541, ENSG00000149554, ENSG00000152942, ENSG00000149311, ENSG00000172530, ENSG00000140464, ENSG00000143499	405	124	16792	3.00932	1	0.592307	0.591666
GOTERM_BP_DIRECT	GO:2000766~negative regulation of cytoplasmic translation	Any process that stops, prevents or reduces the frequency, rate or extent of cytoplasmic translation.	3	0.684932	0.0111925	ENSG00000102081, ENSG00000137449, ENSG00000113742	405	7	16792	17.7693	1	0.608881	0.608223
GOTERM_BP_DIRECT	GO:1903608~protein localization to cytoplasmic stress granule	A process in which a protein is transported to, or maintained in, a location within a cytoplasmic stress granule. PMID:24755092	3	0.684932	0.0111925	ENSG00000116001, ENSG00000215301, ENSG00000065978	405	7	16792	17.7693	1	0.608881	0.608223
GOTERM_BP_DIRECT	GO:0006281~DNA repair	The process of restoring DNA after damage. Genomes are subject to damage by chemical and physical agents in the environment (e.g. UV and ionizing radiations, chemical mutagens, fungal and bacterial toxins, etc.) and by free radicals or alkylating agents endogenously generated in metabolism. DNA is also damaged because of errors during its replication. A variety of different DNA repair pathways ha…	13	2.96804	0.0117351	ENSG00000158636, ENSG00000129197, ENSG00000111206, ENSG00000198646, ENSG00000152942, ENSG00000154767, ENSG00000116750, ENSG00000116030, ENSG00000085224, ENSG00000153827, ENSG00000149554, ENSG00000149311, ENSG00000011485	405	235	16792	2.29363	1	0.608881	0.608223
GOTERM_BP_DIRECT	GO:0006974~cellular response to DNA damage stimulus	Any process that results in a change in state or activity of a cell (in terms of movement, secretion, enzyme production, gene expression, etc.) as a result of a stimulus indicating damage to its DNA from environmental insults or errors during metabolism.	12	2.73973	0.0121654	ENSG00000136560, ENSG00000102081, ENSG00000198586, ENSG00000153827, ENSG00000170242, ENSG00000146872, ENSG00000149554, ENSG00000152942, ENSG00000198646, ENSG00000149311, ENSG00000122257, ENSG00000158019	405	208	16792	2.39202	1	0.608881	0.608223
GOTERM_BP_DIRECT	GO:0043488~regulation of mRNA stability	Any process that modulates the propensity of mRNA molecules to degradation. Includes processes that both stabilize and destabilize mRNAs.	8	1.82648	0.0121776	ENSG00000055917, ENSG00000102081, ENSG00000130713, ENSG00000114867, ENSG00000100722, ENSG00000171311, ENSG00000134644, ENSG00000020577	405	103	16792	3.22033	1	0.608881	0.608223
GOTERM_BP_DIRECT	GO:0017148~negative regulation of translation	Any process that stops, prevents, or reduces the frequency, rate or extent of the chemical reactions and pathways resulting in the formation of proteins by the translation of mRNA or circRNA.	6	1.36986	0.0126865	ENSG00000116001, ENSG00000215301, ENSG00000114416, ENSG00000102081, ENSG00000165699, ENSG00000020577	405	58	16792	4.28914	1	0.61763	0.616962
GOTERM_BP_DIRECT	GO:0016926~protein desumoylation	The process in which a SUMO protein (small ubiquitin-related modifier) is cleaved from its target protein. PMID:11265250	3	0.684932	0.0146875	ENSG00000079387, ENSG00000112701, ENSG00000009780	405	8	16792	15.5481	1	0.662728	0.662012
GOTERM_BP_DIRECT	GO:1900246~positive regulation of RIG-I signaling pathway	Any process that activates or increases the frequency, rate or extent of RIG-I signaling pathway.	3	0.684932	0.0146875	ENSG00000055917, ENSG00000134644, ENSG00000132466	405	8	16792	15.5481	1	0.662728	0.662012
GOTERM_BP_DIRECT	GO:0018026~peptidyl-lysine monomethylation	The methylation of peptidyl-lysine to form peptidyl-N6-methyl-L-lysine.	3	0.684932	0.0146875	ENSG00000183955, ENSG00000183576, ENSG00000143499	405	8	16792	15.5481	1	0.662728	0.662012
GOTERM_BP_DIRECT	GO:2001243~negative regulation of intrinsic apoptotic signaling pathway	Any process that stops, prevents or reduces the frequency, rate or extent of intrinsic apoptotic signaling pathway.	4	0.913242	0.015159	ENSG00000215301, ENSG00000119969, ENSG00000116679, ENSG00000105176	405	22	16792	7.5385	1	0.667719	0.666997
GOTERM_BP_DIRECT	GO:0051056~regulation of small GTPase mediated signal transduction	Any process that modulates the frequency, rate or extent of small GTPase mediated signal transduction.	9	2.05479	0.0158026	ENSG00000205726, ENSG00000155366, ENSG00000165322, ENSG00000156299, ENSG00000126858, ENSG00000114346, ENSG00000071205, ENSG00000128656, ENSG00000140750	405	134	16792	2.78474	1	0.67988	0.679145
GOTERM_BP_DIRECT	GO:0007049~cell cycle	The progression of biochemical and morphological phases and events that occur in a cell during successive cell replication or nuclear replication events. Canonically, the cell cycle comprises the replication and segregation of genetic material followed by the division of the cell, but in endocycles or syncytial cells nuclear replication or nuclear division may not be followed by cell division.	12	2.73973	0.0162492	ENSG00000122359, ENSG00000083799, ENSG00000135164, ENSG00000082258, ENSG00000080345, ENSG00000111206, ENSG00000198586, ENSG00000146872, ENSG00000152942, ENSG00000132780, ENSG00000172530, ENSG00000152455	405	217	16792	2.29281	1	0.683203	0.682464
GOTERM_BP_DIRECT	GO:0006338~chromatin remodeling	Dynamic structural changes to eukaryotic chromatin occurring throughout the cell division cycle. These changes range from the local changes necessary for transcriptional regulation to global changes necessary for chromosome segregation. PMID:12697820	7	1.59817	0.0174971	ENSG00000163939, ENSG00000076108, ENSG00000085224, ENSG00000109111, ENSG00000198604, ENSG00000152455, ENSG00000198900	405	86	16792	3.37479	1	0.719327	0.718549
GOTERM_BP_DIRECT	GO:0008380~RNA splicing	The process of removing sections of the primary RNA transcript to remove sequences not present in the mature form of the RNA and joining the remaining sections to form the mature form of the RNA.	10	2.28311	0.0191976	ENSG00000179950, ENSG00000003756, ENSG00000163605, ENSG00000153914, ENSG00000102081, ENSG00000109111, ENSG00000116679, ENSG00000115875, ENSG00000132485, ENSG00000075292	405	166	16792	2.49769	1	0.772077	0.771242
GOTERM_BP_DIRECT	GO:0061025~membrane fusion	The membrane organization process that joins two lipid bilayers to form a single membrane.	5	1.14155	0.0210149	ENSG00000101558, ENSG00000125814, ENSG00000173960, ENSG00000087470, ENSG00000136874	405	44	16792	4.71156	1	0.827183	0.826288
GOTERM_BP_DIRECT	GO:0070423~nucleotide-binding oligomerization domain containing signaling pathway	Any series of molecular signals generated as a consequence of binding to a nucleotide-binding oligomerization domain containing (NOD) protein. PMID:17944960 PMID:18585455	4	0.913242	0.0214737	ENSG00000104312, ENSG00000083799, ENSG00000064012, ENSG00000135341	405	25	16792	6.63388	1	0.827631	0.826736
GOTERM_BP_DIRECT	GO:0032147~activation of protein kinase activity	Any process that initiates the activity of an inactive protein kinase.	5	1.14155	0.0226401	ENSG00000060237, ENSG00000075711, ENSG00000072518, ENSG00000114346, ENSG00000103126	405	45	16792	4.60686	1	0.829489	0.828592
GOTERM_BP_DIRECT	GO:0010761~fibroblast migration	Cell migration that is accomplished by extension and retraction of a fibroblast pseudopodium. A fibroblast is a connective tissue cell which secretes an extracellular matrix rich in collagen and other macromolecules.	3	0.684932	0.022867	ENSG00000054654, ENSG00000143398, ENSG00000140464	405	10	16792	12.4385	1	0.829489	0.828592
GOTERM_BP_DIRECT	GO:0034063~stress granule assembly	The aggregation, arrangement and bonding together of proteins and RNA molecules to form a stress granule. PMID:17392519	3	0.684932	0.022867	ENSG00000055917, ENSG00000215301, ENSG00000204842	405	10	16792	12.4385	1	0.829489	0.828592
GOTERM_BP_DIRECT	GO:0043161~proteasome-mediated ubiquitin-dependent protein catabolic process	The chemical reactions and pathways resulting in the breakdown of a protein or peptide by hydrolysis of its peptide bonds, initiated by the covalent attachment of ubiquitin, and mediated by the proteasome.	11	2.51142	0.0254029	ENSG00000078140, ENSG00000182979, ENSG00000137055, ENSG00000113712, ENSG00000082701, ENSG00000103126, ENSG00000173960, ENSG00000130177, ENSG00000170633, ENSG00000140464, ENSG00000072803	405	203	16792	2.24669	1	0.903271	0.902294
GOTERM_BP_DIRECT	GO:0010800~positive regulation of peptidyl-threonine phosphorylation	Any process that increases the frequency, rate or extent of peptidyl-threonine phosphorylation. Peptidyl-threonine phosphorylation is the phosphorylation of peptidyl-threonine to form peptidyl-O-phospho-L-threonine.	4	0.913242	0.0263657	ENSG00000078140, ENSG00000104312, ENSG00000082701, ENSG00000103126	405	27	16792	6.14248	1	0.903271	0.902294
GOTERM_BP_DIRECT	GO:0035329~hippo signaling	The series of molecular signals mediated by the serine/threonine kinase Hippo or one of its orthologs. In Drosophila, Hippo in complex with the scaffold protein Salvador (Sav), phosphorylates and activates Warts (Wts), which in turn phosphorylates and inactivates the Yorkie (Yki) transcriptional activator. The core fly components hippo, sav, wts and mats are conserved in mammals as STK4/3 (MST1/2…	4	0.913242	0.0263657	ENSG00000119139, ENSG00000187079, ENSG00000164305, ENSG00000104067	405	27	16792	6.14248	1	0.903271	0.902294
GOTERM_BP_DIRECT	GO:0018105~peptidyl-serine phosphorylation	The phosphorylation of peptidyl-serine to form peptidyl-O-phospho-L-serine.	8	1.82648	0.0314956	ENSG00000151292, ENSG00000113712, ENSG00000164327, ENSG00000146872, ENSG00000082701, ENSG00000110422, ENSG00000149311, ENSG00000198648	405	125	16792	2.65355	1	1	0.999459
GOTERM_BP_DIRECT	GO:0018108~peptidyl-tyrosine phosphorylation	The phosphorylation of peptidyl-tyrosine to form peptidyl-O4'-phospho-L-tyrosine.	9	2.05479	0.0318567	ENSG00000104312, ENSG00000257923, ENSG00000034152, ENSG00000137601, ENSG00000119397, ENSG00000138443, ENSG00000213066, ENSG00000111790, ENSG00000165304	405	153	16792	2.43893	1	1	0.999459
GOTERM_BP_DIRECT	GO:0045773~positive regulation of axon extension	Any process that activates or increases the frequency, rate or extent of axon extension.	4	0.913242	0.0347232	ENSG00000082701, ENSG00000186868, ENSG00000166579, ENSG00000144674	405	30	16792	5.52823	1	1	0.999459
GOTERM_BP_DIRECT	GO:0032880~regulation of protein localization	Any process that modulates the frequency, rate or extent of any process in which a protein is transported to, or maintained in, a specific location.	5	1.14155	0.0361335	ENSG00000133789, ENSG00000073921, ENSG00000116030, ENSG00000116786, ENSG00000123595	405	52	16792	3.9867	1	1	0.999459
GOTERM_BP_DIRECT	GO:0006417~regulation of translation	Any process that modulates the frequency, rate or extent of the chemical reactions and pathways resulting in the formation of proteins by the translation of mRNA or circRNA.	5	1.14155	0.0361335	ENSG00000136770, ENSG00000204842, ENSG00000165699, ENSG00000149657, ENSG00000144895	405	52	16792	3.9867	1	1	0.999459
GOTERM_BP_DIRECT	GO:0045116~protein neddylation	Covalent attachment of the ubiquitin-like protein NEDD8 (RUB1) to another protein. PMID:11698580	3	0.684932	0.0378015	ENSG00000137692, ENSG00000159593, ENSG00000114125	405	13	16792	9.56809	1	1	0.999459
GOTERM_BP_DIRECT	GO:0045727~positive regulation of translation	Any process that activates or increases the frequency, rate or extent of the chemical reactions and pathways resulting in the formation of proteins by the translation of mRNA or circRNA.	5	1.14155	0.0383684	ENSG00000151806, ENSG00000215301, ENSG00000102081, ENSG00000169062, ENSG00000020577	405	53	16792	3.91148	1	1	0.999459
GOTERM_BP_DIRECT	GO:0070830~bicellular tight junction assembly	The aggregation, arrangement and bonding together of a set of components to form a tight junction, an occluding cell-cell junction that is composed of a branching network of sealing strands that completely encircles the apical end of each cell in an epithelial sheet.	4	0.913242	0.0409651	ENSG00000075711, ENSG00000163629, ENSG00000114346, ENSG00000197822	405	32	16792	5.18272	1	1	0.999459
GOTERM_BP_DIRECT	GO:0032743~positive regulation of interleukin-2 production	Any process that activates or increases the frequency, rate, or extent of interleukin-2 production.	3	0.684932	0.0434135	ENSG00000104312, ENSG00000172175, ENSG00000135341	405	14	16792	8.88466	1	1	0.999459
GOTERM_BP_DIRECT	GO:0051301~cell division	The process resulting in division and partitioning of components of a cell to form more cells; may or may not be accompanied by the physical separation of a cell into distinct, individually membrane-bounded daughter cells.	15	3.42466	0.0444513	ENSG00000183955, ENSG00000136824, ENSG00000137814, ENSG00000113712, ENSG00000047849, ENSG00000136169, ENSG00000137601, ENSG00000119397, ENSG00000137497, ENSG00000130177, ENSG00000158019, ENSG00000122359, ENSG00000082258, ENSG00000184661, ENSG00000119969	405	350	16792	1.77693	1	1	0.999459
GOTERM_BP_DIRECT	GO:0021766~hippocampus development	The progression of the hippocampus over time from its initial formation until its mature state.	5	1.14155	0.0455383	ENSG00000088930, ENSG00000164305, ENSG00000164329, ENSG00000082701, ENSG00000165699	405	56	16792	3.70194	1	1	0.999459
GOTERM_BP_DIRECT	GO:2000791~negative regulation of mesenchymal cell proliferation involved in lung development	Any process that stops, prevents or reduces the frequency, rate or extent of mesenchymal cell proliferation involved in lung development. PMID:21513708	2	0.456621	0.0475407	ENSG00000147862, ENSG00000106443	405	2	16792	41.4617	1	1	0.999459
GOTERM_BP_DIRECT	GO:0001672~regulation of chromatin assembly or disassembly	Any process that modulates the frequency, rate or extent of chromatin assembly or disassembly.	2	0.456621	0.0475407	ENSG00000198586, ENSG00000146872	405	2	16792	41.4617	1	1	0.999459
GOTERM_BP_DIRECT	GO:0043516~regulation of DNA damage response, signal transduction by p53 class mediator	Any process that modulates the frequency, rate or extent of the cascade of processes induced by the cell cycle regulator phosphoprotein p53, or an equivalent protein, in response to the detection of DNA damage.	2	0.456621	0.0475407	ENSG00000183955, ENSG00000143499	405	2	16792	41.4617	1	1	0.999459
GOTERM_BP_DIRECT	GO:0008631~intrinsic apoptotic signaling pathway in response to oxidative stress	A series of molecular signals in which an intracellular signal is conveyed to trigger the apoptotic death of a cell. The pathway is induced in response to oxidative stress, a state often resulting from exposure to high levels of reactive oxygen species, and ends when the execution phase of apoptosis is triggered.	3	0.684932	0.0493123	ENSG00000152256, ENSG00000140464, ENSG00000165304	405	15	16792	8.29235	1	1	0.999459
GOTERM_BP_DIRECT	GO:0006310~DNA recombination	Any process in which a new genotype is formed by reassortment of genes resulting in gene combinations different from those that were present in the parents. In eukaryotes genetic recombination can occur by chromosome assortment, intrachromosomal recombination, or nonreciprocal interchromosomal recombination. Interchromosomal recombination occurs by crossing over. In bacteria it may occur by genet…	6	1.36986	0.0497404	ENSG00000116750, ENSG00000196419, ENSG00000129197, ENSG00000085224, ENSG00000168152, ENSG00000198646	405	83	16792	2.99723	1	1	0.999459
GOTERM_BP_DIRECT	GO:0060041~retina development in camera-type eye	The process whose specific outcome is the progression of the retina over time, from its formation to the mature structure. The retina is the innermost layer or coating at the back of the eyeball, which is sensitive to light and in which the optic nerve terminates.	5	1.14155	0.0507051	ENSG00000088930, ENSG00000164329, ENSG00000111554, ENSG00000119685, ENSG00000135049	405	58	16792	3.57429	1	1	0.999459
GOTERM_BP_DIRECT	GO:0006897~endocytosis	A vesicle-mediated transport process in which cells take up external materials or membrane constituents by the invagination of a small region of the plasma membrane to form a new membrane-bounded vesicle.	8	1.82648	0.0509875	ENSG00000073921, ENSG00000151292, ENSG00000196586, ENSG00000187239, ENSG00000127527, ENSG00000087470, ENSG00000119522, ENSG00000154710	405	139	16792	2.38629	1	1	0.999459
GOTERM_BP_DIRECT	GO:1901998~toxin transport	The directed movement of a toxin into, out of or within a cell, or between cells, by means of some agent such as a transporter or pore. PMID:17118486	4	0.913242	0.0550089	ENSG00000103671, ENSG00000135624, ENSG00000120438, ENSG00000092108	405	36	16792	4.60686	1	1	0.999459
GOTERM_BP_DIRECT	GO:0006349~regulation of gene expression by genetic imprinting	Heritable alterations in the activity of a gene that depend on whether it passed through the paternal or the maternal germline, but that are not encoded by DNA itself. PMID:11498578	3	0.684932	0.055481	ENSG00000054267, ENSG00000082701, ENSG00000032219	405	16	16792	7.77407	1	1	0.999459
GOTERM_BP_DIRECT	GO:0006275~regulation of DNA replication	Any process that modulates the frequency, rate or extent of DNA replication.	3	0.684932	0.055481	ENSG00000122257, ENSG00000132466, ENSG00000115355	405	16	16792	7.77407	1	1	0.999459
GOTERM_BP_DIRECT	GO:0007099~centriole replication	The cell cycle process in which a daughter centriole is formed perpendicular to an existing centriole. An immature centriole contains a ninefold radially symmetric array of single microtubules; mature centrioles consist of a radial array of nine microtubule triplets, doublets, or singlets depending upon the species and cell type. Duplicated centrioles also become the ciliary basal body in cells t…	3	0.684932	0.055481	ENSG00000103995, ENSG00000046651, ENSG00000136861	405	16	16792	7.77407	1	1	0.999459
GOTERM_BP_DIRECT	GO:0097194~execution phase of apoptosis	A stage of the apoptotic process that starts with the controlled breakdown of the cell through the action of effector caspases or other effector molecules (e.g. cathepsins, calpains etc.). Key steps of the execution phase are rounding-up of the cell, retraction of pseudopodes, reduction of cellular volume (pyknosis), chromatin condensation, nuclear fragmentation (karyorrhexis), plasma membrane bl…	3	0.684932	0.055481	ENSG00000064012, ENSG00000110514, ENSG00000164305	405	16	16792	7.77407	1	1	0.999459
GOTERM_BP_DIRECT	GO:0046777~protein autophosphorylation	The phosphorylation by a protein of one or more of its own amino acid residues (cis-autophosphorylation), or residues on an identical protein (trans-autophosphorylation).	9	2.05479	0.0565465	ENSG00000060237, ENSG00000154310, ENSG00000148660, ENSG00000198909, ENSG00000072518, ENSG00000082701, ENSG00000149311, ENSG00000198648, ENSG00000165304	405	172	16792	2.16951	1	1	0.999459
GOTERM_BP_DIRECT	GO:0016032~viral process	A multi-organism process in which a virus is a participant. The other participant is the host. Includes infection of a host cell, replication of the viral genome, and assembly of progeny virus particles. In some cases the viral genetic material may integrate into the host genome and only subsequently, under particular circumstances, 'complete' its life cycle.	13	2.96804	0.0580272	ENSG00000110713, ENSG00000075711, ENSG00000135679, ENSG00000114867, ENSG00000196313, ENSG00000134352, ENSG00000138443, ENSG00000198900, ENSG00000132466, ENSG00000139496, ENSG00000116030, ENSG00000109111, ENSG00000143553	405	299	16792	1.80268	1	1	0.999459
GOTERM_BP_DIRECT	GO:0042789~mRNA transcription from RNA polymerase II promoter	The cellular synthesis of messenger RNA (mRNA) from a DNA template by RNA polymerase II, originating at an RNA polymerase II promoter.	3	0.684932	0.0619033	ENSG00000143437, ENSG00000100644, ENSG00000109111	405	17	16792	7.31678	1	1	0.999459
GOTERM_BP_DIRECT	GO:1902041~regulation of extrinsic apoptotic signaling pathway via death domain receptors	Any process that modulates the frequency, rate or extent of extrinsic apoptotic signaling pathway via death domain receptors. PMID:17245429	3	0.684932	0.0619033	ENSG00000064012, ENSG00000110514, ENSG00000026103	405	17	16792	7.31678	1	1	0.999459
GOTERM_BP_DIRECT	GO:0035556~intracellular signal transduction	The process in which a signal is passed on to downstream components within the cell, which become activated themselves to further propagate the signal and finally trigger a change in the function or state of the cell.	16	3.65297	0.0638471	ENSG00000215301, ENSG00000154310, ENSG00000071054, ENSG00000136828, ENSG00000198586, ENSG00000114346, ENSG00000082701, ENSG00000198648, ENSG00000060237, ENSG00000205726, ENSG00000198909, ENSG00000072518, ENSG00000146872, ENSG00000128656, ENSG00000163697, ENSG00000165304	405	403	16792	1.64612	1	1	0.999459
GOTERM_BP_DIRECT	GO:0006303~double-strand break repair via nonhomologous end joining	The repair of a double-strand break in DNA in which the two broken ends are rejoined with little or no sequence complementarity. Information at the DNA ends may be lost due to the modification of broken DNA ends. This term covers instances of separate pathways, called classical (or canonical) and alternative nonhomologous end joining (C-NHEJ and A-NHEJ). These in turn may further branch into sub-…	5	1.14155	0.0649617	ENSG00000196419, ENSG00000116030, ENSG00000080345, ENSG00000149311, ENSG00000158019	405	63	16792	3.29061	1	1	0.999459
GOTERM_BP_DIRECT	GO:0032436~positive regulation of proteasomal ubiquitin-dependent protein catabolic process	Any process that activates or increases the frequency, rate or extent of the breakdown of a protein or peptide by hydrolysis of its peptide bonds, initiated by the covalent attachment of ubiquitin, and mediated by the proteasome.	5	1.14155	0.0680393	ENSG00000135679, ENSG00000116030, ENSG00000113712, ENSG00000013561, ENSG00000082701	405	64	16792	3.2392	1	1	0.999459
GOTERM_BP_DIRECT	GO:0007020~microtubule nucleation	The process in which tubulin alpha-beta heterodimers begin aggregation to form an oligomeric tubulin structure (a microtubule seed). Microtubule nucleation is the initiating step in the formation of a microtubule in the absence of any existing microtubules ('de novo' microtubule formation). PMID:12517712	3	0.684932	0.0685634	ENSG00000167110, ENSG00000127914, ENSG00000166579	405	18	16792	6.91029	1	1	0.999459
GOTERM_BP_DIRECT	GO:0006261~DNA-dependent DNA replication	A DNA replication process that uses parental DNA as a template for the DNA-dependent DNA polymerases that synthesize the new strands.	3	0.684932	0.0685634	ENSG00000129197, ENSG00000198604, ENSG00000009413	405	18	16792	6.91029	1	1	0.999459
GOTERM_BP_DIRECT	GO:1900063~regulation of peroxisome organization	Any process that modulates the frequency, rate or extent of peroxisome organization. PMID:7500953	2	0.456621	0.0704587	ENSG00000168958, ENSG00000087470	405	3	16792	27.6412	1	1	0.999459
GOTERM_BP_DIRECT	GO:1901797~negative regulation of signal transduction by p53 class mediator	Any process that stops, prevents or reduces the frequency, rate or extent of signal transduction by p53 class mediator.	2	0.456621	0.0704587	ENSG00000135679, ENSG00000170633	405	3	16792	27.6412	1	1	0.999459
GOTERM_BP_DIRECT	GO:0007165~signal transduction	The cellular process in which a signal is conveyed to trigger a change in the activity or state of a cell. Signal transduction begins with reception of a signal (e.g. a ligand binding to a receptor or receptor activation by a stimulus such as light), or for signal transduction in the absence of ligand, signal-withdrawal or the activity of a constitutively active receptor. Signal transduction ends…	2	0.456621	0.0704587	ENSG00000060237, ENSG00000198648	405	3	16792	27.6412	1	1	0.999459
GOTERM_BP_DIRECT	GO:0045893~positive regulation of transcription, DNA-templated	Any process that activates or increases the frequency, rate or extent of cellular DNA-templated transcription.	19	4.3379	0.0725771	ENSG00000103671, ENSG00000073921, ENSG00000111206, ENSG00000136861, ENSG00000198646, ENSG00000172530, ENSG00000172766, ENSG00000196419, ENSG00000143437, ENSG00000034152, ENSG00000100644, ENSG00000013561, ENSG00000160310, ENSG00000183576, ENSG00000107164, ENSG00000103126, ENSG00000062194, ENSG00000124782, ENSG00000072803	405	515	16792	1.52966	1	1	0.999459
GOTERM_BP_DIRECT	GO:1990138~neuron projection extension	Long distance growth of a single neuron projection involved in cellular development. A neuron projection is a prolongation or process extending from a nerve cell, e.g. an axon or dendrite. PMID:22790009	3	0.684932	0.0754463	ENSG00000156299, ENSG00000166579, ENSG00000170017	405	19	16792	6.54659	1	1	0.999459
GOTERM_BP_DIRECT	GO:0006511~ubiquitin-dependent protein catabolic process	The chemical reactions and pathways resulting in the breakdown of a protein or peptide by hydrolysis of its peptide bonds, initiated by the covalent attachment of a ubiquitin group, or multiple ubiquitin groups, to the protein.	8	1.82648	0.076766	ENSG00000135679, ENSG00000153827, ENSG00000013561, ENSG00000122550, ENSG00000114125, ENSG00000122257, ENSG00000130177, ENSG00000170633	405	153	16792	2.16793	1	1	0.999459
GOTERM_BP_DIRECT	GO:0018345~protein palmitoylation	The covalent attachment of a palmitoyl group to a protein. PMID:15520806	3	0.684932	0.0825375	ENSG00000054392, ENSG00000186908, ENSG00000180776	405	20	16792	6.21926	1	1	0.999459
GOTERM_BP_DIRECT	GO:0033138~positive regulation of peptidyl-serine phosphorylation	Any process that activates or increases the frequency, rate or extent of the phosphorylation of peptidyl-serine.	5	1.14155	0.0880372	ENSG00000104312, ENSG00000114867, ENSG00000127914, ENSG00000082701, ENSG00000103126	405	70	16792	2.96155	1	1	0.999459
GOTERM_BP_DIRECT	GO:0010977~negative regulation of neuron projection development	Any process that decreases the rate, frequency or extent of neuron projection development. Neuron projection development is the process whose specific outcome is the progression of a neuron projection over time, from its formation to the mature structure. A neuron projection is any process extending from a neural cell, such as axons or dendrites (collectively called neurites).	4	0.913242	0.0888928	ENSG00000135679, ENSG00000114956, ENSG00000082701, ENSG00000143553	405	44	16792	3.76925	1	1	0.999459
GOTERM_BP_DIRECT	GO:0006921~cellular component disassembly involved in execution phase of apoptosis	The breakdown of structures such as organelles, proteins, or other macromolecular structures during apoptosis.	3	0.684932	0.089823	ENSG00000064012, ENSG00000164305, ENSG00000087470	405	21	16792	5.9231	1	1	0.999459
GOTERM_BP_DIRECT	GO:0000132~establishment of mitotic spindle orientation	A cell cycle process that sets the alignment of mitotic spindle relative to other cellular structures.	3	0.684932	0.089823	ENSG00000136861, ENSG00000166579, ENSG00000137497	405	21	16792	5.9231	1	1	0.999459
GOTERM_BP_DIRECT	GO:0051403~stress-activated MAPK cascade	A series of molecular signals in which a stress-activated MAP kinase cascade relays one or more of the signals; MAP kinase cascades involve at least three protein kinase activities and culminate in the phosphorylation and activation of a MAP kinase. PMID:15936270	3	0.684932	0.089823	ENSG00000136280, ENSG00000135341, ENSG00000072803	405	21	16792	5.9231	1	1	0.999459
GOTERM_BP_DIRECT	GO:0071480~cellular response to gamma radiation	Any process that results in a change in state or activity of a cell (in terms of movement, secretion, enzyme production, gene expression, etc.) as a result of a gamma radiation stimulus. Gamma radiation is a form of electromagnetic radiation (EMR) or light emission of a specific frequency produced from sub-atomic particle interaction, such as electron-positron annihilation and radioactive decay. …	3	0.684932	0.089823	ENSG00000196419, ENSG00000146872, ENSG00000149311	405	21	16792	5.9231	1	1	0.999459
GOTERM_BP_DIRECT	GO:0097190~apoptotic signaling pathway	A series of molecular signals which triggers the apoptotic death of a cell. The pathway starts with reception of a signal, and ends when the execution phase of apoptosis is triggered.	5	1.14155	0.0916183	ENSG00000079387, ENSG00000064012, ENSG00000164305, ENSG00000026103, ENSG00000133884	405	71	16792	2.91984	1	1	0.999459
GOTERM_BP_DIRECT	GO:0035461~vitamin transmembrane transport	The process in which a vitamin is transported across a membrane. A vitamin is one of a number of unrelated organic substances that occur in many foods in small amounts and that are necessary in trace amounts for the normal metabolic functioning of the body.	2	0.456621	0.0928266	ENSG00000073060, ENSG00000103222	405	4	16792	20.7309	1	1	0.999459
GOTERM_BP_DIRECT	GO:0030950~establishment or maintenance of actin cytoskeleton polarity	Any cellular process that results in the specification, formation or maintenance of polarized actin-based cytoskeletal structures.	2	0.456621	0.0928266	ENSG00000164327, ENSG00000119487	405	4	16792	20.7309	1	1	0.999459
GOTERM_BP_DIRECT	GO:0046886~positive regulation of hormone biosynthetic process	Any process that activates or increases the frequency, rate or extent of the chemical reactions and pathways resulting in the formation of hormones.	2	0.456621	0.0928266	ENSG00000143437, ENSG00000100644	405	4	16792	20.7309	1	1	0.999459
GOTERM_BP_DIRECT	GO:0097368~establishment of Sertoli cell barrier	Establishment of a structure near the basement membrane in adjacent Sertoli cells of the seminiferous epithelium for maintaining spermatogenesis. The structure consists of tight junctions, basal ectoplasmic specializations, and desmosome-like junctions. PMID:19509333	2	0.456621	0.0928266	ENSG00000054267, ENSG00000032219	405	4	16792	20.7309	1	1	0.999459
GOTERM_BP_DIRECT	GO:1903753~negative regulation of p38MAPK cascade	Any process that stops, prevents or reduces the frequency, rate or extent of p38MAPK cascade. PMID:18681888	2	0.456621	0.0928266	ENSG00000075711, ENSG00000120694	405	4	16792	20.7309	1	1	0.999459
GOTERM_BP_DIRECT	GO:0032483~regulation of Rab protein signal transduction	Any process that modulates the frequency, rate or extent of Rab protein signal transduction.	2	0.456621	0.0928266	ENSG00000110514, ENSG00000119522	405	4	16792	20.7309	1	1	0.999459
GOTERM_BP_DIRECT	GO:0030578~PML body organization	A process that is carried out at the cellular level which results in the assembly, arrangement of constituent parts, or disassembly of PML bodies, a class of nuclear body; they react against SP100 auto-antibodies (PML = promyelocytic leukemia). PMID:10806078	2	0.456621	0.0928266	ENSG00000116030, ENSG00000140464	405	4	16792	20.7309	1	1	0.999459
GOTERM_BP_DIRECT	GO:0097411~hypoxia-inducible factor-1alpha signaling pathway	A series of molecular signals mediated by hypoxia-inducible factor (HIF1) in response to lowered oxygen levels (hypoxia). Under hypoxic conditions, the oxygen-sensitive alpha-subunit of hypoxia-inducible factor (HIF)-1 dimerizes with a HIF1-beta subunit (also called ARNT or aryl-hydrocarbon-receptor nuclear translocator), translocates to the nucleus and activates transcription of genes whose prod…	2	0.456621	0.0928266	ENSG00000100644, ENSG00000152256	405	4	16792	20.7309	1	1	0.999459
GOTERM_BP_DIRECT	GO:0006406~mRNA export from nucleus	The directed movement of mRNA from the nucleus to the cytoplasm.	6	1.36986	0.0935509	ENSG00000110713, ENSG00000058673, ENSG00000145216, ENSG00000139496, ENSG00000196313, ENSG00000115875	405	100	16792	2.4877	1	1	0.999459
GOTERM_BP_DIRECT	GO:0045892~negative regulation of transcription, DNA-templated	Any process that stops, prevents, or reduces the frequency, rate or extent of cellular DNA-templated transcription.	18	4.10959	0.0947673	ENSG00000183955, ENSG00000135679, ENSG00000108788, ENSG00000111206, ENSG00000197323, ENSG00000136169, ENSG00000170242, ENSG00000111653, ENSG00000152455, ENSG00000196419, ENSG00000116030, ENSG00000029363, ENSG00000160310, ENSG00000032219, ENSG00000183337, ENSG00000140464, ENSG00000072803, ENSG00000057935	405	499	16792	1.49561	1	1	0.999459
GOTERM_BP_DIRECT	GO:0098609~cell-cell adhesion	The attachment of one cell to another cell via adhesion molecules.	6	1.36986	0.0965951	ENSG00000091409, ENSG00000075711, ENSG00000198561, ENSG00000028203, ENSG00000107263, ENSG00000102531	405	101	16792	2.46307	1	1	0.999459
GOTERM_BP_DIRECT	GO:1904886~beta-catenin destruction complex disassembly	The disaggregation of a beta-catenin destruction complex into its constituent components. PMID:23169527	3	0.684932	0.0972894	ENSG00000113712, ENSG00000082701, ENSG00000103126	405	22	16792	5.65387	1	1	0.999459
GOTERM_BP_DIRECT	GO:1900087~positive regulation of G1/S transition of mitotic cell cycle	Any signalling pathway that increases or activates a cell cycle cyclin-dependent protein kinase to modulate the switch from G1 phase to S phase of the mitotic cell cycle.	3	0.684932	0.0972894	ENSG00000215301, ENSG00000114867, ENSG00000132466	405	22	16792	5.65387	1	1	0.999459

## Sheet: Cassette (down)
Category	Term	GO description	Count	%	PValue	Genes	List Total	Pop Hits	Pop Total	Fold Enrichment	Bonferroni	Benjamini	FDR
GOTERM_BP_DIRECT	GO:0006397~mRNA processing	Any process involved in the conversion of a primary mRNA transcript into one or more mature mRNA(s) prior to translation into polypeptide.	11	5.31401	4.67002e-05	ENSG00000111605, ENSG00000139793, ENSG00000119953, ENSG00000100813, ENSG00000198860, ENSG00000160201, ENSG00000152601, ENSG00000134186, ENSG00000182872, ENSG00000152520, ENSG00000275740	196	179	16792	5.26485	0.0611443	0.063092	0.0629052
GOTERM_BP_DIRECT	GO:0008380~RNA splicing	The process of removing sections of the primary RNA transcript to remove sequences not present in the mature form of the RNA and joining the remaining sections to form the mature form of the RNA.	10	4.83092	0.000140895	ENSG00000139793, ENSG00000100813, ENSG00000003756, ENSG00000096746, ENSG00000174891, ENSG00000160201, ENSG00000152601, ENSG00000134186, ENSG00000182872, ENSG00000205937	196	166	16792	5.16105	0.173341	0.0951747	0.0948929
GOTERM_BP_DIRECT	GO:0000398~mRNA splicing, via spliceosome	The joining together of exons from one or more primary transcripts of messenger RNA (mRNA) and the excision of intron sequences, via a spliceosomal mechanism, so that mRNA consisting only of the joined exons is produced.	11	5.31401	0.000275493	ENSG00000145833, ENSG00000003756, ENSG00000096746, ENSG00000168066, ENSG00000174891, ENSG00000160201, ENSG00000138668, ENSG00000125970, ENSG00000205937, ENSG00000167978, ENSG00000090060	196	222	16792	4.24508	0.310812	0.113953	0.113616
GOTERM_BP_DIRECT	GO:0098609~cell-cell adhesion	The attachment of one cell to another cell via adhesion molecules.	12	5.7971	0.000337389	ENSG00000073921, ENSG00000197694, ENSG00000167110, ENSG00000138592, ENSG00000100664, ENSG00000072518, ENSG00000138768, ENSG00000088387, ENSG00000127603, ENSG00000065613, ENSG00000106682, ENSG00000175866	196	271	16792	3.79366	0.366116	0.113953	0.113616
GOTERM_BP_DIRECT	GO:0043406~positive regulation of MAP kinase activity	Any process that activates or increases the frequency, rate or extent of MAP kinase activity.	6	2.89855	0.00060412	ENSG00000112715, ENSG00000197461, ENSG00000133703, ENSG00000174775, ENSG00000077782, ENSG00000106462	196	59	16792	8.71256	0.557985	0.163233	0.16275
GOTERM_BP_DIRECT	GO:0043547~positive regulation of GTPase activity	Any process that activates or increases the activity of a GTPase.	17	8.21256	0.000938241	ENSG00000103197, ENSG00000197461, ENSG00000197694, ENSG00000174775, ENSG00000114346, ENSG00000077782, ENSG00000159788, ENSG00000066933, ENSG00000136238, ENSG00000159842, ENSG00000119522, ENSG00000116586, ENSG00000083520, ENSG00000100852, ENSG00000088387, ENSG00000087470, ENSG00000106462	196	565	16792	2.57779	0.718651	0.184171	0.183625
GOTERM_BP_DIRECT	GO:0006351~transcription, DNA-templated	The cellular synthesis of RNA on a template of DNA.	39	18.8406	0.000954251	ENSG00000198482, ENSG00000113916, ENSG00000112983, ENSG00000135341, ENSG00000151498, ENSG00000198945, ENSG00000011258, ENSG00000163660, ENSG00000185651, ENSG00000053254, ENSG00000214078, ENSG00000102882, ENSG00000106462, ENSG00000198176, ENSG00000129351, ENSG00000198039, ENSG00000138668, ENSG00000117625, ENSG00000065029, ENSG00000077782, ENSG00000171456, ENSG00000197008, ENSG00000170004, ENSG0000…	196	1955	16792	1.70909	0.724677	0.184171	0.183625
GOTERM_BP_DIRECT	GO:0006886~intracellular protein transport	The directed movement of proteins in a cell, including the movement of proteins between specific compartments or structures within a cell, such as organelles of a eukaryotic cell.	10	4.83092	0.00178761	ENSG00000068354, ENSG00000121749, ENSG00000137177, ENSG00000204764, ENSG00000042753, ENSG00000138768, ENSG00000138802, ENSG00000111450, ENSG00000166887, ENSG00000175416	196	236	16792	3.63023	0.910831	0.301882	0.300989
GOTERM_BP_DIRECT	GO:0016192~vesicle-mediated transport	A cellular transport process in which transported substances are moved in membrane-bounded vesicles; transported substances are enclosed in the vesicle lumen or located in the vesicle membrane. The process begins with a step that directs a substance to the forming vesicle, and includes vesicle budding and coating. Vesicles are then targeted to, and fuse with, an acceptor membrane.	8	3.86473	0.00201306	ENSG00000103197, ENSG00000073921, ENSG00000042753, ENSG00000138802, ENSG00000111450, ENSG00000214078, ENSG00000166887, ENSG00000175416	196	152	16792	4.50913	0.934282	0.302182	0.301287
GOTERM_BP_DIRECT	GO:0043065~positive regulation of apoptotic process	Any process that activates or increases the frequency, rate or extent of cell death by apoptotic process.	11	5.31401	0.00271668	ENSG00000113916, ENSG00000100813, ENSG00000003756, ENSG00000103490, ENSG00000029363, ENSG00000087088, ENSG00000114346, ENSG00000205937, ENSG00000087470, ENSG00000136238, ENSG00000159842	196	300	16792	3.14136	0.974656	0.367023	0.365936
GOTERM_BP_DIRECT	GO:0018105~peptidyl-serine phosphorylation	The phosphorylation of peptidyl-serine to form peptidyl-O-phospho-L-serine.	7	3.38164	0.00339854	ENSG00000086015, ENSG00000104205, ENSG00000104936, ENSG00000147133, ENSG00000097046, ENSG00000102882, ENSG00000105221	196	125	16792	4.79771	0.989941	0.417403	0.416167
GOTERM_BP_DIRECT	GO:0030036~actin cytoskeleton organization	A process that is carried out at the cellular level which results in the assembly, arrangement of constituent parts, or disassembly of cytoskeletal structures comprising actin filaments and their associated proteins.	7	3.38164	0.00412054	ENSG00000113916, ENSG00000197461, ENSG00000133703, ENSG00000100014, ENSG00000136238, ENSG00000159842, ENSG00000196923	196	130	16792	4.61319	0.996221	0.463904	0.46253
GOTERM_BP_DIRECT	GO:0051056~regulation of small GTPase mediated signal transduction	Any process that modulates the frequency, rate or extent of small GTPase mediated signal transduction.	7	3.38164	0.00477524	ENSG00000103197, ENSG00000126858, ENSG00000100852, ENSG00000114346, ENSG00000136238, ENSG00000066933, ENSG00000159842	196	134	16792	4.47548	0.998446	0.494803	0.493338
GOTERM_BP_DIRECT	GO:0006396~RNA processing	Any process involved in the conversion of one or more primary RNA transcripts into one or more mature RNA molecules.	6	2.89855	0.00545975	ENSG00000163660, ENSG00000003756, ENSG00000096746, ENSG00000102317, ENSG00000138668, ENSG00000090621	196	97	16792	5.29939	0.999387	0.494803	0.493338
GOTERM_BP_DIRECT	GO:0048208~COPII vesicle coating	The addition of COPII proteins and adaptor proteins to ER membranes during the formation of transport vesicles, forming a vesicle coat. PMID:10219233	5	2.41546	0.00549375	ENSG00000167632, ENSG00000167110, ENSG00000138768, ENSG00000138802, ENSG00000138674	196	61	16792	7.02242	0.999414	0.494803	0.493338
GOTERM_BP_DIRECT	GO:0051402~neuron apoptotic process	Any apoptotic process in a neuron, the basic cellular unit of nervous tissue. Each neuron consists of a body, an axon, and dendrites. Their purpose is to receive, conduct, and transmit impulses in the nervous system.	4	1.93237	0.00651165	ENSG00000125952, ENSG00000087088, ENSG00000142192, ENSG00000124155	196	33	16792	10.3847	0.999853	0.549828	0.5482
GOTERM_BP_DIRECT	GO:0006468~protein phosphorylation	The process of introducing a phosphate group on to a protein.	13	6.28019	0.00719341	ENSG00000104884, ENSG00000129351, ENSG00000104205, ENSG00000174891, ENSG00000142192, ENSG00000104936, ENSG00000077782, ENSG00000152520, ENSG00000086015, ENSG00000072518, ENSG00000147133, ENSG00000129315, ENSG00000102882	196	456	16792	2.44245	0.999942	0.571664	0.569972
GOTERM_BP_DIRECT	GO:0000381~regulation of alternative mRNA splicing, via spliceosome	Any process that modulates the frequency, rate or extent of alternative splicing of nuclear mRNAs.	4	1.93237	0.00965113	ENSG00000139793, ENSG00000003756, ENSG00000182872, ENSG00000205937	196	38	16792	9.01826	0.999998	0.724371	0.722226
GOTERM_BP_DIRECT	GO:0016569~covalent chromatin modification	The alteration of DNA or protein in chromatin by the covalent addition or removal of chemical groups	6	2.89855	0.0102575	ENSG00000011258, ENSG00000127616, ENSG00000102038, ENSG00000066117, ENSG00000198945, ENSG00000171634	196	113	16792	4.54903	0.999999	0.72936	0.7272
GOTERM_BP_DIRECT	GO:0006888~ER to Golgi vesicle-mediated transport	The directed movement of substances from the endoplasmic reticulum (ER) to the Golgi, mediated by COP II vesicles. Small COP II coated vesicles form from the ER and then fuse directly with the cis-Golgi. Larger structures are transported along microtubules to the cis-Golgi.	7	3.38164	0.0109381	ENSG00000119787, ENSG00000196352, ENSG00000197694, ENSG00000167110, ENSG00000138768, ENSG00000138802, ENSG00000138674	196	160	16792	3.74821	1	0.738871	0.736684
GOTERM_BP_DIRECT	GO:0090630~activation of GTPase activity	Any process that initiates the activity of an inactive GTPase through the replacement of GDP by GTP.	5	2.41546	0.0134696	ENSG00000068354, ENSG00000121749, ENSG00000100664, ENSG00000114346, ENSG00000105221	196	79	16792	5.42237	1	0.866547	0.863982
GOTERM_BP_DIRECT	GO:0048593~camera-type eye morphogenesis	The process in which the anatomical structures of the eye are generated and organized. The camera-type eye is an organ of sight that receives light through an aperture and focuses it through a lens, projecting it on a photoreceptor field.	3	1.44928	0.014466	ENSG00000112715, ENSG00000163913, ENSG00000218336	196	16	16792	16.0638	1	0.888344	0.885714
GOTERM_BP_DIRECT	GO:0032147~activation of protein kinase activity	Any process that initiates the activity of an inactive protein kinase.	4	1.93237	0.0153034	ENSG00000112715, ENSG00000161692, ENSG00000072518, ENSG00000114346	196	45	16792	7.61542	1	0.89891	0.896248
GOTERM_BP_DIRECT	GO:0001934~positive regulation of protein phosphorylation	Any process that activates or increases the frequency, rate or extent of addition of phosphate groups to amino acids within a protein.	6	2.89855	0.0163341	ENSG00000112715, ENSG00000133703, ENSG00000174775, ENSG00000136238, ENSG00000102882, ENSG00000105221	196	127	16792	4.04757	1	0.919471	0.916749
GOTERM_BP_DIRECT	GO:0010971~positive regulation of G2/M transition of mitotic cell cycle	Any signalling pathway that activates or increases the activity of a cell cycle cyclin-dependent protein kinase to modulate the switch from G2 phase to M phase of the mitotic cell cycle.	3	1.44928	0.0181663	ENSG00000161692, ENSG00000142192, ENSG00000097046	196	18	16792	14.2789	1	0.981709	0.978802
GOTERM_BP_DIRECT	GO:0072583~clathrin-mediated endocytosis	An endocytosis process that begins when material is taken up into clathrin-coated pits, which then pinch off to form clathrin-coated endocytic vesicles. PMID:18498251 PMID:8970738 PMID:9234965	3	1.44928	0.0222204	ENSG00000073921, ENSG00000042753, ENSG00000175416	196	20	16792	12.851	1	1	0.997778
GOTERM_BP_DIRECT	GO:0006417~regulation of translation	Any process that modulates the frequency, rate or extent of the chemical reactions and pathways resulting in the formation of proteins by the translation of mRNA or circRNA.	4	1.93237	0.0224735	ENSG00000102317, ENSG00000142192, ENSG00000182973, ENSG00000105221	196	52	16792	6.59027	1	1	0.997778
GOTERM_BP_DIRECT	GO:0006897~endocytosis	A vesicle-mediated transport process in which cells take up external materials or membrane constituents by the invagination of a small region of the plasma membrane to form a new membrane-bounded vesicle.	6	2.89855	0.0231437	ENSG00000103197, ENSG00000073921, ENSG00000174775, ENSG00000142192, ENSG00000087470, ENSG00000119522	196	139	16792	3.69814	1	1	0.997778
GOTERM_BP_DIRECT	GO:0048025~negative regulation of mRNA splicing, via spliceosome	Any process that stops, prevents or reduces the rate or extent of mRNA splicing via a spliceosomal mechanism.	3	1.44928	0.0243743	ENSG00000100813, ENSG00000182872, ENSG00000205937	196	21	16792	12.2391	1	1	0.997778
GOTERM_BP_DIRECT	GO:0006293~nucleotide-excision repair, preincision complex stabilization	The stabilization of the multiprotein complex involved in damage recognition, DNA helix unwinding, and endonucleolytic cleavage at the site of DNA damage as well as the unwound DNA. The stabilization of the protein-DNA complex ensures proper positioning of the preincision complex before the phosphodiester backbone of the damaged strand is cleaved 3' and 5' of the site of DNA damage. PMID:10197977	3	1.44928	0.0243743	ENSG00000136936, ENSG00000104884, ENSG00000134574	196	21	16792	12.2391	1	1	0.997778
GOTERM_BP_DIRECT	GO:0000717~nucleotide-excision repair, DNA duplex unwinding	The unwinding, or local denaturation, of the DNA duplex to create a bubble around the site of the DNA damage. PMID:10197977	3	1.44928	0.0266099	ENSG00000136936, ENSG00000104884, ENSG00000134574	196	22	16792	11.6827	1	1	0.997778
GOTERM_BP_DIRECT	GO:0006295~nucleotide-excision repair, DNA incision, 3'-to lesion	The endonucleolytic cleavage of the damaged strand of DNA 3' to the site of damage. The incision occurs at the junction of single-stranded DNA and double-stranded DNA that is formed when the DNA duplex is unwound. The incision precedes the incision formed 5' to the site of damage. PMID:10197977	3	1.44928	0.028925	ENSG00000136936, ENSG00000104884, ENSG00000134574	196	23	16792	11.1748	1	1	0.997778
GOTERM_BP_DIRECT	GO:0051259~protein oligomerization	The process of creating protein oligomers, compounds composed of a small number, usually between three and ten, of component monomers; protein oligomers may be composed of different or identical monomers. Oligomers may be formed by the polymerization of a number of monomers or the depolymerization of a large protein polymer. PMID:18293929	4	1.93237	0.0298416	ENSG00000087088, ENSG00000111450, ENSG00000087470, ENSG00000152556	196	58	16792	5.90852	1	1	0.997778
GOTERM_BP_DIRECT	GO:0006511~ubiquitin-dependent protein catabolic process	The chemical reactions and pathways resulting in the breakdown of a protein or peptide by hydrolysis of its peptide bonds, initiated by the covalent attachment of a ubiquitin group, or multiple ubiquitin groups, to the protein.	6	2.89855	0.0331353	ENSG00000135506, ENSG00000086758, ENSG00000185651, ENSG00000147133, ENSG00000132640, ENSG00000049759	196	153	16792	3.35974	1	1	0.997778
GOTERM_BP_DIRECT	GO:0006915~apoptotic process	A programmed cell death process which begins when a cell receives an internal (e.g. DNA damage) or external signal (e.g. an extracellular death ligand), and proceeds through a series of biochemical events (signaling pathway phase) which trigger an execution phase. The execution phase is the last step of an apoptotic process, and is typically characterized by rounding-up of the cell, retraction of…	13	6.28019	0.0332685	ENSG00000104884, ENSG00000003756, ENSG00000103490, ENSG00000113734, ENSG00000135341, ENSG00000065613, ENSG00000119953, ENSG00000171307, ENSG00000143537, ENSG00000029363, ENSG00000087088, ENSG00000102882, ENSG00000105221	196	567	16792	1.96429	1	1	0.997778
GOTERM_BP_DIRECT	GO:0002053~positive regulation of mesenchymal cell proliferation	The process of activating or increasing the rate or extent of mesenchymal cell proliferation. Mesenchymal cells are loosely organized embryonic cells.	3	1.44928	0.0363263	ENSG00000112715, ENSG00000197461, ENSG00000077782	196	26	16792	9.8854	1	1	0.997778
GOTERM_BP_DIRECT	GO:0007411~axon guidance	The chemotaxis process that directs the migration of an axon growth cone to a specific target site in response to a combination of attractive and repulsive cues.	6	2.89855	0.0381232	ENSG00000197694, ENSG00000133703, ENSG00000154380, ENSG00000174775, ENSG00000136238, ENSG00000102882	196	159	16792	3.23296	1	1	0.997778
GOTERM_BP_DIRECT	GO:0006369~termination of RNA polymerase II transcription	The process in which the synthesis of an RNA molecule by RNA polymerase II using a DNA template is completed.	4	1.93237	0.0383291	ENSG00000103495, ENSG00000160201, ENSG00000205937, ENSG00000090060	196	64	16792	5.35459	1	1	0.997778
GOTERM_BP_DIRECT	GO:0007029~endoplasmic reticulum organization	A process that is carried out at the cellular level which results in the assembly, arrangement of constituent parts, or disassembly of the endoplasmic reticulum.	3	1.44928	0.0389386	ENSG00000119787, ENSG00000113734, ENSG00000087470	196	27	16792	9.51927	1	1	0.997778
GOTERM_BP_DIRECT	GO:0007010~cytoskeleton organization	A process that is carried out at the cellular level which results in the assembly, arrangement of constituent parts, or disassembly of cytoskeletal structures.	6	2.89855	0.0398714	ENSG00000086015, ENSG00000197694, ENSG00000099204, ENSG00000146463, ENSG00000127603, ENSG00000148700	196	161	16792	3.1928	1	1	0.997778
GOTERM_BP_DIRECT	GO:0090200~positive regulation of release of cytochrome c from mitochondria	Any process that increases the rate, frequency or extent of release of cytochrome c from mitochondria, the process in which cytochrome c is enabled to move from the mitochondrial intermembrane space into the cytosol, which is an early step in apoptosis and leads to caspase activation.	3	1.44928	0.0416201	ENSG00000103490, ENSG00000087088, ENSG00000087470	196	28	16792	9.1793	1	1	0.997778
GOTERM_BP_DIRECT	GO:0006378~mRNA polyadenylation	The enzymatic addition of a sequence of 40-200 adenylyl residues at the 3' end of a eukaryotic mRNA primary transcript.	3	1.44928	0.0416201	ENSG00000111605, ENSG00000142192, ENSG00000090060	196	28	16792	9.1793	1	1	0.997778
GOTERM_BP_DIRECT	GO:0048873~homeostasis of number of cells within a tissue	Any biological process involved in the maintenance of the steady-state number of cells within a population of cells in a tissue.	3	1.44928	0.0443688	ENSG00000133703, ENSG00000087088, ENSG00000136238	196	29	16792	8.86277	1	1	0.997778
GOTERM_BP_DIRECT	GO:0006294~nucleotide-excision repair, preincision complex assembly	The aggregation, arrangement and bonding together of proteins on DNA to form the multiprotein complex involved in damage recognition, DNA helix unwinding, and endonucleolytic cleavage at the site of DNA damage. This assembly occurs before the phosphodiester backbone of the damaged strand is cleaved 3' and 5' of the site of DNA damage. PMID:10197977	3	1.44928	0.0443688	ENSG00000136936, ENSG00000104884, ENSG00000134574	196	29	16792	8.86277	1	1	0.997778
GOTERM_BP_DIRECT	GO:0000184~nuclear-transcribed mRNA catabolic process, nonsense-mediated decay	The nonsense-mediated decay pathway for nuclear-transcribed mRNAs degrades mRNAs in which an amino-acid codon has changed to a nonsense codon; this prevents the translation of such mRNAs into truncated, and potentially harmful, proteins. PMID:10025395	5	2.41546	0.0500286	ENSG00000231500, ENSG00000138326, ENSG00000089157, ENSG00000205937, ENSG00000116698	196	119	16792	3.59973	1	1	0.997778
GOTERM_BP_DIRECT	GO:0030100~regulation of endocytosis	Any process that modulates the frequency, rate or extent of endocytosis.	3	1.44928	0.0500607	ENSG00000103197, ENSG00000073921, ENSG00000042753	196	31	16792	8.29098	1	1	0.997778
GOTERM_BP_DIRECT	GO:0070911~global genome nucleotide-excision repair	The nucleotide-excision repair process in which DNA lesions are removed from nontranscribed strands and from transcriptionally silent regions over the entire genome. PMID:10197977 PMID:18794354	3	1.44928	0.0530001	ENSG00000136936, ENSG00000104884, ENSG00000134574	196	32	16792	8.03189	1	1	0.997778
GOTERM_BP_DIRECT	GO:0030334~regulation of cell migration	Any process that modulates the frequency, rate or extent of cell migration.	4	1.93237	0.0548901	ENSG00000104205, ENSG00000065613, ENSG00000136238, ENSG00000105221	196	74	16792	4.631	1	1	0.997778
GOTERM_BP_DIRECT	GO:2001244~positive regulation of intrinsic apoptotic signaling pathway	Any process that activates or increases the frequency, rate or extent of intrinsic apoptotic signaling pathway.	3	1.44928	0.0559993	ENSG00000029363, ENSG00000087088, ENSG00000087470	196	33	16792	7.7885	1	1	0.997778
GOTERM_BP_DIRECT	GO:0043570~maintenance of DNA repeat elements	Any process involved in sustaining the fidelity and copy number of DNA repeat elements.	2	0.966184	0.056737	ENSG00000095002, ENSG00000148737	196	5	16792	34.2694	1	1	0.997778
GOTERM_BP_DIRECT	GO:0044770~cell cycle phase transition	The cell cycle process by which a cell commits to entering the next cell cycle phase.	2	0.966184	0.056737	ENSG00000185651, ENSG00000097046	196	5	16792	34.2694	1	1	0.997778
GOTERM_BP_DIRECT	GO:0048515~spermatid differentiation	The process whose specific outcome is the progression of a spermatid over time, from initial commitment of the cell to a specific fate, to the fully functional differentiated cell.	2	0.966184	0.056737	ENSG00000086015, ENSG00000087088	196	5	16792	34.2694	1	1	0.997778
GOTERM_BP_DIRECT	GO:0035459~cargo loading into vesicle	The formation of a macromolecular complex between the coat proteins and proteins and/or lipoproteins that are going to be transported by a vesicle.	2	0.966184	0.056737	ENSG00000073921, ENSG00000137177	196	5	16792	34.2694	1	1	0.997778
GOTERM_BP_DIRECT	GO:0010571~positive regulation of nuclear cell cycle DNA replication	Any process that activates or increases the frequency, rate or extent of The DNA-dependent DNA replication that occurs in the nucleus of eukaryotic organisms as part of the cell cycle.	2	0.966184	0.056737	ENSG00000161692, ENSG00000097046	196	5	16792	34.2694	1	1	0.997778
GOTERM_BP_DIRECT	GO:0001843~neural tube closure	The last step in the formation of the neural tube, where the paired neural folds are brought together and fuse at the dorsal midline.	4	1.93237	0.0604248	ENSG00000181555, ENSG00000103197, ENSG00000163913, ENSG00000138802	196	77	16792	4.45057	1	1	0.997778
GOTERM_BP_DIRECT	GO:0016032~viral process	A multi-organism process in which a virus is a participant. The other participant is the host. Includes infection of a host cell, replication of the viral genome, and assembly of progeny virus particles. In some cases the viral genetic material may integrate into the host genome and only subsequently, under particular circumstances, 'complete' its life cycle.	8	3.86473	0.060467	ENSG00000103197, ENSG00000104884, ENSG00000087088, ENSG00000147133, ENSG00000159840, ENSG00000129315, ENSG00000106682, ENSG00000102882	196	299	16792	2.29227	1	1	0.997778
GOTERM_BP_DIRECT	GO:0045666~positive regulation of neuron differentiation	Any process that activates or increases the frequency, rate or extent of neuron differentiation.	4	1.93237	0.0623257	ENSG00000113916, ENSG00000114346, ENSG00000077782, ENSG00000214078	196	78	16792	4.39351	1	1	0.997778
GOTERM_BP_DIRECT	GO:0008283~cell proliferation	The multiplication or reproduction of cells, resulting in the expansion of a cell population.	9	4.34783	0.0631266	ENSG00000198176, ENSG00000104884, ENSG00000073921, ENSG00000148737, ENSG00000185651, ENSG00000138592, ENSG00000174775, ENSG00000136238, ENSG00000166886	196	366	16792	2.10672	1	1	0.997778
GOTERM_BP_DIRECT	GO:0000209~protein polyubiquitination	Addition of multiple ubiquitin groups to a protein, forming a ubiquitin chain.	6	2.89855	0.063664	ENSG00000086758, ENSG00000185651, ENSG00000134574, ENSG00000147133, ENSG00000160753, ENSG00000049759	196	184	16792	2.7937	1	1	0.997778
GOTERM_BP_DIRECT	GO:0007264~small GTPase mediated signal transduction	Any series of molecular signals in which a small monomeric GTPase relays one or more of the signals.	7	3.38164	0.067727	ENSG00000126858, ENSG00000133703, ENSG00000174775, ENSG00000100852, ENSG00000088387, ENSG00000136238, ENSG00000159842	196	246	16792	2.43786	1	1	0.997778
GOTERM_BP_DIRECT	GO:0043524~negative regulation of neuron apoptotic process	Any process that stops, prevents, or reduces the frequency, rate or extent of cell death by apoptotic process in neurons.	5	2.41546	0.0679715	ENSG00000101152, ENSG00000095002, ENSG00000133703, ENSG00000174775, ENSG00000087088	196	132	16792	3.24521	1	1	0.997778
GOTERM_BP_DIRECT	GO:0048813~dendrite morphogenesis	The process in which the anatomical structures of a dendrite are generated and organized. PMID:22683681	3	1.44928	0.0685602	ENSG00000073921, ENSG00000132640, ENSG00000136238	196	37	16792	6.9465	1	1	0.997778
GOTERM_BP_DIRECT	GO:0006296~nucleotide-excision repair, DNA incision, 5'-to lesion	The endonucleolytic cleavage of the damaged strand of DNA 5' to the site of damage. The incision occurs at the junction of single-stranded DNA and double-stranded DNA that is formed when the DNA duplex is unwound. The incision follows the incision formed 3' to the site of damage. PMID:10197977	3	1.44928	0.0685602	ENSG00000136936, ENSG00000104884, ENSG00000134574	196	37	16792	6.9465	1	1	0.997778
GOTERM_BP_DIRECT	GO:0038128~ERBB2 signaling pathway	A series of molecular signals initiated by binding of a ligand to a member of the ERBB family of receptors on the surface of a cell, where the signal is transmitted by ERBB2. The pathway ends with regulation of a downstream cellular process, e.g. transcription. ERBB2 receptors are themselves unable to bind to ligands, but act as a signal-amplifying tyrosine kinase within a heterodimeric pair. PMI…	3	1.44928	0.0718329	ENSG00000133703, ENSG00000138592, ENSG00000174775	196	38	16792	6.76369	1	1	0.997778
GOTERM_BP_DIRECT	GO:0033683~nucleotide-excision repair, DNA incision	A process that results in the endonucleolytic cleavage of the damaged strand of DNA. The incision occurs at the junction of single-stranded DNA and double-stranded DNA that is formed when the DNA duplex is unwound. PMID:8631896	3	1.44928	0.0718329	ENSG00000136936, ENSG00000104884, ENSG00000134574	196	38	16792	6.76369	1	1	0.997778
GOTERM_BP_DIRECT	GO:0006357~regulation of transcription from RNA polymerase II promoter	Any process that modulates the frequency, rate or extent of transcription mediated by RNA polymerase II.	10	4.83092	0.0719103	ENSG00000112715, ENSG00000198176, ENSG00000148737, ENSG00000127616, ENSG00000146463, ENSG00000112983, ENSG00000066117, ENSG00000065029, ENSG00000170004, ENSG00000145730	196	441	16792	1.94271	1	1	0.997778
GOTERM_BP_DIRECT	GO:0051897~positive regulation of protein kinase B signaling	Any process that activates or increases the frequency, rate or extent of protein kinase B signaling, a series of reactions mediated by the intracellular serine/threonine kinase protein kinase B.	4	1.93237	0.0743021	ENSG00000197461, ENSG00000148737, ENSG00000091039, ENSG00000214078	196	84	16792	4.07969	1	1	0.997778
GOTERM_BP_DIRECT	GO:0008333~endosome to lysosome transport	The directed movement of substances from endosomes to lysosomes.	3	1.44928	0.0751554	ENSG00000100281, ENSG00000137177, ENSG00000166887	196	39	16792	6.59027	1	1	0.997778
GOTERM_BP_DIRECT	GO:0006413~translational initiation	The process preceding formation of the peptide bond between the first two amino acids of a protein. This includes the formation of a complex of the ribosome, mRNA or circRNA, and an initiation complex that contains the first aminoacyl-tRNA.	5	2.41546	0.0756492	ENSG00000231500, ENSG00000138326, ENSG00000100664, ENSG00000089157, ENSG00000106682	196	137	16792	3.12677	1	1	0.997778
GOTERM_BP_DIRECT	GO:0010629~negative regulation of gene expression	Any process that decreases the frequency, rate or extent of gene expression. Gene expression is the process in which a gene's coding sequence is converted into a mature gene product or products (proteins or RNA). This includes the production of an RNA transcript as well as any processing to produce a mature RNA product or an mRNA or circRNA (for protein-coding genes) and the translation of that m…	5	2.41546	0.0756492	ENSG00000073921, ENSG00000125952, ENSG00000174775, ENSG00000147133, ENSG00000214078	196	137	16792	3.12677	1	1	0.997778
GOTERM_BP_DIRECT	GO:0009636~response to toxic substance	Any process that results in a change in state or activity of a cell or an organism (in terms of movement, secretion, enzyme production, gene expression, etc.) as a result of a toxic stimulus.	4	1.93237	0.0763908	ENSG00000136936, ENSG00000087088, ENSG00000102882, ENSG00000181019	196	85	16792	4.03169	1	1	0.997778
GOTERM_BP_DIRECT	GO:0045893~positive regulation of transcription, DNA-templated	Any process that activates or increases the frequency, rate or extent of cellular DNA-templated transcription.	11	5.31401	0.0781917	ENSG00000104884, ENSG00000073921, ENSG00000129351, ENSG00000127616, ENSG00000053254, ENSG00000138668, ENSG00000102038, ENSG00000126767, ENSG00000102882, ENSG00000172943, ENSG00000171634	196	515	16792	1.82992	1	1	0.997778
GOTERM_BP_DIRECT	GO:0006368~transcription elongation from RNA polymerase II promoter	The extension of an RNA molecule after transcription initiation and promoter clearance at an RNA polymerase II promoter by the addition of ribonucleotides catalyzed by RNA polymerase II.	4	1.93237	0.0785053	ENSG00000181555, ENSG00000104884, ENSG00000147133, ENSG00000129315	196	86	16792	3.98481	1	1	0.997778
GOTERM_BP_DIRECT	GO:0006338~chromatin remodeling	Dynamic structural changes to eukaryotic chromatin occurring throughout the cell division cycle. These changes range from the local changes necessary for transcriptional regulation to global changes necessary for chromosome segregation. PMID:12697820	4	1.93237	0.0785053	ENSG00000127616, ENSG00000102038, ENSG00000066117, ENSG00000171634	196	86	16792	3.98481	1	1	0.997778
GOTERM_BP_DIRECT	GO:0060982~coronary artery morphogenesis	The process in which the anatomical structures of coronary arteries are generated and organized. Coronary arteries are blood vessels that transport blood to the heart muscle.	2	0.966184	0.0785245	ENSG00000112715, ENSG00000138802	196	7	16792	24.4781	1	1	0.997778
GOTERM_BP_DIRECT	GO:0006289~nucleotide-excision repair	A DNA repair process in which a small region of the strand surrounding the damage is removed from the DNA helix as an oligonucleotide. The small gap left in the DNA helix is filled in by the sequential action of DNA polymerase and DNA ligase. Nucleotide excision repair recognizes a wide range of substrates, including damage caused by UV irradiation (pyrimidine dimers and 6-4 photoproducts) and ch…	3	1.44928	0.0819432	ENSG00000136936, ENSG00000104884, ENSG00000134574	196	41	16792	6.26879	1	1	0.997778
GOTERM_BP_DIRECT	GO:0007050~cell cycle arrest	A regulatory process that halts progression through the cell cycle during one of the normal phases (G1, S, G2, M).	5	2.41546	0.082093	ENSG00000103197, ENSG00000095002, ENSG00000148737, ENSG00000174775, ENSG00000116586	196	141	16792	3.03807	1	1	0.997778
GOTERM_BP_DIRECT	GO:0010976~positive regulation of neuron projection development	Any process that increases the rate, frequency or extent of neuron projection development. Neuron projection development is the process whose specific outcome is the progression of a neuron projection over time, from its formation to the mature structure. A neuron projection is any process extending from a neural cell, such as axons or dendrites (collectively called neurites).	4	1.93237	0.0850004	ENSG00000145868, ENSG00000218336, ENSG00000072518, ENSG00000077782	196	89	16792	3.85049	1	1	0.997778
GOTERM_BP_DIRECT	GO:0001541~ovarian follicle development	The process whose specific outcome is the progression of the ovarian follicle over time, from its formation to the mature structure.	3	1.44928	0.0854055	ENSG00000221829, ENSG00000112715, ENSG00000087088	196	42	16792	6.11953	1	1	0.997778
GOTERM_BP_DIRECT	GO:0007595~lactation	The regulated release of milk from the mammary glands and the period of time that a mother lactates to feed her young.	3	1.44928	0.0854055	ENSG00000112715, ENSG00000089157, ENSG00000145730	196	42	16792	6.11953	1	1	0.997778
GOTERM_BP_DIRECT	GO:0045740~positive regulation of DNA replication	Any process that activates or increases the frequency, rate or extent of DNA replication.	3	1.44928	0.0854055	ENSG00000197461, ENSG00000174775, ENSG00000136238	196	42	16792	6.11953	1	1	0.997778
GOTERM_BP_DIRECT	GO:0000165~MAPK cascade	An intracellular protein kinase cascade containing at least a MAPK, a MAPKK and a MAP3K. The cascade can also contain an additional tiers: the upstream MAP4K. The kinases in each tier phosphorylate and activate the kinase in the downstream tier to transmit a signal within a cell. PMID:20811974 PMID:9561267	7	3.38164	0.085497	ENSG00000197461, ENSG00000197694, ENSG00000133703, ENSG00000174775, ENSG00000077782, ENSG00000102882, ENSG00000116586	196	262	16792	2.28899	1	1	0.997778
GOTERM_BP_DIRECT	GO:0007160~cell-matrix adhesion	The binding of a cell to the extracellular matrix via adhesion molecules.	4	1.93237	0.087215	ENSG00000143537, ENSG00000159840, ENSG00000168615, ENSG00000136238	196	90	16792	3.80771	1	1	0.997778
GOTERM_BP_DIRECT	GO:1901409~positive regulation of phosphorylation of RNA polymerase II C-terminal domain	Any process that activates or increases the frequency, rate or extent of phosphorylation of RNA polymerase II C-terminal domain.	2	0.966184	0.0892297	ENSG00000163660, ENSG00000129315	196	8	16792	21.4184	1	1	0.997778
GOTERM_BP_DIRECT	GO:0048261~negative regulation of receptor-mediated endocytosis	Any process that stops, prevents, or reduces the frequency, rate or extent of receptor mediated endocytosis, the uptake of external materials by cells, utilizing receptors to ensure specificity of transport.	2	0.966184	0.0892297	ENSG00000073921, ENSG00000136238	196	8	16792	21.4184	1	1	0.997778
GOTERM_BP_DIRECT	GO:0032355~response to estradiol	Any process that results in a change in state or activity of a cell or an organism (in terms of movement, secretion, enzyme production, gene expression, etc.) as a result of stimulus by estradiol, a C18 steroid hormone hydroxylated at C3 and C17 that acts as a potent estrogen.	4	1.93237	0.0894539	ENSG00000130707, ENSG00000145730, ENSG00000106462, ENSG00000181019	196	91	16792	3.76587	1	1	0.997778
GOTERM_BP_DIRECT	GO:0009887~organ morphogenesis	Morphogenesis of an animal organ. An organ is defined as a tissue or set of tissues that work together to perform a specific function or functions. Morphogenesis is the process in which anatomical structures are generated and organized. Organs are commonly observed as visibly distinct structures, but may also exist as loosely associated clusters of cells that work together to perform a specific f…	4	1.93237	0.0917168	ENSG00000197461, ENSG00000099204, ENSG00000174775, ENSG00000111450	196	92	16792	3.72493	1	1	0.997778
GOTERM_BP_DIRECT	GO:0030838~positive regulation of actin filament polymerization	Any process that activates or increases the frequency, rate or extent of actin polymerization.	3	1.44928	0.0960479	ENSG00000103490, ENSG00000136238, ENSG00000175866	196	45	16792	5.71156	1	1	0.997778
GOTERM_BP_DIRECT	GO:0000186~activation of MAPKK activity	The initiation of the activity of the inactive enzyme MAP kinase kinase (MAPKK). PMID:9561267	3	1.44928	0.0996759	ENSG00000135341, ENSG00000168615, ENSG00000116586	196	46	16792	5.5874	1	1	0.997778
GOTERM_BP_DIRECT	GO:0043653~mitochondrial fragmentation involved in apoptotic process	The change in the morphology of the mitochondria in an apoptotic cell from a highly branched network to a fragmented vesicular form. PMID:12867994	2	0.966184	0.0998113	ENSG00000087088, ENSG00000087470	196	9	16792	19.0385	1	1	0.997778
GOTERM_BP_DIRECT	GO:0000075~cell cycle checkpoint	A cell cycle process that controls cell cycle progression by monitoring the integrity of specific cell cycle events. A cell cycle checkpoint begins with detection of deficiencies or defects and ends with signal transduction.	2	0.966184	0.0998113	ENSG00000118655, ENSG00000221829	196	9	16792	19.0385	1	1	0.997778
GOTERM_BP_DIRECT	GO:0042473~outer ear morphogenesis	The process in which the anatomical structures of the outer ear are generated and organized. The outer ear is the part of the ear external to the tympanum (eardrum). It consists of a tube (the external auditory meatus) that directs sound waves on to the tympanum, and may also include the external pinna, which extends beyond the skull.	2	0.966184	0.0998113	ENSG00000077782, ENSG00000102882	196	9	16792	19.0385	1	1	0.997778
