# Supplementary material for: Widespread Alternative Splicing Changes in Metastatic Breast Cancer Cells
Source: Cells. 2021 Apr 9;10(4):858. doi: 10.3390/cells10040858 (PMC8070448; doi:10.3390/cells10040858)
Supplement: Supplementary file 1 [file cells-10-00858-s001.zip › Supplementary Table 4.xlsx]

## Sheet: Cell lines
Breast Cancer Cell Line	Subtype
AU565_BREAST	HER2 positive
HCC1569_BREAST	HER2 positive
HCC1954_BREAST	HER2 positive
HCC202_BREAST	HER2 positive
HCC2218_BREAST	HER2 positive
MDAMB453_BREAST	HER2 positive
SKBR3_BREAST	HER2 positive
UACC893_BREAST	HER2 positive
BT483_BREAST	Luminal
CAMA1_BREAST	Luminal
EFM19_BREAST	Luminal
HCC1428_BREAST	Luminal
KPL1_BREAST	Luminal
MCF7_BREAST	Luminal
MDAMB134VI_BREAST	Luminal
MDAMB175VII_BREAST	Luminal
MDAMB415_BREAST	Luminal
T47D_BREAST	Luminal
ZR751_BREAST	Luminal
BT474_BREAST	Luminal
EFM192A_BREAST	Luminal
MDAMB361_BREAST	Luminal
UACC812_BREAST	Luminal
ZR7530_BREAST	Luminal
BT20_BREAST	TNBC
CAL148_BREAST	TNBC
DU4475_BREAST	TNBC
HCC1143_BREAST	TNBC
HCC1187_BREAST	TNBC
HCC1599_BREAST	TNBC
HCC1806_BREAST	TNBC
HCC1937_BREAST	TNBC
HCC2157_BREAST	TNBC
HCC70_BREAST	TNBC
MDAMB436_BREAST	TNBC
MDAMB468_BREAST	TNBC
BT549_BREAST	TNBC
CAL120_BREAST	TNBC
CAL51_BREAST	TNBC
CAL851_BREAST	TNBC
HCC1395_BREAST	TNBC
HCC38_BREAST	TNBC
HDQP1_BREAST	TNBC
HS578T_BREAST	TNBC
MDAMB157_BREAST	TNBC
MDAMB231_BREAST	TNBC

## Sheet: Transcripts
SMARCA1 transcripts		SLK transcripts		TBC1D13 transcripts		FNBP1 transcripts		FGFR1OP2 transcripts		BCOR transcripts		USO1 transcripts		MYOF transcripts		MARK3 transcripts		KIF13A transcripts		ADD3 transcripts		SYNE2 transcripts		SMG7 transcripts		ACIN1 transcripts		ATP11C transcripts		TAF1 transcripts		DST transcripts
with exon 13	without exon 13	with exon 13	without exon 13	with exon 3	without exon 3	with exon 10	without exon 10	with exon 4	without exon 4	with exon 4	without exon 4	with exon 15	without exon 15	with exon 17	without exon 17	with exon 15	without exon 15	with exon 38	without exon 38	with exon 13	without exon 13	with exon 106	without exon 106	with exon 18	without exon 18	with exon 4	without exon 4	with exon 29	without exon 29	with exon 36	without exon 36	with exon 93	without exon 93
ENST00000371121	ENST00000371123	ENST00000369755	ENST00000335753	ENST00000223865	ENST00000475097	ENST00000446176	ENST00000355681	ENST00000229395	ENST00000327214	ENST00000342274	ENST00000378455	ENST00000441296	ENST00000264904	ENST00000359263	ENST00000358334	ENST00000335102	ENST00000216288	ENST00000259711	ENST00000378814	ENST00000356080	ENST00000277900	ENST00000358025	ENST00000344113	ENST00000367537	ENST00000347615	ENST00000262710	ENST00000457657	ENST00000327569	ENST00000361648	ENST00000437147	ENST00000276072	ENST00000244364	ENST00000340834
ENST00000371122			ENST00000474260	ENST00000372648	ENST00000539497		ENST00000420781			ENST00000378444		ENST00000538159	ENST00000514213	ENST00000371501		ENST00000429436	ENST00000303622	ENST00000502297	ENST00000378816		ENST00000360162	ENST00000458046	ENST00000357395	ENST00000507469	ENST00000515829	ENST00000555053		ENST00000433868	ENST00000370557	ENST00000461764	ENST00000373775	ENST00000312431	ENST00000361203
				ENST00000466056			ENST00000449089			ENST00000397354				ENST00000371502		ENST00000440884	ENST00000416682		ENST00000378826		ENST00000488799	ENST00000555002	ENST00000394768	ENST00000508461	ENST00000456731	ENST00000605057		ENST00000460773	ENST00000450801	ENST00000462588	ENST00000373790	ENST00000421834	ENST00000370788
							ENST00000478129			ENST00000406200						ENST00000554627	ENST00000553942		ENST00000378843				ENST00000553289							ENST00000482544	ENST00000423759	ENST00000466429	ENST00000523292
							ENST00000482107									ENST00000558787	ENST00000556744						ENST00000554584							ENST00000449580	ENST00000468167	ENST00000482156
																	ENST00000561071						ENST00000554805								ENST00000485087	ENST00000523597
																	ENST00000561314						ENST00000555022								ENST00000492404
																	ENST00000556463						ENST00000555612
																							ENST00000557084
