# Supplementary material for: Widespread Alternative Splicing Changes in Metastatic Breast Cancer Cells
Source: Cells. 2021 Apr 9;10(4):858. doi: 10.3390/cells10040858 (PMC8070448; doi:10.3390/cells10040858)
Supplement: Supplementary file 1 [file cells-10-00858-s001.zip › Supplementary Table 5.xlsx]

## Sheet: up
Motif	RBP
AAAUAY	RBMS3	IGF2BP3	IGF2BP2	RBMS1	PABPC5	RBM42	YBX1
CACAG	CNOT4	ENOX1	HNRPLL	HNRNPL	FMR1	FXR2
RAAAUG	PABPC5	TARDBP	PABPC4
UUUNUUUU	HuR	ZC3H14	TIA1	CPEB4	RALY	HNRNPCL1	U2AF2	HNRNPC	CPEB2	PTBP1	BRUNOL4	BRUNOL5	RBM41
UYUCUSU	PTBP1	HuR	RALY	TIA1	ZC3H14	U2AF2	BRUNOL5	BRUNOL4	HNRNPC	RBM41	HNRNPCL1	CPEB4	CPEB2	PCBP2
GURAG	MSI1	SRSF9	RBM42
SCCAGGC	FMR1	ZC3H10	FXR2	RBM4	HNRNPH2	RBM6	ENOX1	PPRC1	LIN28A	HNRNPK	SRSF1
UUUUMU	PTBP1	RALY	TIA1	U2AF2	CPEB4	HNRNPCL1	HuR	HNRNPC	CPEB2	ZC3H14	ZNF638	RBMS1	RBMS3
UUUUWAAA	CPEB4	CPEB2	HuR	HNRNPCL1	HNRNPC	RALY	U2AF2	TIA1	KHDRBS1

## Sheet: down
Motif	RBP
ACAG	ENOX1	CNOT4	FMR1	FXR2	SRSF1	SRSF10
GGAGRA	SRSF1	LIN28A	SRSF9	HNRNPH2	G3BP2	RBM5	FXR2	SRSF2	FMR1	SRSF10	ESRP2	PABPN1
YUACA	RBM41	FXR1	RBM45	QKI	SNRPA	RBM42	YBX2	IGFBP3

## Sheet: ndiff
Motif	RBP
GCCUGGS	RBM4	SAMD4A	PPRC1	MBNL1	HNRNPH2	RBM8A	RBFOX1
