# Supplementary material for: Widespread Alternative Splicing Changes in Metastatic Breast Cancer Cells
Source: Cells. 2021 Apr 9;10(4):858. doi: 10.3390/cells10040858 (PMC8070448; doi:10.3390/cells10040858)
Supplement: Supplementary file 1 [file cells-10-00858-s001.zip › Supplementary Table 6.xlsx]

## Sheet: ESEFinder 3.0
SRSF1			SRSF1 (IgM-BRCA1)			SRSF2			SRSF5			SRSF6
threshold: 1.9			threshold: 1.8			threshold: 2.3			threshold: 2.6			threshold: 2.6
Position*/Site/Score			Position*/Site/Score			Position*/Site/Score			Position*/Site/Score			Position*/Site/Score
56 (-37)	CCAAGGA	1.9495	56 (-37)	CCAAGGA	2.74792	33 (-60)	GGCTGAAA	2.57333	36 (-57)	TGAAAGC	3.09119
						68 (-25)	GGTTAAAG	2.87956	63 (-30)	AGAATGG	2.63849
									70 (-23)	TTAAAGG	4.44332

## Sheet: RBPmap
Protein: SRSF1(Hs/Mm)
Sequence Position	Genomic Coordinate	Motif	K-mer	Z-score	P-value
22	chr11:103082818	ugrwgvh	uggaaau	1744	4.06e-02
29	chr11:103082811	ugrwgvh	uggaggc	2133	1.65e-02
36	chr11:103082804	ugrwgvh	ugaaagc	2333	9.82e-03
60	chr11:103082780	gragga	ggaaga	2043	2.05e-02
77	chr11:103082763	gragga	gaauga	1892	2.92e-02

## Sheet: SpliceAid2
Position	Protein Name	Recognized Sequence	Splicing Assay	Binding Assay
76-83	SF2/ASF	GGAAUGAC	In vitro splicing in HeLa nuclear and S100 extracts.	SELEX of random 20nt with recombinant protein. Confirmed by EMSA, competition assay with recombinant protein and SELEX winners. UV-crosslinking and immunoprecipitation with Hela nuclear extract or S100 extract.
